# Supplementary material for: Oil biosynthesis in a basal angiosperm: transcriptome analysis of Persea Americana mesocarp
Source: BMC Plant Biol. 2015 Aug 16;15:203. doi: 10.1186/s12870-015-0586-2 (PMC4537532; doi:10.1186/s12870-015-0586-2)
Supplement: Additional file 1: Table S1. — Summary of RNA-seq data with details of datasets available on the NCBI Short Read Archive. Table S2. Contigs represented by at least 10 reads per kilobase per million mapped reads (RPKM) and their annotation in relation to Arabidopsis proteins. Table S3. Annotation and transcript levels for select genes associated with conversion of sucrose to triacylglycerol, as shown in Fig. 2. Table S4. Transcript levels for genes associated with TAG assembly in the ER, relative to GPAT9 expression in avocado mesocarp (Pa Me), rapeseed embryo (Bn Em), castor endosperm (Rc En), oil palm mesocarp (Eg Me), and date palm mesocarp (Pd Me). (XLSX 1350 kb) [file 12870_2015_586_MOESM1_ESM.xlsx]

## Sheet: Table S1
Table S1. Summary of RNA-seq data with details of datasets available on the NCBI Short Read Archive Project - PRJNA253536 (http://www.ncbi.nlm.nih.gov/bioproject/253536)
Stages	Date of Harvest	# of Mapped Fragments	RNA-Seq	Library
All Stages	Oct-Feb	522662	454	SAMN02872868
S1a	2009-10-14	14173401	Illumina	SAMN02872827
S1b	2009-10-14	13073127	Illumina	SAMN02872829
S2	2009-11-09	17483908	Illumina	SAMN02872862
S3a	2009-12-14	19457338	Illumina	SAMN02872863
S3b	2009-12-14	20653475	Illumina	SAMN02872864
S4	2010-01-25	13287033	Illumina	SAMN02872866
S5	2010-02-23	14573934	Illumina	SAMN02872867
Contigs		134329

## Sheet: Table S2
Table S2: Contigs represented by at least 10 reads per kilobase per million mapped reads (RPKM) and their annotation in relation to Arabidopsis proteins. The average (avg) transcript levels of five developmental stages are provided in the last column. Data are expressed in RPKM.
Contig ID	AT Locus ID	Annotation (TAIR10 and ARALIP (http://aralip.plantbiology.msu.edu/)	# of Reads	P. americana Mesocarp Stages
				454 Data (RPKM)	Illumina Data (RPKM)
				All Stages	Oct	Nov	Dec	Jan	Feb	Avg. Of All Stages
					I	II	III	IV	V
PA10029723	AT1G01080	| Symbols: | RNA-binding (RRM/RBD/RNP motifs) family protein | chr1:45503-46789 REVERSE LENGTH=293	1962	26.228	11.047	12.009	14.769	10.752	10.693	11.854
PA10005654	AT1G01090	PDH (E1alpha: component of Pyruvate Dehydrogenase Complex ) | Pyruvate Dehydrogenase &alpha; subunit, E1a component of Pyruvate Dehydrogenase Complex | Plastid | Plastid FAS | 2-ARALIP-JBO | pyruvate dehydrogenase E1 alpha	73558	251.38	327.792	393.16	336.248	150.449	300.173	301.564
PA10016989	AT1G01100	| Symbols: | 60S acidic ribosomal protein family | chr1:50284-50954 REVERSE LENGTH=112	1278	30.029	27.417	27.572	25.7465	18.9	23.077	24.5425
PA10063057	AT1G01220	| Symbols: FKGP, AtFKGP | L-fucokinase/GDP-L-fucose pyrophosphorylase | chr1:91750-95552 FORWARD LENGTH=1055	338	0	9.9195	15.94	12.1545	9.87	14.904	12.5576
PA10028582	AT1G01225	| Symbols: | NC domain-containing protein-related | chr1:96064-97242 FORWARD LENGTH=260	2853	13.715	70.0555	38.745	41.849	21.715	38.612	42.1953
PA10042368	AT1G01225	| Symbols: | NC domain-containing protein-related | chr1:96064-97242 FORWARD LENGTH=260	968	13.356	21.772	11.878	15.5765	6.567	11.735	13.5057
PA10014536	AT1G01225	| Symbols: | NC domain-containing protein-related | chr1:96064-97242 FORWARD LENGTH=260	1687	14.878	11.9695	9.562	13.7465	6.906	11.472	10.7312
PA10000514	AT1G01230	| Symbols: | ORMDL family protein | chr1:97620-99046 FORWARD LENGTH=157	9012	177.246	84.3005	104.447	124.121	60.266	98.831	94.3931
PA10020800	AT1G01230	| Symbols: | ORMDL family protein | chr1:97620-99046 FORWARD LENGTH=157	2796	33.059	55.313	55.713	53.6815	49.091	50.98	52.9557
PA10017651	AT1G01260	[Trans Factor] | Symbols: | basic helix-loop-helix (bHLH) DNA-binding superfamily protein | chr1:109595-111367 FORWARD LENGTH=590	8688	40.198	25.8475	22.874	33.2815	24.495	28.402	26.98
PA10003475	AT1G01300	| Symbols: | Eukaryotic aspartyl protease family protein | chr1:117065-118522 FORWARD LENGTH=485	3675	45.729	16.6335	13.205	20.032	7.411	10.102	13.4767
PA10017341	AT1G01360	| Symbols: RCAR1, PYL9 | regulatory component of ABA receptor 1 | chr1:142138-142914 FORWARD LENGTH=187	1563	44.056	12.8025	14.487	20.056	9.82	10.458	13.5247
PA10019859	AT1G01430	| Symbols: TBL25 | TRICHOME BIREFRINGENCE-LIKE 25 | chr1:156953-158536 REVERSE LENGTH=456	5194	27.756	25.05	23.777	23.92	14.834	22.654	22.047
PA10038298	AT1G01430	| Symbols: TBL25 | TRICHOME BIREFRINGENCE-LIKE 25 | chr1:156953-158536 REVERSE LENGTH=456	2228	10.551	18.3185	21.291	17.7865	14.665	18.037	18.0196
PA10000609	AT1G01490	| Symbols: | Heavy metal transport/detoxification superfamily protein | chr1:180401-182066 REVERSE LENGTH=177	359894	107.061	2883.2	3033.37	2881.03	2213.42	3330.52	2868.31
PA10001036	AT1G01490	| Symbols: | Heavy metal transport/detoxification superfamily protein | chr1:180401-182066 REVERSE LENGTH=177	18207	140.287	114.634	109.171	149.491	80.486	139.8	118.716
PA10000699	AT1G01490	| Symbols: | Heavy metal transport/detoxification superfamily protein | chr1:180401-182066 REVERSE LENGTH=177	12717	22.076	195.888	103.997	46.1755	147.556	86.627	116.049
PA10002050	AT1G01490	| Symbols: | Heavy metal transport/detoxification superfamily protein | chr1:180401-182066 REVERSE LENGTH=177	6076	12.12	20.9445	37.837	17.572	243.424	22.23	68.4015
PA10011347	AT1G01490	| Symbols: | Heavy metal transport/detoxification superfamily protein | chr1:180401-182066 REVERSE LENGTH=177	497	5.285	10.667	15.01	13.719	6.653	12.32	11.6738
PA10020605	AT1G01510	| Symbols: AN | NAD(P)-binding Rossmann-fold superfamily protein | chr1:187235-189836 FORWARD LENGTH=636	5200	35.37	23.417	27.293	30.1435	24.739	22.832	25.6849
PA10007562	AT1G01550	| Symbols: BPS1 | Protein of unknown function (DUF793) | chr1:200526-201575 FORWARD LENGTH=349	4574	56.083	46.2055	41.655	50.038	40.303	40.612	43.7627
PA10000413	AT1G01620	| Symbols: PIP1C, TMP-B, PIP1;3 | plasma membrane intrinsic protein 1C | chr1:225986-226960 REVERSE LENGTH=214	7104	79.353	149.672	134.818	176.081	70.579	130.907	132.411
PA10013698	AT1G01630	| Symbols: | Sec14p-like phosphatidylinositol transfer family protein | chr1:229206-230675 FORWARD LENGTH=255	1460	8.932	12.6065	11.962	13.4775	8.362	10.379	11.3574
PA10000951	AT1G01720	[Trans Factor] | Symbols: ATAF1, ANAC002 | NAC (No Apical Meristem) domain transcriptional regulator superfamily protein | chr1:268471-269514 FORWARD LENGTH=289	16093	78.343	83.076	43.729	94.5055	142.529	106.062	93.9803
PA10015656	AT1G01730	| Symbols: | unknown protein; FUNCTIONS IN: molecular_function unknown; INVOLVED IN: biological_process unknown; LOCATED IN: chloroplast; EXPRESSED IN: 23 plant structures; EXPRESSED DURING: 13 growth stages; Has 42 Blast hits to 42 proteins in 17 species: Archae - 0; Bacteria - 2; Metazoa - 5; Fungi - 1; Plants - 34; Viruses - 0; Other Eukaryotes - 0 (source: NCBI BLink). | chr1:271002-271872 FO…	4553	77.092	31.047	34.202	49.542	20.469	29.155	32.883
PA10001662	AT1G01750	| Symbols: ADF11 | actin depolymerizing factor 11 | chr1:275528-276126 FORWARD LENGTH=140	17268	253.415	181.665	197.343	243.298	139.857	186.489	189.73
PA10015932	AT1G01820	| Symbols: PEX11C | peroxin 11c | chr1:296213-297723 REVERSE LENGTH=235	5517	15.006	147.183	223.623	215.272	172.363	189.971	189.682
PA10008053	AT1G01820	| Symbols: PEX11C | peroxin 11c | chr1:296213-297723 REVERSE LENGTH=235	8993	26.708	107.609	107.423	106.096	61.604	104.23	97.3925
PA10014287	AT1G01910	| Symbols: | P-loop containing nucleoside triphosphate hydrolases superfamily protein | chr1:313595-315831 REVERSE LENGTH=353	2324	1.172	12.7525	11.418	14.6915	8.342	12.059	11.8526
PA10009369	AT1G01930	| Symbols: | zinc finger protein-related | chr1:320041-322809 REVERSE LENGTH=580	16003	40.62	47.5385	57.545	48.684	52.485	53.653	51.9811
PA10017381	AT1G01940	| Symbols: | Cyclophilin-like peptidyl-prolyl cis-trans isomerase family protein | chr1:323082-324719 FORWARD LENGTH=160	3665	23.554	29.9495	29.952	35.318	20.383	29.629	29.0463
PA10038483	AT1G02065	[Trans Factor] | Symbols: SPL8 | squamosa promoter binding protein-like 8 | chr1:365625-367149 FORWARD LENGTH=333	4872	81.596	37.293	37.766	28.4535	24.349	27.295	31.0313
PA10030885	AT1G02070	| Symbols: | unknown protein; BEST Arabidopsis thaliana protein match is: unknown protein (TAIR:AT3G60520.1); Has 98 Blast hits to 98 proteins in 13 species: Archae - 0; Bacteria - 0; Metazoa - 0; Fungi - 0; Plants - 98; Viruses - 0; Other Eukaryotes - 0 (source: NCBI BLink). | chr1:370445-370947 REVERSE LENGTH=131	2647	2.09	14.4635	15.025	10.308	13.893	13.004	13.3387
PA10009720	AT1G02090	| Symbols: FUS5, CSN7, COP15, ATCSN7 | Proteasome component (PCI) domain protein | chr1:388223-389568 REVERSE LENGTH=237	13421	56.522	88.5995	92.805	95.536	62.533	81.082	84.1111
PA10024768	AT1G02100	| Symbols: | Leucine carboxyl methyltransferase | chr1:389876-392448 FORWARD LENGTH=332	8827	30.269	38.732	57.761	56.9915	49.116	54.956	51.5113
PA10003159	AT1G02130	| Symbols: ATRAB1B, ARA5, ARA-5, ATRABD2A, RABD2A, RA-5 | RAS 5 | chr1:400350-401788 REVERSE LENGTH=203	5328	81.252	46.9785	42.853	59.493	32.418	34.481	43.2447
PA10007025	AT1G02130	| Symbols: ATRAB1B, ARA5, ARA-5, ATRABD2A, RABD2A, RA-5 | RAS 5 | chr1:400350-401788 REVERSE LENGTH=203	1474	30.95	17.4635	16.065	24.2335	14.72	15.439	17.5842
PA10003381	AT1G02140	| Symbols: MEE63, MAGO, HAP1 | mago nashi family protein | chr1:403467-404401 REVERSE LENGTH=150	1509	50.465	13.5315	14.102	17.7145	10.098	16.839	14.457
PA10027969	AT1G02150	| Symbols: | Tetratricopeptide repeat (TPR)-like superfamily protein | chr1:408779-410433 FORWARD LENGTH=524	7014	11.493	27.4545	24.28	28.1665	11.785	23.632	23.0636
PA10000365	AT1G02305	| Symbols: | Cysteine proteinases superfamily protein | chr1:455816-457974 FORWARD LENGTH=362	61573	325.949	385.698	394.464	346.532	237.938	299.84	332.894
PA10014940	AT1G02330	| Symbols: | CONTAINS InterPro DOMAIN/s: Hepatocellular carcinoma-associated antigen 59 (InterPro:IPR010756); Has 1239 Blast hits to 998 proteins in 204 species: Archae - 4; Bacteria - 71; Metazoa - 421; Fungi - 109; Plants - 87; Viruses - 5; Other Eukaryotes - 542 (source: NCBI BLink). | chr1:462202-463521 REVERSE LENGTH=279	15127	27.333	102.038	82.376	97.65	40.367	77.75	80.0363
PA10021611	AT1G02405	| Symbols: | proline-rich family protein | chr1:490093-490497 REVERSE LENGTH=134	13387	25.426	118.12	134.533	167.921	74.678	103.493	119.749
PA10033241	AT1G02420	| Symbols: | Pentatricopeptide repeat (PPR) superfamily protein | chr1:493683-495158 FORWARD LENGTH=491	5244	11.207	22.177	26.039	27.142	19.637	25.977	24.1944
PA10002012	AT1G02560	| Symbols: CLPP5, NCLPP5, NCLPP1 | nuclear encoded CLP protease 5 | chr1:538000-539805 FORWARD LENGTH=298	10156	76.62	54.0425	50.656	60.434	35.206	40.978	48.2633
PA10085837	AT1G02660	| Lipid Acylhydrolase-like | | Miscellaneous; Oxylipin; Lipase; Lipid acylhydrolase | 30-ARALIP-JBO; 22-ARALIP-JBO; 1-Lipase-JBO; 3-Lipase-JBO | alpha/beta-Hydrolases superfamily protein	3834	98.285	82.115	143.185	122.776	114.696	129.477	118.45
PA10118322	AT1G02660	| Lipid Acylhydrolase-like | | Miscellaneous; Oxylipin; Lipase; Lipid acylhydrolase | 30-ARALIP-JBO; 22-ARALIP-JBO; 1-Lipase-JBO; 3-Lipase-JBO | alpha/beta-Hydrolases superfamily protein	519	56.75	10.443	17.692	26.806	16.264	19.48	18.137
PA10011925	AT1G02680	| Symbols: TAF13 | TBP-associated factor 13 | chr1:581084-581919 FORWARD LENGTH=126	4193	22.247	55.9315	64.226	68.853	38.506	70.781	59.6595
PA10002001	AT1G02780	| Symbols: emb2386 | Ribosomal protein L19e family protein | chr1:608120-609391 REVERSE LENGTH=214	56984	610.58	470.6	606.617	574.463	392.188	497.57	508.288
PA10007506	AT1G02780	| Symbols: emb2386 | Ribosomal protein L19e family protein | chr1:608120-609391 REVERSE LENGTH=214	4812	53.811	60.094	58.804	84.2365	43.393	59.074	61.1203
PA10007458	AT1G02780	| Symbols: emb2386 | Ribosomal protein L19e family protein | chr1:608120-609391 REVERSE LENGTH=214	6162	46.322	54.128	59.604	61.0535	50.623	56.409	56.3635
PA10011133	AT1G02816	| Symbols: | Protein of unknown function, DUF538 | chr1:621637-622137 FORWARD LENGTH=166	1326	2.202	16.3425	14.546	12.575	7.015	15.713	13.2383
PA10020657	AT1G02850	| Symbols: BGLU11 | beta glucosidase 11 | chr1:630569-633085 FORWARD LENGTH=497	10063	86.625	18.896	66.878	111.15	145.856	121.563	92.8687
PA10037888	AT1G02850	| Symbols: BGLU11 | beta glucosidase 11 | chr1:630569-633085 FORWARD LENGTH=520	774	75.326	4.5385	15.913	22.4165	23.112	26.114	18.4188
PA10014746	AT1G02870	| Symbols: | FUNCTIONS IN: molecular_function unknown; INVOLVED IN: biological_process unknown; EXPRESSED IN: 23 plant structures; EXPRESSED DURING: 13 growth stages; CONTAINS InterPro DOMAIN/s: Ribosome biogenesis protein Nop16 (InterPro:IPR019002); Has 104 Blast hits to 104 proteins in 57 species: Archae - 0; Bacteria - 0; Metazoa - 0; Fungi - 63; Plants - 35; Viruses - 0; Other Eukaryotes - 6 …	5786	51.306	52.4405	53.936	67.8295	41.877	53.973	54.0112
PA10003450	AT1G03030	| Symbols: | P-loop containing nucleoside triphosphate hydrolases superfamily protein | chr1:701621-703568 FORWARD LENGTH=301	2554	33.41	12.875	12.418	14.098	10.864	13.14	12.679
PA10034582	AT1G03110	| Symbols: TRM82, AtTRM82 | Transducin/WD40 repeat-like superfamily protein | chr1:749359-751796 FORWARD LENGTH=427	2382	15.526	15.382	11.96	14.5225	8.08	11.008	12.1905
PA10000552	AT1G03130	| Symbols: PSAD-2 | photosystem I subunit D-2 | chr1:753528-754142 REVERSE LENGTH=204	3984	306.052	12.2905	25.42	48.4285	40.586	26.947	30.7344
PA10023601	AT1G03140	| Symbols: | splicing factor Prp18 family protein | chr1:754471-756223 REVERSE LENGTH=420	5320	43.484	27.1115	28.788	27.3945	19.274	22.669	25.0474
PA10003965	AT1G03150	| Symbols: | Acyl-CoA N-acyltransferases (NAT) superfamily protein | chr1:756461-758441 FORWARD LENGTH=174	2221	37.13	24.192	20.175	24.4045	16.839	20.6	21.2421
PA10033137	AT1G03210	| Symbols: | Phenazine biosynthesis PhzC/PhzF protein | chr1:782948-784240 FORWARD LENGTH=286	3986	26.078	22.972	27.039	27.673	17.763	27.368	24.563
PA10017817	AT1G03250	| Symbols: | unknown protein; Has 89 Blast hits to 89 proteins in 31 species: Archae - 0; Bacteria - 0; Metazoa - 31; Fungi - 0; Plants - 48; Viruses - 0; Other Eukaryotes - 10 (source: NCBI BLink). | chr1:793576-795159 REVERSE LENGTH=245	4494	22.924	35.7395	37.586	43.154	22.197	32.442	34.2237
PA10041459	AT1G03270	| Symbols: | CBS domain-containing protein with a domain of unknown function (DUF21) | chr1:799191-802436 FORWARD LENGTH=499	2072	36.865	34.4565	32.73	38.8695	33.063	31.069	34.0376
PA10021141	AT1G03280	| Symbols: | Transcription factor TFIIE, alpha subunit | chr1:803635-806758 FORWARD LENGTH=479	13336	18.781	48.5455	48.68	49.6275	38.847	52.198	47.5796
PA10018580	AT1G03290	| Symbols: | unknown protein; FUNCTIONS IN: molecular_function unknown; INVOLVED IN: biological_process unknown; LOCATED IN: cellular_component unknown; EXPRESSED IN: 22 plant structures; EXPRESSED DURING: 13 growth stages; BEST Arabidopsis thaliana protein match is: unknown protein (TAIR:AT4G02880.2). | chr1:807970-810680 FORWARD LENGTH=571	8227	103.79	45.254	53.031	50.3105	55.707	61.906	53.2417
PA10007358	AT1G03290	| Symbols: | unknown protein; FUNCTIONS IN: molecular_function unknown; INVOLVED IN: biological_process unknown; LOCATED IN: cellular_component unknown; EXPRESSED IN: 22 plant structures; EXPRESSED DURING: 13 growth stages; BEST Arabidopsis thaliana protein match is: unknown protein (TAIR:AT4G02880.2). | chr1:807970-810680 FORWARD LENGTH=571	12929	72.872	41.8405	45.701	48.108	45.315	49.821	46.1571
PA10025175	AT1G03310	| Symbols: ATISA2, ISA2, DBE1, BE2 | debranching enzyme 1 | chr1:813975-816623 FORWARD LENGTH=882	5929	39.704	13.5645	14.639	16.4	19.376	15.188	15.8335
PA10005035	AT1G03330	| Symbols: | Small nuclear ribonucleoprotein family protein | chr1:818161-819297 REVERSE LENGTH=93	7961	22.351	82.1835	80.715	92.0045	46.071	91.942	78.5832
PA10016707	AT1G03350	| Symbols: | BSD domain-containing protein | chr1:822834-824246 REVERSE LENGTH=470	8644	33.987	80.665	84.568	78.1565	82.654	76.431	80.4949
PA10013604	AT1G03350	| Symbols: | BSD domain-containing protein | chr1:822834-824246 REVERSE LENGTH=470	5418	20.656	59.851	62.83	72.546	64.089	56.022	63.0676
PA10020835	AT1G03350	| Symbols: | BSD domain-containing protein | chr1:822834-824246 REVERSE LENGTH=470	10012	26.816	52.5915	54.163	56.469	53.064	51.138	53.4851
PA10035111	AT1G03350	| Symbols: | BSD domain-containing protein | chr1:822834-824246 REVERSE LENGTH=470	695	7.247	9.0965	7.366	15.852	10.263	11.176	10.7507
PA10028380	AT1G03365	| Symbols: | RING/U-box superfamily protein | chr1:827182-830191 FORWARD LENGTH=823	4570	13.917	12.526	13.259	11.3365	14.971	14.474	13.3133
PA10022018	AT1G03380	| Symbols: ATATG18G, ATG18G | homolog of yeast autophagy 18 (ATG18) G | chr1:836155-840362 FORWARD LENGTH=959	5309	28.972	13.489	13.491	15.227	12.975	9.831	13.0026
PA10005588	AT1G03475	| Symbols: LIN2, HEMF1, ATCPO-I | Coproporphyrinogen III oxidase | chr1:869302-871175 REVERSE LENGTH=386	13072	70.039	57.2955	59.023	66.12	124.634	44.893	70.3931
PA10032357	AT1G03530	| Symbols: ATNAF1, NAF1 | nuclear assembly factor 1 | chr1:880638-883338 REVERSE LENGTH=801	8553	27.182	39.197	31.167	33.821	32.25	34.937	34.2744
PA10032447	AT1G03760	| Symbols: | Prefoldin chaperone subunit family protein | chr1:941211-943320 REVERSE LENGTH=391	535	21.401	10.3885	10.748	11.189	7.745	11.052	10.2245
PA10006133	AT1G03905	| Symbols: | P-loop containing nucleoside triphosphate hydrolases superfamily protein | chr1:993478-995594 FORWARD LENGTH=290	5569	49.059	41.08	37.197	42.8105	23.04	35.028	35.8311
PA10020699	AT1G03910	| Symbols: | EXPRESSED IN: 25 plant structures; EXPRESSED DURING: 13 growth stages; CONTAINS InterPro DOMAIN/s: Cactin protein, cactus-binding domain, C-terminal (InterPro:IPR019134), Cactin, central region (InterPro:IPR018816); BEST Arabidopsis thaliana protein match is: unknown protein (TAIR:AT2G36815.2); Has 11711 Blast hits to 7382 proteins in 452 species: Archae - 31; Bacteria - 352; Metazoa…	6279	14.718	28.4215	24.871	25.048	19.82	24.466	24.5253
PA10019690	AT1G03920	| Symbols: | Protein kinase family protein | chr1:1001473-1004240 FORWARD LENGTH=569	1245	33.804	43.656	35.772	40.053	33.509	35.156	37.6292
PA10102033	AT1G03940	| Symbols: | HXXXD-type acyl-transferase family protein | chr1:1009542-1010951 REVERSE LENGTH=469	442	0	13.06	24.512	12.0805	26.418	12.603	17.7347
PA10008418	AT1G03950	| Symbols: VPS2.3 | vacuolar protein sorting-associated protein 2.3 | chr1:1011388-1013212 REVERSE LENGTH=210	13888	40.31	94.02	85.858	103.674	66.993	90.661	88.2411
PA10041720	AT1G04030	| Symbols: | unknown protein; BEST Arabidopsis thaliana protein match is: unknown protein (TAIR:AT5G44040.1); Has 1835 Blast hits to 1511 proteins in 238 species: Archae - 7; Bacteria - 164; Metazoa - 377; Fungi - 135; Plants - 187; Viruses - 22; Other Eukaryotes - 943 (source: NCBI BLink). | chr1:1040597-1042313 FORWARD LENGTH=434	2198	4.285	13.674	2.946	6.3085	14.538	24.588	12.4109
PA10018894	AT1G04040	| Symbols: | HAD superfamily, subfamily IIIB acid phosphatase | chr1:1042564-1043819 REVERSE LENGTH=271	19444	26.732	249.919	159.713	168.62	62.868	151.543	158.533
PA10082250	AT1G04120	| Symbols: MRP5 | multidrug resistance-associated protein 5 | chr1:1064848-1070396 REVERSE LENGTH=1509	1719	11.884	38.4955	48.137	50.5785	49.785	51.355	47.6702
PA10006663	AT1G04140	| Symbols: | Transducin family protein / WD-40 repeat family protein | chr1:1075984-1080321 REVERSE LENGTH=790	8029	65.373	22.663	19.408	24.032	13.922	15.199	19.0448
PA10008090	AT1G04170	| Symbols: EIF2 GAMMA | eukaryotic translation initiation factor 2 gamma subunit | chr1:1097423-1099702 FORWARD LENGTH=465	6833	145.093	33.009	32.336	38.8625	25.854	28.774	31.7671
PA10015707	AT1G04190	| Symbols: TPR3 | Tetratricopeptide repeat (TPR)-like superfamily protein | chr1:1106617-1108557 REVERSE LENGTH=328	11749	34.549	65.2495	65.85	72.0535	46.488	58.832	61.6946
PA10020135	AT1G04210	| Symbols: | Leucine-rich repeat protein kinase family protein | chr1:1114696-1119383 FORWARD LENGTH=1112	6345	26.813	11.769	12.906	14.337	15.91	10.871	13.1586
PA10014035	AT1G04230	| Symbols: | Protein of unknown function (DUF2361) | chr1:1125576-1127828 FORWARD LENGTH=325	18802	44.09	99.8335	111.408	102.656	82.746	102.611	99.8509
PA10055412	AT1G04280	| Symbols: | P-loop containing nucleoside triphosphate hydrolases superfamily protein | chr1:1143643-1146541 REVERSE LENGTH=534	7109	0	348.862	324.698	250.269	160.18	282.053	273.212
PA10010512	AT1G04290	| Symbols: | Thioesterase superfamily protein | chr1:1147721-1148352 REVERSE LENGTH=155	1833	32.826	22.18	16.261	23.0035	12.082	17.911	18.2875
PA10015034	AT1G04300	| Symbols: | TRAF-like superfamily protein | chr1:1148818-1153895 REVERSE LENGTH=1074	9697	38.958	20.635	22.444	20.5645	24.955	20.768	21.8733
PA10027872	AT1G04300	| Symbols: | TRAF-like superfamily protein | chr1:1148818-1153895 REVERSE LENGTH=1055	3402	15.122	12.1875	12.562	12.1	15.497	11.274	12.7241
PA10017366	AT1G04420	| Symbols: | NAD(P)-linked oxidoreductase superfamily protein | chr1:1191634-1193699 FORWARD LENGTH=412	2160	13.007	10.4	9.297	15.3195	7.908	11.026	10.7901
PA10083282	AT1G04550	[Trans Factor] | Symbols: IAA12, BDL | AUX/IAA transcriptional regulator family protein | chr1:1240582-1241810 FORWARD LENGTH=239	635	16.932	10.657	8.605	14.9525	9.824	15.332	11.8741
PA10008952	AT1G04555	| Symbols: | unknown protein; FUNCTIONS IN: molecular_function unknown; INVOLVED IN: biological_process unknown; LOCATED IN: cellular_component unknown; BEST Arabidopsis thaliana protein match is: unknown protein (TAIR:AT4G33380.1); Has 84 Blast hits to 83 proteins in 15 species: Archae - 0; Bacteria - 0; Metazoa - 9; Fungi - 0; Plants - 75; Viruses - 0; Other Eukaryotes - 0 (source: NCBI BLink).…	3255	15.461	23.747	24.554	37.0855	18.625	31.951	27.1925
PA10027876	AT1G04590	| Symbols: | BEST Arabidopsis thaliana protein match is: Pentatricopeptide repeat (PPR) superfamily protein (TAIR:AT4G21190.1); Has 111 Blast hits to 111 proteins in 15 species: Archae - 0; Bacteria - 0; Metazoa - 0; Fungi - 0; Plants - 109; Viruses - 0; Other Eukaryotes - 2 (source: NCBI BLink). | chr1:1258760-1261411 REVERSE LENGTH=381	5475	24.806	24.011	25.857	24.208	39.073	32.683	29.1664
PA10006994	AT1G04690	| Symbols: KAB1, KV-BETA1 | potassium channel beta subunit 1 | chr1:1313662-1315420 FORWARD LENGTH=328	3901	77.481	18.7675	20.696	26.143	20.499	21.468	21.5147
PA10005173	AT1G04760	| Symbols: ATVAMP726, VAMP726 | vesicle-associated membrane protein 726 | chr1:1334760-1336070 FORWARD LENGTH=220	12612	32.846	61.584	70.135	79.5105	48.129	67.185	65.3087
PA10019855	AT1G04810	| Symbols: | 26S proteasome regulatory complex, non-ATPase subcomplex, Rpn2/Psmd1 subunit | chr1:1350304-1355261 FORWARD LENGTH=1001	892	24.257	14	13.778	13.1045	9.78	8.373	11.8071
PA10004866	AT1G04850	| Symbols: | ubiquitin-associated (UBA)/TS-N domain-containing protein | chr1:1365311-1368706 REVERSE LENGTH=413	66098	171.048	333.298	314.299	322.796	258.177	301.204	305.955
PA10018372	AT1G04860	| Symbols: UBP2, ATUBP2 | ubiquitin-specific protease 2 | chr1:1369306-1372290 REVERSE LENGTH=961	7378	26.195	17.018	19.915	17.339	14.81	17.886	17.3936
PA10005346	AT1G04910	| Symbols: | O-fucosyltransferase family protein | chr1:1388101-1391074 REVERSE LENGTH=519	3076	32.567	14.2335	12.443	18.3485	8.647	11.095	12.9534
PA10003405	AT1G04940	| Symbols: TIC20 | translocon at the inner envelope membrane of chloroplasts 20 | chr1:1399588-1400616 FORWARD LENGTH=274	18823	96.468	115.124	122.361	137.497	79.214	88.316	108.502
PA10021858	AT1G04950	| Symbols: TAFII59, TAF6, ATTAF6 | TATA BOX ASSOCIATED FACTOR II 59 | chr1:1403606-1407184 REVERSE LENGTH=549	3879	42.587	15.9835	19.904	21.317	15.036	16.837	17.8155
PA10027567	AT1G04960	| Symbols: | Protein of unknown function (DUF1664) | chr1:1408021-1410673 REVERSE LENGTH=317	5211	14.55	27.542	26.713	31.3805	27.472	30.96	28.8135
PA10029015	AT1G04970	| Symbols: | lipid-binding serum glycoprotein family protein | chr1:1411216-1413431 FORWARD LENGTH=488	2675	18.964	13.1905	13.732	13.811	11.314	10.92	12.5935
PA10002323	AT1G04980	| Symbols: ATPDIL2-2, ATPDI10, PDI10, PDIL2-2 | PDI-like 2-2 | chr1:1413869-1416120 REVERSE LENGTH=447	9137	19.155	17.8795	17.152	22.2595	14.265	13.629	17.037
PA10022503	AT1G04990	[Trans Factor] | Symbols: | Zinc finger C-x8-C-x5-C-x3-H type family protein | chr1:1419368-1421454 REVERSE LENGTH=404	3426	15.073	16.768	13.938	21.236	8.419	8.721	13.8164
PA10000037	AT1G05010	| Symbols: EFE, ACO4, EAT1 | ethylene-forming enzyme | chr1:1431419-1432695 REVERSE LENGTH=323	10949	43.95	221.232	76.202	9.516	39.475	5.779	70.4407
PA10032600	AT1G05060	| Symbols: | unknown protein; Has 34 Blast hits to 34 proteins in 13 species: Archae - 0; Bacteria - 0; Metazoa - 0; Fungi - 0; Plants - 34; Viruses - 0; Other Eukaryotes - 0 (source: NCBI BLink). | chr1:1451255-1452858 REVERSE LENGTH=253	2331	11.666	18.4145	22.495	25.8875	16.75	14.155	19.5404
PA10010941	AT1G05070	| Symbols: | Protein of unknown function (DUF1068) | chr1:1457172-1458531 REVERSE LENGTH=184	6263	38.985	36.361	41.597	54.9875	29.727	39.147	40.3639
PA10027239	AT1G05090	| Symbols: | dentin sialophosphoprotein-related | chr1:1463202-1465622 FORWARD LENGTH=706	3871	24.541	15.8595	15.406	18.264	15.017	13.136	15.5365
PA10029537	AT1G05120	| Symbols: | Helicase protein with RING/U-box domain | chr1:1471624-1476067 REVERSE LENGTH=833	6988	15.793	24.666	15.212	15.844	18.131	21.438	19.0582
PA10015096	AT1G05170	| Symbols: | Galactosyltransferase family protein | chr1:1491460-1493931 REVERSE LENGTH=404	10611	19.24	53.5195	47.546	59.7785	39.775	48.069	49.7376
PA10004236	AT1G05190	| Symbols: emb2394 | Ribosomal protein L6 family | chr1:1502515-1503738 REVERSE LENGTH=223	14364	54.934	108.53	116.127	114.555	57.604	96.31	98.6252
PA10025992	AT1G05260	| Symbols: RCI3, RCI3A | Peroxidase superfamily protein | chr1:1529827-1531271 FORWARD LENGTH=326	3787	20.193	23.672	38.583	31.673	28.595	24.139	29.3324
PA10066876	AT1G05370	| Symbols: | Sec14p-like phosphatidylinositol transfer family protein | chr1:1569418-1572280 REVERSE LENGTH=417	878	16.112	16.66	11.8	21.731	9.19	12.423	14.3608
PA10045125	AT1G05370	| Symbols: | Sec14p-like phosphatidylinositol transfer family protein | chr1:1569418-1572280 REVERSE LENGTH=417	603	10.07	15.2225	10.235	17.2085	8.714	12.459	12.7678
PA10018657	AT1G05430	| Symbols: | unknown protein; Has 31 Blast hits to 31 proteins in 9 species: Archae - 0; Bacteria - 0; Metazoa - 0; Fungi - 0; Plants - 31; Viruses - 0; Other Eukaryotes - 0 (source: NCBI BLink). | chr1:1594227-1595731 REVERSE LENGTH=269	1430	22.945	11.5065	13.349	10.935	8.748	14.116	11.7309
PA10029919	AT1G05460	| Symbols: SDE3 | P-loop containing nucleoside triphosphate hydrolases superfamily protein | chr1:1601357-1604658 REVERSE LENGTH=1002	5935	38.757	15.2855	17.031	20.654	13.848	17.606	16.8849
PA10017746	AT1G05460	| Symbols: SDE3 | P-loop containing nucleoside triphosphate hydrolases superfamily protein | chr1:1601357-1604658 REVERSE LENGTH=1002	4604	17.795	12.053	13.063	15.5725	16.644	12.007	13.8679
PA10004712	AT1G05500	| Symbols: SYTE, ATSYTE, NTMC2TYPE2.1, NTMC2T2.1, SYT5 | Calcium-dependent lipid-binding (CaLB domain) family protein | chr1:1625098-1628940 FORWARD LENGTH=560	5243	32.857	26.7195	31.507	33.3915	26.148	32.586	30.0704
PA10004722	AT1G05500	| Symbols: SYTE, ATSYTE, NTMC2TYPE2.1, NTMC2T2.1, SYT5 | Calcium-dependent lipid-binding (CaLB domain) family protein | chr1:1625098-1628940 FORWARD LENGTH=560	2832	24.529	27.7935	29.464	33.0855	16.315	31.989	27.7294
PA10040723	AT1G05520	| Symbols: | Sec23/Sec24 protein transport family protein | chr1:1631126-1635703 REVERSE LENGTH=783	426	11.355	12.741	8.656	12.206	12.283	7.33	10.6432
PA10011679	AT1G05560	| Symbols: UGT1, UGT75B1 | UDP-glucosyltransferase 75B1 | chr1:1645674-1647083 REVERSE LENGTH=469	2083	24.929	48.4535	68.746	66.285	58.346	56.323	59.6307
PA10023578	AT1G05690	[Trans Factor] | Symbols: BT3 | BTB and TAZ domain protein 3 | chr1:1707809-1709132 FORWARD LENGTH=364	10186	39.022	93.9885	63.502	53.364	23.025	24.271	51.6301
PA10009577	AT1G05720	| Symbols: | selenoprotein family protein | chr1:1717677-1718849 REVERSE LENGTH=163	5622	23.98	40.283	47.006	51.886	25.469	46.624	42.2536
PA10015706	AT1G05785	| Symbols: | Got1/Sft2-like vescicle transport protein family | chr1:1730981-1732406 FORWARD LENGTH=135	2019	47.193	13.96	13.99	24.6175	11.68	19.181	16.6857
PA10006251	AT1G05810	| Symbols: ARA, ARA-1, ATRAB11D, ATRABA5E, RABA5E | RAB GTPase homolog A5E | chr1:1748314-1749350 FORWARD LENGTH=261	23334	17.677	112.35	111.065	124.665	82.419	108.592	107.818
PA10000711	AT1G05850	| Symbols: POM1, ERH2, ELP1, CTL1, ELP, HOT2, ATCTL1 | Chitinase family protein | chr1:1766833-1768117 REVERSE LENGTH=321	126782	516.092	789.064	693.74	974.065	421.327	685.389	712.717
PA10000712	AT1G05850	| Symbols: POM1, ERH2, ELP1, CTL1, ELP, HOT2, ATCTL1 | Chitinase family protein | chr1:1766833-1768117 REVERSE LENGTH=321	2688	53.041	52.61	36.809	54.284	27.571	45.925	43.4398
PA10002165	AT1G05850	| Symbols: POM1, ERH2, ELP1, CTL1, ELP, HOT2, ATCTL1 | Chitinase family protein | chr1:1766833-1768117 REVERSE LENGTH=321	2687	104.791	44.0475	36.682	46.6825	22.206	47.037	39.331
PA10022982	AT1G05950	| Symbols: | unknown protein; Has 50 Blast hits to 45 proteins in 14 species: Archae - 5; Bacteria - 0; Metazoa - 4; Fungi - 0; Plants - 34; Viruses - 0; Other Eukaryotes - 7 (source: NCBI BLink). | chr1:1804573-1807471 REVERSE LENGTH=627	23252	119.343	60.454	103.552	70.2335	99.123	108.389	88.3503
PA10009272	AT1G05970	| Symbols: | RNA-binding (RRM/RBD/RNP motifs) family protein | chr1:1816253-1816991 REVERSE LENGTH=200	1821	2.582	20.1535	20.3	23.1365	14.118	29.817	21.505
PA10050231	AT1G06010	| Symbols: | unknown protein; Has 25 Blast hits to 25 proteins in 9 species: Archae - 0; Bacteria - 0; Metazoa - 0; Fungi - 0; Plants - 25; Viruses - 0; Other Eukaryotes - 0 (source: NCBI BLink). | chr1:1823347-1823670 FORWARD LENGTH=78	1064	0	14.492	15.158	14.9645	9.741	17.233	14.3177
PA10022174	AT1G06050	| Symbols: | Protein of unknown function (DUF1336) | chr1:1830726-1831667 REVERSE LENGTH=313	3456	40.411	21.091	21.791	29.211	19.992	26.922	23.8014
PA10008286	AT1G06130	| Symbols: GLX2-4 | glyoxalase 2-4 | chr1:1858034-1860640 REVERSE LENGTH=330	13009	50.654	90.4225	77.962	102.267	53.571	80.242	80.8928
PA10017608	AT1G06210	| Symbols: | ENTH/VHS/GAT family protein | chr1:1897567-1898986 FORWARD LENGTH=383	5919	43.745	28.7135	32.452	34.518	27.487	29.932	30.6205
PA10021585	AT1G06220	| Symbols: MEE5, CLO, GFA1 | Ribosomal protein S5/Elongation factor G/III/V family protein | chr1:1900524-1904583 FORWARD LENGTH=987	12951	47.818	33.889	34.174	34.8095	29.746	29.113	32.3463
PA10027305	AT1G06230	| Symbols: GTE4 | global transcription factor group E4 | chr1:1907626-1910183 FORWARD LENGTH=766	1712	14.12	58.9045	55.085	61.1905	46.379	46.081	53.528
PA10015110	AT1G06230	| Symbols: GTE4 | global transcription factor group E4 | chr1:1907626-1910183 FORWARD LENGTH=766	5574	23.372	20.7505	21.707	22.143	18.387	17.602	20.1179
PA10014785	AT1G06390	| Symbols: GSK1, ATGSK1, ATSK22, SK22, BIL2, ATSK2-3 | GSK3/SHAGGY-like protein kinase 1 | chr1:1946860-1950417 FORWARD LENGTH=407	6502	51.118	198.567	241.443	248.462	173.791	196.681	211.789
PA10003833	AT1G06410	| Symbols: ATTPS7, TPS7, ATTPSA | trehalose-phosphatase/synthase 7 | chr1:1955413-1958153 FORWARD LENGTH=851	11462	21.395	24.452	17.125	22.3525	33.44	20.293	23.5325
PA10032334	AT1G06410	| Symbols: ATTPS7, TPS7, ATTPSA | trehalose-phosphatase/synthase 7 | chr1:1955413-1958153 FORWARD LENGTH=851	1564	25.138	26.6525	19.622	17.9645	20.326	14.424	19.7978
PA10039051	AT1G06410	| Symbols: ATTPS7, TPS7, ATTPSA | trehalose-phosphatase/synthase 7 | chr1:1955413-1958153 FORWARD LENGTH=851	1586	8.355	15.3435	10.69	12.0105	12.423	8.689	11.8312
PA10037598	AT1G06440	| Symbols: | Ubiquitin carboxyl-terminal hydrolase family protein | chr1:1963733-1964905 REVERSE LENGTH=390	2753	11.566	24.385	25.288	20.3585	13.063	18.783	20.3755
PA10001999	AT1G06460	| Symbols: ACD32.1, ACD31.2 | alpha-crystallin domain 32.1 | chr1:1967308-1969414 REVERSE LENGTH=285	25881	109.608	128.258	154.166	213.23	130.93	152.855	155.888
PA10019287	AT1G06550	| Symbols: | ATP-dependent caseinolytic (Clp) protease/crotonase family protein | chr1:2003834-2006564 REVERSE LENGTH=387	5414	50.892	33.519	20.683	34.159	19.113	34.46	28.3868
PA10006999	AT1G06570	| Symbols: PDS1, HPD | phytoene desaturation 1 | chr1:2012015-2013543 REVERSE LENGTH=473	12665	71.172	64.0745	95.242	93.981	73.066	72.619	79.7965
PA10020798	AT1G06570	| Symbols: PDS1, HPD | phytoene desaturation 1 | chr1:2012173-2013543 REVERSE LENGTH=418	1194	12.884	12.4715	21.087	20.814	15.458	17.443	17.4547
PA10006965	AT1G06620	| Symbols: | 2-oxoglutarate (2OG) and Fe(II)-dependent oxygenase superfamily protein | chr1:2025618-2027094 FORWARD LENGTH=365	8134	51.517	56.954	55.27	48.927	60.907	52.912	54.994
PA10000094	AT1G06680	| Symbols: PSBP-1, OEE2, PSII-P, OE23 | photosystem II subunit P-1 | chr1:2047940-2049186 FORWARD LENGTH=263	18591	103.847	31.509	49.695	108.457	75.425	64.564	65.9299
PA10006252	AT1G06690	| Symbols: | NAD(P)-linked oxidoreductase superfamily protein | chr1:2049742-2052039 REVERSE LENGTH=377	3647	26.995	15.535	21.621	22.6555	12.521	17.386	17.9437
PA10010611	AT1G06720	| Symbols: | P-loop containing nucleoside triphosphate hydrolases superfamily protein | chr1:2060615-2067281 REVERSE LENGTH=1147	24199	38.779	64.5655	52.616	53.169	43.399	48.989	52.5477
PA10048924	AT1G06770	| Symbols: DRIP1 | DREB2A-interacting protein 1 | chr1:2079222-2080658 REVERSE LENGTH=307	571	4.701	16.417	11.664	12.9355	7.582	8.767	11.4731
PA10010361	AT1G06820	| Symbols: CRTISO, CCR2 | carotenoid isomerase | chr1:2093145-2096220 REVERSE LENGTH=595	3703	16.783	11.754	11.836	16.4755	8.823	10.943	11.9663
PA10006283	AT1G06870	| Symbols: | Peptidase S24/S26A/S26B/S26C family protein | chr1:2108832-2110642 FORWARD LENGTH=367	13434	90.111	66.1755	63.742	67.925	58.321	61.213	63.4753
PA10053047	AT1G06900	| Symbols: | Insulinase (Peptidase family M16) family protein | chr1:2115155-2120635 REVERSE LENGTH=1024	1365	12.148	29.1655	44.848	37.0685	45.635	44.872	40.3178
PA10027127	AT1G06900	| Symbols: | Insulinase (Peptidase family M16) family protein | chr1:2115155-2120635 REVERSE LENGTH=1024	5332	27.404	13.7725	15.044	16.603	16.218	13.692	15.0659
PA10008651	AT1G06950	| Symbols: ATTIC110, TIC110 | translocon at the inner envelope membrane of chloroplasts 110 | chr1:2130303-2135563 REVERSE LENGTH=1016	15439	68.201	48.423	48.603	38.137	43.906	40.597	43.9332
PA10023609	AT1G07020	| Symbols: | unknown protein; Has 39 Blast hits to 39 proteins in 17 species: Archae - 0; Bacteria - 0; Metazoa - 6; Fungi - 3; Plants - 28; Viruses - 0; Other Eukaryotes - 2 (source: NCBI BLink). | chr1:2155319-2155884 REVERSE LENGTH=147	1439	18.576	23.419	21.657	26.389	23.674	27.047	24.4372
PA10003476	AT1G07040	| Symbols: | unknown protein; INVOLVED IN: biological_process unknown; LOCATED IN: chloroplast; EXPRESSED IN: 24 plant structures; EXPRESSED DURING: 14 growth stages; BEST Arabidopsis thaliana protein match is: unknown protein (TAIR:AT1G27030.1); Has 540 Blast hits to 538 proteins in 187 species: Archae - 0; Bacteria - 333; Metazoa - 0; Fungi - 0; Plants - 67; Viruses - 0; Other Eukaryotes - 140 …	7760	114.952	34.669	42.426	47.776	21.218	36.627	36.5432
PA10006623	AT1G07080	| Symbols: | Thioredoxin superfamily protein | chr1:2170069-2171861 FORWARD LENGTH=265	12572	130.418	77.545	77.375	97.07	61.9	79.974	78.7728
PA10027879	AT1G07080	| Symbols: | Thioredoxin superfamily protein | chr1:2170069-2171861 FORWARD LENGTH=265	1055	38.139	30.2395	20.712	40.6625	24.504	23.48	27.9196
PA10030473	AT1G07080	| Symbols: | Thioredoxin superfamily protein | chr1:2170069-2171861 FORWARD LENGTH=265	602	13.864	12.758	9.394	14.71	11.453	13.259	12.3148
PA10039459	AT1G07090	| Symbols: LSH6 | Protein of unknown function (DUF640) | chr1:2174202-2174792 REVERSE LENGTH=196	2366	55.191	39.3055	50.596	62.0225	32.927	52.946	47.5594
PA10018386	AT1G07110	| Symbols: F2KP, ATF2KP, FKFBP | fructose-2,6-bisphosphatase | chr1:2178363-2183980 REVERSE LENGTH=744	8947	36.28	27.5885	25.027	32.879	24.181	24.058	26.7467
PA10013971	AT1G07180	| Symbols: ATNDI1, NDA1 | alternative NAD(P)H dehydrogenase 1 | chr1:2204414-2206773 FORWARD LENGTH=510	3560	27.065	18.6985	16.555	19.0585	10.851	14.821	15.9968
PA10006980	AT1G07210	| Symbols: | Ribosomal protein S18 | chr1:2215320-2216668 FORWARD LENGTH=261	29449	58.461	154.639	224.889	179.473	140.801	219.951	183.951
PA10004177	AT1G07230	NPC1 (Non specific) | Phospholipase C (Non specific) | | Plastid Glycerolipid; Lipase; Phospholipase | 6-ARALIP-JBO; 1-Lipase-JBO; 2-Lipase-JBO | non-specific phospholipase C1	4701	109.15	14.9445	16.962	25.5525	17.635	13.328	17.6844
PA10002908	AT1G07320	| Symbols: RPL4 | ribosomal protein L4 | chr1:2249190-2250189 FORWARD LENGTH=280	5701	16.702	47.864	48.93	51.6145	45.697	47.053	48.2317
PA10009334	AT1G07350	| Symbols: | RNA-binding (RRM/RBD/RNP motifs) family protein | chr1:2257732-2260101 REVERSE LENGTH=382	1210	32.36	10.4455	10.641	12.7895	9.229	10.735	10.768
PA10012683	AT1G07360	| Symbols: | CCCH-type zinc fingerfamily protein with RNA-binding domain | chr1:2260562-2262795 REVERSE LENGTH=481	6340	71.446	25.6305	31.283	31.9665	38.313	28.034	31.0454
PA10019203	AT1G07410	| Symbols: ATRABA2B, RAB-A2B, ATRAB-A2B, RABA2b | RAB GTPase homolog A2B | chr1:2276270-2277154 FORWARD LENGTH=214	3093	34.204	24.651	35.787	25.581	49.95	30.896	33.373
PA10030739	AT1G07410	| Symbols: ATRABA2B, RAB-A2B, ATRAB-A2B, RABA2b | RAB GTPase homolog A2B | chr1:2276270-2277154 FORWARD LENGTH=214	973	10.61	11.198	18.501	14.147	23.789	19.405	17.408
PA10011864	AT1G07420	| Symbols: ATSMO2, SMO2-1 | sterol 4-alpha-methyl-oxidase 2-1 | chr1:2277910-2280033 FORWARD LENGTH=266	4259	27.069	25.05	24.975	25.346	16.117	25.725	23.4426
PA10009032	AT1G07470	| Symbols: | Transcription factor IIA, alpha/beta subunit | chr1:2291723-2294350 FORWARD LENGTH=375	30389	75.189	185.586	180.537	254.173	79.751	124.616	164.933
PA10029806	AT1G07470	| Symbols: | Transcription factor IIA, alpha/beta subunit | chr1:2291723-2294350 FORWARD LENGTH=375	2630	60.329	28.341	33.493	48.953	15.934	26.478	30.6398
PA10017963	AT1G07510	| Symbols: ftsh10 | FTSH protease 10 | chr1:2305689-2309380 FORWARD LENGTH=813	5078	48.422	24.2235	28.728	36.207	22.222	24.445	27.1651
PA10032336	AT1G07510	| Symbols: ftsh10 | FTSH protease 10 | chr1:2305689-2309380 FORWARD LENGTH=813	962	6.69	23.064	24.398	40.993	24.473	21.832	26.952
PA10008614	AT1G07530	[Trans Factor] | Symbols: SCL14, ATGRAS2, GRAS2 | SCARECROW-like 14 | chr1:2313828-2316137 REVERSE LENGTH=769	28603	65.592	76.6405	49.44	70.753	136.033	77.101	81.9935
PA10024918	AT1G07530	[Trans Factor] | Symbols: SCL14, ATGRAS2, GRAS2 | SCARECROW-like 14 | chr1:2313828-2316137 REVERSE LENGTH=769	8000	63.405	36.844	28.199	42.109	59.859	44.042	42.2106
PA10027948	AT1G07530	[Trans Factor] | Symbols: SCL14, ATGRAS2, GRAS2 | SCARECROW-like 14 | chr1:2313828-2316137 REVERSE LENGTH=769	7505	67.815	33.659	29.146	46.109	36.297	38.713	36.7848
PA10034352	AT1G07530	[Trans Factor] | Symbols: SCL14, ATGRAS2, GRAS2 | SCARECROW-like 14 | chr1:2313828-2316137 REVERSE LENGTH=769	5018	25.621	20.6445	15.936	13.6395	36.054	19.681	21.191
PA10008840	AT1G07810	| Symbols: ECA1, ATECA1, ACA3 | ER-type Ca2+-ATPase 1 | chr1:2416681-2420572 FORWARD LENGTH=1061	5858	39.444	12.3935	11.735	16.327	8.02	8.965	11.4881
PA10033938	AT1G07810	| Symbols: ECA1, ATECA1, ACA3 | ER-type Ca2+-ATPase 1 | chr1:2416681-2420572 FORWARD LENGTH=1061	574	27.729	14.0875	10.085	13.8155	9.09	9.613	11.3382
PA10000332	AT1G07890	| Symbols: APX1, MEE6, CS1, ATAPX1, ATAPX01 | ascorbate peroxidase 1 | chr1:2438005-2439435 FORWARD LENGTH=250	74883	962.474	504.664	548.806	518.397	395.007	491.397	491.654
PA10016466	AT1G07960	| Symbols: ATPDIL5-1, PDIL5-1 | PDI-like 5-1 | chr1:2467681-2468831 FORWARD LENGTH=146	6170	30.943	82.7105	87.104	76.9545	32.356	69.355	69.696
PA10005387	AT1G07990	| Symbols: | SIT4 phosphatase-associated family protein | chr1:2477413-2482898 FORWARD LENGTH=802	14373	45.074	33.215	29.679	52.9	28.439	34.584	35.7634
PA10040263	AT1G08060	| Symbols: MOM, MOM1 | ATP-dependent helicase family protein | chr1:2501981-2510488 REVERSE LENGTH=2001	3603	20.672	12.8425	14.556	12.345	12.107	11.614	12.6929
PA10011053	AT1G08110	| Symbols: | lactoylglutathione lyase family protein / glyoxalase I family protein | chr1:2535463-2537630 FORWARD LENGTH=235	3627	40.399	31.051	29.854	25.291	23.71	23.703	26.7218
PA10015039	AT1G08190	| Symbols: ATVPS41, ZIP2, VPS41, ATVAM2, VAM2 | vacuolar protein sorting 41 | chr1:2567652-2573142 FORWARD LENGTH=980	9771	63.898	28.2585	27.015	29.835	22.693	23.003	26.1609
PA10001319	AT1G08200	| Symbols: AXS2 | UDP-D-apiose/UDP-D-xylose synthase 2 | chr1:2574259-2576609 REVERSE LENGTH=389	34713	103.383	138.668	103.407	113.497	89.715	88.256	106.709
PA10006021	AT1G08250	| Symbols: ADT6 | arogenate dehydratase 6 | chr1:2588994-2590235 REVERSE LENGTH=413	3162	21.037	18.815	14.828	15.657	15.07	15.089	15.8918
PA10045903	AT1G08290	[Trans Factor] | Symbols: WIP3 | WIP domain protein 3 | chr1:2610680-2613180 REVERSE LENGTH=337	2795	40.926	17.811	27.986	39.941	45.177	37.06	33.595
PA10051972	AT1G08290	[Trans Factor] | Symbols: WIP3 | WIP domain protein 3 | chr1:2610680-2613180 REVERSE LENGTH=337	1379	21.528	12.185	13.917	20.3275	22.017	16.792	17.0477
PA10001078	AT1G08360	| Symbols: | Ribosomal protein L1p/L10e family | chr1:2636231-2637694 FORWARD LENGTH=216	54935	265.242	426.73	474.268	494.375	295.203	475.3	433.175
PA10001079	AT1G08360	| Symbols: | Ribosomal protein L1p/L10e family | chr1:2636231-2637694 FORWARD LENGTH=216	14129	28.613	141.334	126.366	123.181	101.299	118.76	122.188
PA10021393	AT1G08370	| Symbols: DCP1, ATDCP1 | decapping 1 | chr1:2638355-2640367 FORWARD LENGTH=367	2248	48.839	10.5005	11.205	15.129	10.999	11.867	11.9401
PA10000995	AT1G08380	| Symbols: PSAO | photosystem I subunit O | chr1:2641004-2641739 REVERSE LENGTH=140	5640	204.751	38.22	41.621	85.4775	50.562	49.687	53.1135
PA10000306	AT1G08450	| Symbols: CRT3, PSL1, EBS2, AtCRT3 | calreticulin 3 | chr1:2668008-2671800 REVERSE LENGTH=370	2354	2.488	48.713	32.577	14.2815	27.991	14.812	27.6749
PA10029065	AT1G08450	| Symbols: CRT3 | calreticulin 3 | chr1:2668008-2671800 REVERSE LENGTH=399	405	0	23.301	13.95	6.102	15.734	5.26	12.8694
PA10009797	AT1G08465	| Symbols: YAB2 | Plant-specific transcription factor YABBY family protein | chr1:2676033-2679382 FORWARD LENGTH=184	10663	77.902	85.1625	82.393	86.9215	38.121	60.625	70.6446
PA10003485	AT1G08470	| Symbols: SSL3 | strictosidine synthase-like 3 | chr1:2682262-2683977 REVERSE LENGTH=390	11855	95.664	52.7315	57.415	64.978	45.405	55.986	55.3031
PA10003484	AT1G08470	| Symbols: SSL3 | strictosidine synthase-like 3 | chr1:2682262-2683977 REVERSE LENGTH=390	4852	32.589	23.0325	22.564	27.091	18.443	20.095	22.2451
PA10003155	AT1G08480	| | Mito | Organic Acid and TCA | OrgAcid-JBO | unknown protein; FUNCTIONS IN: molecular_function unknown; INVOLVED IN: biological_process unknown; LOCATED IN: mitochondrion, plasma membrane, plastid, vacuole; EXPRESSED IN: 27 plant structures; EXPRESSED DURING: 15 growth stages; Has 39 Blast hits to 39 proteins in 13 species: Archae - 0; Bacteria - 0; Metazoa - 0; Fungi - 0; Plants - 39; Viruses…	9356	102.919	61.355	70.158	75.382	71.545	90.822	73.8524
PA10012167	AT1G08490	| Symbols: ATSUFS, SUFS, ATCPNIFS, ATNFS2, CPNIFS | chloroplastic NIFS-like cysteine desulfurase | chr1:2685980-2688547 REVERSE LENGTH=463	3653	37.143	12.6875	13.374	15.4805	12.5	12.965	13.4014
PA10036039	AT1G08510	FatB | Acyl-ACP Thioesterase B | Plastid | Plastid FAS; Plastid Glycerolipid | 2-ARALIP-JBO; 6-ARALIP-JBO | fatty acyl-ACP thioesterases B	1994	9.706	30.4585	17.264	2.8605	0.143	0.609	10.267
PA10020606	AT1G08540	| Symbols: SIGB, SIG1, SIG2, SIGA, ATSIG1, ABC1, ATSIG2 | RNApolymerase sigma subunit 2 | chr1:2703461-2706696 FORWARD LENGTH=572	1407	0	59.997	58.959	55.5765	45.754	47.759	53.6091
PA10007475	AT1G08550	| Symbols: NPQ1, AVDE1 | non-photochemical quenching 1 | chr1:2707462-2709387 FORWARD LENGTH=462	4047	8.772	20.2065	14.714	17.84	22.927	15.834	18.3043
PA10008849	AT1G08570	| Symbols: ACHT4 | atypical CYS HIS rich thioredoxin 4 | chr1:2713059-2714312 FORWARD LENGTH=275	20262	255.104	86.035	111.138	133.226	85.204	102.483	103.617
PA10010649	AT1G08580	| Symbols: | unknown protein; Has 39 Blast hits to 39 proteins in 15 species: Archae - 0; Bacteria - 0; Metazoa - 0; Fungi - 0; Plants - 35; Viruses - 0; Other Eukaryotes - 4 (source: NCBI BLink). | chr1:2715296-2716351 REVERSE LENGTH=123	2919	66.881	32.7945	22.992	40.8925	16.819	30.753	28.8502
PA10012729	AT1G08600	| Symbols: ATRX | P-loop containing nucleoside triphosphate hydrolases superfamily protein | chr1:2724562-2733431 FORWARD LENGTH=1479	11783	28.444	21.9105	19.933	17.4245	22.689	17.419	19.8752
PA10047010	AT1G08620	[Trans Factor] | Symbols: PKDM7D | Transcription factor jumonji (jmj) family protein / zinc finger (C5HC2 type) family protein | chr1:2737554-2743370 FORWARD LENGTH=1209	1879	9.832	18.5285	18.34	15.01	19.956	16.008	17.5685
PA10014188	AT1G08620	[Trans Factor] | Symbols: PKDM7D | Transcription factor jumonji (jmj) family protein / zinc finger (C5HC2 type) family protein | chr1:2737554-2743370 FORWARD LENGTH=1209	3759	71.572	14.9865	18.533	18.421	18.439	15.509	17.1777
PA10009206	AT1G08630	| Symbols: THA1 | threonine aldolase 1 | chr1:2743948-2745685 REVERSE LENGTH=358	6632	26.826	29.9535	14.978	37.4615	7.761	20.544	22.1396
PA10026964	AT1G08650	| Symbols: PPCK1, ATPPCK1 | phosphoenolpyruvate carboxylase kinase 1 | chr1:2752206-2753232 FORWARD LENGTH=284	2809	16.318	21.5695	24.187	17.444	6.526	13.362	16.6177
PA10026351	AT1G08660	| Symbols: MGP2 | MALE GAMETOPHYTE DEFECTIVE 2 | chr1:2757116-2759677 REVERSE LENGTH=474	2550	19.424	11.928	12.049	13.2425	6.571	8.917	10.5415
PA10013002	AT1G08680	| Symbols: ZIGA4, AGD14 | ARF GAP-like zinc finger-containing protein ZIGA4 | chr1:2762820-2768387 FORWARD LENGTH=649	6129	31.93	14.428	13.863	15.5075	13.218	11.742	13.7517
PA10026214	AT1G08710	| Symbols: | F-box family protein | chr1:2771720-2773011 FORWARD LENGTH=295	1882	17.667	14.5935	14.576	15.2765	16.956	16.409	15.5622
PA10022699	AT1G08720	| Symbols: EDR1, ATEDR1 | Protein kinase superfamily protein | chr1:2774089-2779077 FORWARD LENGTH=933	6155	48.635	20.689	22.691	26.9	27.433	24.886	24.5198
PA10018523	AT1G08720	| Symbols: EDR1, ATEDR1 | Protein kinase superfamily protein | chr1:2774089-2779077 FORWARD LENGTH=933	1156	76.429	11.239	11.5	14.942	14.03	14.162	13.1746
PA10010697	AT1G08780	| Symbols: AIP3, PFD4 | ABI3-interacting protein 3 | chr1:2809925-2811126 REVERSE LENGTH=129	25450	63.075	299.814	335.08	357.533	187.74	281.437	292.321
PA10061092	AT1G08800	| Symbols: | Protein of unknown function, DUF593 | chr1:2813578-2817078 REVERSE LENGTH=1113	1361	9.448	20.848	24.997	36.45	32.52	31.174	29.1978
PA10067506	AT1G08800	| Symbols: | Protein of unknown function, DUF593 | chr1:2813578-2817078 REVERSE LENGTH=1113	562	0	8.539	8.42	14.786	18.147	14.455	12.8694
PA10003635	AT1G08820	| Symbols: VAP27-2 | vamp/synaptobrevin-associated protein 27-2 | chr1:2821810-2824412 REVERSE LENGTH=386	21554	89.813	255.009	278.899	368.639	130.182	157.533	238.052
PA10002187	AT1G08830	| Symbols: CSD1 | copper/zinc superoxide dismutase 1 | chr1:2827700-2829053 FORWARD LENGTH=152	8444	73.588	94.1655	97.819	114.837	51.911	83.658	88.4781
PA10000752	AT1G08830	| Symbols: CSD1 | copper/zinc superoxide dismutase 1 | chr1:2827700-2829053 FORWARD LENGTH=152	7213	65.652	48.26	57.055	56.116	41.75	50.621	50.7604
PA10024657	AT1G08860	| Symbols: BON3 | Calcium-dependent phospholipid-binding Copine family protein | chr1:2842153-2846138 FORWARD LENGTH=584	4765	16.847	20.888	15.828	17.555	18.429	13.148	17.1696
PA10003402	AT1G08970	[Trans Factor] | Symbols: HAP5C, NF-YC9 | nuclear factor Y, subunit C9 | chr1:2883144-2883839 FORWARD LENGTH=231	3468	54.624	21.2965	19.724	26.801	15.267	25.982	21.8141
PA10003401	AT1G08970	[Trans Factor] | Symbols: HAP5C, NF-YC9 | nuclear factor Y, subunit C9 | chr1:2883144-2883839 FORWARD LENGTH=231	3080	36.767	17.287	22.024	24.74	12.015	17.04	18.6212
PA10004827	AT1G08980	| Fatty Acid Amide Hydrolase | | Signaling | 24-ARALIP-JBO | amidase 1	11723	137.407	48.7455	58.658	63.4855	42.258	57.901	54.2096
PA10020358	AT1G09010	| Symbols: | glycoside hydrolase family 2 protein | chr1:2895259-2899287 REVERSE LENGTH=944	10362	40.188	27.659	31.044	30.5445	18.787	24.626	26.5321
PA10026931	AT1G09020	| Symbols: SNF4, ATSNF4 | homolog of yeast sucrose nonfermenting 4 | chr1:2900149-2904212 REVERSE LENGTH=487	625	7.06	21.899	19.417	25.6375	10.553	13.419	18.1851
PA10002711	AT1G09130	| Symbols: | ATP-dependent caseinolytic (Clp) protease/crotonase family protein | chr1:2939731-2942217 REVERSE LENGTH=370	5822	32.17	36.597	42.061	58.944	39.029	35.583	42.4428
PA10004317	AT1G09150	| Symbols: | pseudouridine synthase and archaeosine transglycosylase (PUA) domain-containing protein | chr1:2946599-2948908 FORWARD LENGTH=181	21305	120.627	139.721	172.538	197.465	112.497	161.685	156.781
PA10027943	AT1G09160	| Symbols: | Protein phosphatase 2C family protein | chr1:2953199-2955059 REVERSE LENGTH=428	1250	27.333	24.444	29.279	28.6465	21.862	23.852	25.6167
PA10010629	AT1G09180	| Symbols: ATSAR1, ATSARA1A, SARA1A | secretion-associated RAS super family 1 | chr1:2965147-2965941 FORWARD LENGTH=193	922	38.113	12.4305	14.014	22.5755	11.094	11.892	14.4012
PA10000117	AT1G09210	| Symbols: CRT1b, AtCRT1b | calreticulin 1b | chr1:2973217-2976655 REVERSE LENGTH=424	197559	603.837	706.078	782.229	829.531	664.575	843.37	765.157
PA10000743	AT1G09210	| Symbols: CRT1b, AtCRT1b | calreticulin 1b | chr1:2973217-2976655 REVERSE LENGTH=424	91922	233.652	476.377	431.034	459.062	306.568	419.779	418.564
PA10025002	AT1G09250	| Symbols: | basic helix-loop-helix (bHLH) DNA-binding superfamily protein | chr1:2989509-2990132 FORWARD LENGTH=207	680	62.628	6.329	9.548	9.581	12.071	13.476	10.201
PA10038087	AT1G09290	| Symbols: | unknown protein; Has 73 Blast hits to 71 proteins in 26 species: Archae - 0; Bacteria - 0; Metazoa - 5; Fungi - 11; Plants - 54; Viruses - 0; Other Eukaryotes - 3 (source: NCBI BLink). | chr1:3001682-3003715 REVERSE LENGTH=348	1976	10.159	9.964	9.718	11.0545	9.635	10.039	10.0821
PA10024033	AT1G09320	| Symbols: | agenet domain-containing protein | chr1:3010270-3012228 REVERSE LENGTH=517	3161	28.252	22.7765	24.68	22.1205	20.127	25.33	23.0068
PA10041822	AT1G09320	| Symbols: | agenet domain-containing protein | chr1:3010270-3012228 REVERSE LENGTH=517	1884	8.422	9.8475	10.91	15.1295	8.393	13.693	11.5946
PA10000114	AT1G09430	ACLA-3 | ATP Citrate Lyase A subunit | Cyto? | Cuticular Wax Synthesis | 4-ARALIP-JBO | ATP-citrate lyase A-3	8608	68.212	45.8025	41.852	44.7565	39.016	48.043	43.894
PA10000115	AT1G09430	ACLA-3 | ATP Citrate Lyase A subunit | Cyto? | Cuticular Wax Synthesis | 4-ARALIP-JBO | ATP-citrate lyase A-3	5234	20.354	27.6305	24.643	35.0225	14.768	20.195	24.4518
PA10007957	AT1G09430	ACLA-3 | ATP Citrate Lyase A subunit | Cyto? | Cuticular Wax Synthesis | 4-ARALIP-JBO | ATP-citrate lyase A-3	751	20.499	11.2705	12.358	15.08	5.779	8.699	10.6373
PA10035644	AT1G09540	[Trans Factor] | Symbols: MYB61, ATMYB61 | myb domain protein 61 | chr1:3086333-3087689 FORWARD LENGTH=366	3784	18.283	15.359	15.03	19.899	10.14	12.458	14.5772
PA10011778	AT1G09570	| Symbols: PHYA, FHY2, FRE1, HY8 | phytochrome A | chr1:3095498-3099216 REVERSE LENGTH=1122	14076	53.227	29.697	30.691	29.8085	40.253	29.011	31.8921
PA10005813	AT1G09580	| Symbols: | emp24/gp25L/p24 family/GOLD family protein | chr1:3104657-3106092 FORWARD LENGTH=217	33262	113.962	201.412	302.963	253.443	196.361	295.416	249.919
PA10024229	AT1G09600	| Symbols: | Protein kinase superfamily protein | chr1:3108617-3111318 FORWARD LENGTH=714	5241	17.111	12.6265	13.656	12.7975	10.3	12.236	12.3232
PA10042589	AT1G09620	| Symbols: | ATP binding;leucine-tRNA ligases;aminoacyl-tRNA ligases;nucleotide binding;ATP binding;aminoacyl-tRNA ligases | chr1:3113077-3116455 REVERSE LENGTH=1091	2879	31.326	26.808	38.106	26.8045	40.095	41.394	34.6415
PA10015002	AT1G09620	| Symbols: | ATP binding;leucine-tRNA ligases;aminoacyl-tRNA ligases;nucleotide binding;ATP binding;aminoacyl-tRNA ligases | chr1:3113077-3116455 REVERSE LENGTH=1091	14125	77.267	36.473	37.161	31.716	35.046	31.461	34.3714
PA10042378	AT1G09620	| Symbols: | ATP binding;leucine-tRNA ligases;aminoacyl-tRNA ligases;nucleotide binding;ATP binding;aminoacyl-tRNA ligases | chr1:3113077-3116455 REVERSE LENGTH=1091	511	5.627	10.121	14.467	14.558	15.938	12.31	13.4788
PA10015704	AT1G09630	| Symbols: ATRAB11C, ATRABA2A, ATRAB-A2A, RAB-A2A, RAB11c | RAB GTPase 11C | chr1:3118350-3119571 REVERSE LENGTH=217	9228	62.305	96.786	91.109	150.489	59.433	97.105	98.9844
PA10027105	AT1G09630	| Symbols: ATRAB11C, ATRABA2A, ATRAB-A2A, RAB-A2A, RAB11c | RAB GTPase 11C | chr1:3118350-3119571 REVERSE LENGTH=217	2594	6.882	75.036	75.712	93.732	67.14	89.842	80.2924
PA10007035	AT1G09630	| Symbols: ATRAB11C, ATRABA2A, ATRAB-A2A, RAB-A2A, RAB11c | RAB GTPase 11C | chr1:3118350-3119571 REVERSE LENGTH=217	6469	35.662	47.8595	51.652	63.279	37.946	52.373	50.6219
PA10010074	AT1G09645	| Symbols: | unknown protein; BEST Arabidopsis thaliana protein match is: unknown protein (TAIR:AT1G57765.1); Has 35333 Blast hits to 34131 proteins in 2444 species: Archae - 798; Bacteria - 22429; Metazoa - 974; Fungi - 991; Plants - 531; Viruses - 0; Other Eukaryotes - 9610 (source: NCBI BLink). | chr1:3123155-3124347 FORWARD LENGTH=106	1563	21.132	10.2375	11.614	12.601	9.655	13.991	11.6197
PA10002083	AT1G09660	| Symbols: | RNA-binding KH domain-containing protein | chr1:3128032-3130791 REVERSE LENGTH=298	85945	646.128	353.377	480.99	486.546	364.2	431.226	423.268
PA10030848	AT1G09660	| Symbols: | RNA-binding KH domain-containing protein | chr1:3128032-3130791 REVERSE LENGTH=298	3932	18.492	23.189	19.643	20.8225	24.489	26.659	22.9605
PA10047820	AT1G09680	| Symbols: | Pentatricopeptide repeat (PPR) superfamily protein | chr1:3134107-3135930 REVERSE LENGTH=607	828	0	11.079	10.65	13.187	9.664	12.446	11.4052
PA10027548	AT1G09700	| Symbols: HYL1, DRB1 | dsRNA-binding domain-like superfamily protein | chr1:3137960-3140118 REVERSE LENGTH=419	2645	50.985	33.2865	31.686	36.725	20.267	32.912	30.9753
PA10022062	AT1G09700	| Symbols: HYL1, DRB1 | dsRNA-binding domain-like superfamily protein | chr1:3137960-3140118 REVERSE LENGTH=419	2079	10.17	14.173	10.907	13.261	7.901	11.216	11.4916
PA10017380	AT1G09730	| Symbols: | Cysteine proteinases superfamily protein | chr1:3148017-3154236 REVERSE LENGTH=931	804	24.44	12.3265	9.602	16.9275	9.064	10.393	11.6626
PA10027056	AT1G09750	| Symbols: | Eukaryotic aspartyl protease family protein | chr1:3157541-3158960 FORWARD LENGTH=449	3816	77.493	37.062	11.623	27.679	6.517	14.758	19.5278
PA10014487	AT1G09760	| Symbols: U2A&apos; | U2 small nuclear ribonucleoprotein A | chr1:3159476-3161603 REVERSE LENGTH=249	13845	63.474	80.3625	79.462	98.24	52.739	77.117	77.5841
PA10015148	AT1G09770	[Trans Factor] | Symbols: ATCDC5, CDC5, ATMYBCDC5 | cell division cycle 5 | chr1:3162002-3165122 FORWARD LENGTH=844	30440	60.536	60.961	78.198	46.9675	77.034	72.466	67.1253
PA10002126	AT1G09780	| | Cyto | Glycolysis | 1-CarboHy-JBO | Phosphoglycerate mutase, 2,3-bisphosphoglycerate-independent	75384	603.294	198.462	221.154	321.265	264.614	227.056	246.51
PA10010496	AT1G09815	| Symbols: POLD4 | polymerase delta 4 | chr1:3189460-3190050 FORWARD LENGTH=124	1121	12.187	10.5015	12.241	15.3215	8.629	13.286	11.9958
PA10013611	AT1G09830	| Symbols: | Glycinamide ribonucleotide (GAR) synthetase | chr1:3192783-3194936 REVERSE LENGTH=532	14183	101.844	55.126	74.369	68.995	49.163	72.162	63.963
PA10005569	AT1G09840	| Symbols: ATSK41, SK41 | shaggy-like protein kinase 41 | chr1:3196114-3199524 REVERSE LENGTH=421	33705	206.634	120.769	158.717	169.328	143.373	136.133	145.664
PA10022917	AT1G09850	| Symbols: XBCP3 | xylem bark cysteine peptidase 3 | chr1:3201848-3203875 FORWARD LENGTH=437	6396	30.56	31.811	26.363	38.6935	26.232	27.673	30.1545
PA10012444	AT1G09870	| Symbols: | histidine acid phosphatase family protein | chr1:3205817-3208444 FORWARD LENGTH=487	4159	29.86	21.8115	14.679	26.8815	16.401	16.539	19.2624
PA10019666	AT1G09900	| Symbols: | Pentatricopeptide repeat (PPR-like) superfamily protein | chr1:3218133-3219929 FORWARD LENGTH=598	5325	18.028	18.23	17.62	21.185	19.856	17.316	18.8414
PA10007467	AT1G09970	| Symbols: LRR XI-23, RLK7 | Leucine-rich receptor-like protein kinase family protein | chr1:3252408-3255428 FORWARD LENGTH=977	1224	8.522	23.531	7.579	6.177	19.192	5.731	12.442
PA10009331	AT1G10140	| Symbols: | Uncharacterised conserved protein UCP031279 | chr1:3322970-3323473 REVERSE LENGTH=167	5548	42.177	42.895	38.455	62.699	47.736	37.952	45.9474
PA10023090	AT1G10150	| Symbols: | Carbohydrate-binding protein | chr1:3326160-3327404 FORWARD LENGTH=414	4455	20.866	18.4255	16.001	23.3455	13.097	14.445	17.0628
PA10016356	AT1G10170	| Symbols: ATNFXL1, NFXL1 | NF-X-like 1 | chr1:3333925-3337491 REVERSE LENGTH=1188	9507	31.61	20.8625	17.09	21.9435	18.012	16.567	18.895
PA10019856	AT1G10180	| Symbols: | BEST Arabidopsis thaliana protein match is: exocyst complex component 84B (TAIR:AT5G49830.1); Has 132 Blast hits to 132 proteins in 25 species: Archae - 0; Bacteria - 0; Metazoa - 7; Fungi - 0; Plants - 117; Viruses - 0; Other Eukaryotes - 8 (source: NCBI BLink). | chr1:3338381-3341494 REVERSE LENGTH=769	5151	13.56	15.1015	17.775	16.8215	15.362	14.856	15.9832
PA10000694	AT1G10200	[Trans Factor] | Symbols: WLIM1 | GATA type zinc finger transcription factor family protein | chr1:3346677-3347763 REVERSE LENGTH=190	1280	29.018	14.1965	11.74	11.836	5.175	9.852	10.5599
PA10008367	AT1G10210	| Symbols: ATMPK1, MPK1 | mitogen-activated protein kinase 1 | chr1:3349579-3350776 FORWARD LENGTH=370	44854	194.345	153.409	196.046	190.767	198.975	191.876	186.214
PA10015244	AT1G10270	| Symbols: GRP23 | glutamine-rich protein 23 | chr1:3363535-3366276 FORWARD LENGTH=913	10764	50.057	59.564	53.072	56.581	55.352	47.113	54.3364
PA10008758	AT1G10290	| Symbols: ADL6, DRP2A | dynamin-like protein 6 | chr1:3370774-3377120 FORWARD LENGTH=914	11325	85.551	25.983	22.559	27.5715	27.506	20.962	24.9163
PA10034934	AT1G10385	| Symbols: | Vps51/Vps67 family (components of vesicular transport) protein | chr1:3403224-3405856 FORWARD LENGTH=754	330	8.466	16.345	10.123	11.008	16.651	11.841	13.1936
PA10013207	AT1G10390	| Symbols: | Nucleoporin autopeptidase | chr1:3407265-3412045 REVERSE LENGTH=1041	5750	34.283	13.7245	11.59	13.6485	14.12	12.765	13.1696
PA10004708	AT1G10430	| Symbols: PP2A-2 | protein phosphatase 2A-2 | chr1:3428705-3430437 REVERSE LENGTH=306	11759	104.717	50.3395	55.996	56.2645	44.502	52.12	51.8444
PA10033474	AT1G10490	| Symbols: | Domain of unknown function (DUF1726) ;Putative ATPase (DUF699) | chr1:3453589-3459925 FORWARD LENGTH=1028	5915	25.272	16.5275	12.733	15.307	10.997	12.216	13.5561
PA10001377	AT1G10500	| Symbols: ATCPISCA, CPISCA | chloroplast-localized ISCA-like protein | chr1:3460160-3461340 REVERSE LENGTH=180	12807	133.215	90.9765	109.427	141.519	91.438	106.974	108.067
PA10022017	AT1G10522	| Symbols: | unknown protein; FUNCTIONS IN: molecular_function unknown; INVOLVED IN: biological_process unknown; LOCATED IN: chloroplast; EXPRESSED IN: 23 plant structures; EXPRESSED DURING: 13 growth stages; Has 24 Blast hits to 24 proteins in 8 species: Archae - 0; Bacteria - 0; Metazoa - 0; Fungi - 0; Plants - 24; Viruses - 0; Other Eukaryotes - 0 (source: NCBI BLink). | chr1:3470009-3471291 F…	1767	3.162	12.865	14.133	13.6485	10.201	12.192	12.6079
PA10011934	AT1G10580	| Symbols: | Transducin/WD40 repeat-like superfamily protein | chr1:3491560-3493665 REVERSE LENGTH=573	8182	41.685	21.25	21.026	20.6245	18.182	15.025	19.2215
PA10010334	AT1G10600	| Symbols: AMSH2 | associated molecule with the SH3 domain of STAM 2 | chr1:3503765-3505190 FORWARD LENGTH=223	13953	114.912	57.9085	71.761	87.4115	79.827	63.382	72.058
PA10001396	AT1G10630	| Symbols: ATARFA1F, ARFA1F | ADP-ribosylation factor A1F | chr1:3513189-3514230 REVERSE LENGTH=181	273296	781.163	1830.5	2991.14	2444.25	1969.86	2933.69	2433.89
PA10017028	AT1G10650	| Symbols: | SBP (S-ribonuclease binding protein) family protein | chr1:3524122-3525318 REVERSE LENGTH=339	8015	29.565	53.0225	51.219	56.6825	40.317	50.136	50.2754
PA10035992	AT1G10740	| Triacylglycerol Lipase (TAGL) | | TAG Degradation | 9-ARALIP-JBO | alpha/beta-Hydrolases superfamily protein	1913	45.5	18.1145	28.292	21.3	9.933	19.092	19.3463
PA10007601	AT1G10760	| Symbols: SEX1, SOP1, SOP, GWD1, GWD | Pyruvate phosphate dikinase, PEP/pyruvate binding domain | chr1:3581210-3590043 REVERSE LENGTH=1399	35736	102.233	68.664	62.308	74.7365	36.82	51.58	58.8217
PA10005742	AT1G10840	| Symbols: TIF3H1 | translation initiation factor 3 subunit H1 | chr1:3607885-3610299 REVERSE LENGTH=337	12261	155.551	72.5625	70.138	81.0725	53.846	72.614	70.0466
PA10032326	AT1G10890	| Symbols: | unknown protein; FUNCTIONS IN: molecular_function unknown; INVOLVED IN: biological_process unknown; LOCATED IN: chloroplast; EXPRESSED IN: petal, flower, leaf; EXPRESSED DURING: LP.04 four leaves visible, 4 anthesis, petal differentiation and expansion stage; BEST Arabidopsis thaliana protein match is: unknown protein (TAIR:AT5G13340.1); Has 11769 Blast hits to 8435 proteins in 698 s…	3180	5.78	55.3595	38.361	40.758	31.037	40.112	41.1255
PA10009365	AT1G10890	| Symbols: | unknown protein; FUNCTIONS IN: molecular_function unknown; INVOLVED IN: biological_process unknown; LOCATED IN: chloroplast; EXPRESSED IN: petal, flower, leaf; EXPRESSED DURING: LP.04 four leaves visible, 4 anthesis, petal differentiation and expansion stage; BEST Arabidopsis thaliana protein match is: unknown protein (TAIR:AT5G13340.1); Has 11769 Blast hits to 8435 proteins in 698 s…	6011	2.946	24.3565	17.722	22.234	17.729	14.684	19.3451
PA10003463	AT1G10950	| Symbols: TMN1, AtTMN1 | transmembrane nine 1 | chr1:3659322-3663622 FORWARD LENGTH=589	9874	23.844	37.2255	38.835	39.107	35.965	33.939	37.0143
PA10027171	AT1G10950	| Symbols: TMN1, AtTMN1 | transmembrane nine 1 | chr1:3659322-3663622 FORWARD LENGTH=589	500	0	14.557	15.842	20.6015	12.453	9.132	14.5171
PA10012744	AT1G10950	| Symbols: TMN1, AtTMN1 | transmembrane nine 1 | chr1:3659322-3663622 FORWARD LENGTH=589	321	26.09	10.9205	12.999	15.228	11.631	10.292	12.2141
PA10010206	AT1G10970	| Symbols: ZIP4, ATZIP4 | zinc transporter 4 precursor | chr1:3665201-3666933 REVERSE LENGTH=408	4305	92.636	31.6215	35.734	34.2865	34.898	43.316	35.9712
PA10016017	AT1G11020	| Symbols: | RING/FYVE/PHD zinc finger superfamily protein | chr1:3676968-3678350 FORWARD LENGTH=321	2654	26.822	15.248	15.998	18.096	11.656	12.459	14.6914
PA10015058	AT1G11050	| Symbols: | Protein kinase superfamily protein | chr1:3681892-3683769 FORWARD LENGTH=625	7718	35.494	34.9025	26.652	34.1265	14.294	28.489	27.6928
PA10013820	AT1G11060	| Symbols: | WAPL (Wings apart-like protein regulation of heterochromatin) protein | chr1:3684568-3689537 FORWARD LENGTH=930	4884	21.001	12.8935	12.06	13.316	12.326	9.573	12.0337
PA10008929	AT1G11180	| Symbols: | Secretory carrier membrane protein (SCAMP) family protein | chr1:3745829-3748307 FORWARD LENGTH=304	3480	65.374	58.8845	63.84	84.9855	52.974	72.211	66.579
PA10017725	AT1G11240	| Symbols: | CONTAINS InterPro DOMAIN/s: Nucleolar protein 12 (InterPro:IPR019186); Has 2484 Blast hits to 1934 proteins in 262 species: Archae - 0; Bacteria - 90; Metazoa - 921; Fungi - 378; Plants - 144; Viruses - 18; Other Eukaryotes - 933 (source: NCBI BLink). | chr1:3766936-3768212 REVERSE LENGTH=200	5261	17.259	64.4365	56.016	67.4005	41.51	54.203	56.7132
PA10008761	AT1G11360	| Symbols: | Adenine nucleotide alpha hydrolases-like superfamily protein | chr1:3822171-3822899 REVERSE LENGTH=242	3693	44.211	29.7065	25.066	29.556	15.892	18.862	23.8165
PA10015145	AT1G11360	| Symbols: | Adenine nucleotide alpha hydrolases-like superfamily protein | chr1:3822171-3822899 REVERSE LENGTH=242	1768	17.69	12.843	9.6	12.56	8.35	7.857	10.242
PA10036475	AT1G11400	| Symbols: PYM | partner of Y14-MAGO | chr1:3838777-3839978 FORWARD LENGTH=204	731	3.737	13.188	12.065	12.5825	8.82	16.082	12.5475
PA10004278	AT1G11430	| Symbols: | plastid developmental protein DAG, putative | chr1:3847273-3848938 FORWARD LENGTH=232	3352	63.112	49.017	56.103	60.7325	33.058	41.217	48.0255
PA10000996	AT1G11430	| Symbols: | plastid developmental protein DAG, putative | chr1:3847273-3848938 FORWARD LENGTH=232	6083	26.553	29.559	35.19	57.017	30.464	38.408	38.1276
PA10008485	AT1G11430	| Symbols: | plastid developmental protein DAG, putative | chr1:3847273-3848938 FORWARD LENGTH=232	1458	19.294	19.8355	20.187	27.001	15.432	17.759	20.0429
PA10007230	AT1G11480	| Symbols: | eukaryotic translation initiation factor-related | chr1:3864368-3866707 REVERSE LENGTH=565	16775	116.407	88.0355	106.95	101.177	91.434	85.847	94.6888
PA10021218	AT1G11480	| Symbols: | eukaryotic translation initiation factor-related | chr1:3864368-3866750 REVERSE LENGTH=578	3384	83.265	24.194	30.573	30.711	26.559	25.901	27.5876
PA10030096	AT1G11530	| Symbols: ATCXXS1, CXXS1 | C-terminal cysteine residue is changed to a serine 1 | chr1:3874518-3875311 FORWARD LENGTH=118	5783	94.65	47.1555	75.688	110.991	156.772	70.798	92.2809
PA10005179	AT1G11580	| Symbols: ATPMEPCRA, PMEPCRA | methylesterase PCR A | chr1:3888730-3890649 FORWARD LENGTH=557	2908	58.683	10.3355	11.419	24.903	4.094	7.942	11.7387
PA10009728	AT1G11680	| Symbols: CYP51G1, EMB1738, CYP51A2, CYP51 | CYTOCHROME P450 51G1 | chr1:3938925-3940585 FORWARD LENGTH=488	47598	252.13	169.899	172.427	294.02	148.005	175.73	192.016
PA10051995	AT1G11680	| Symbols: CYP51G1, EMB1738, CYP51A2, CYP51 | CYTOCHROME P450 51G1 | chr1:3938925-3940585 FORWARD LENGTH=488	434	0	15.573	17.112	17.6445	9.87	15.185	15.0769
PA10000588	AT1G11700	| Symbols: | Protein of unknown function, DUF584 | chr1:3945852-3946457 FORWARD LENGTH=201	25447	237.389	120.975	171.48	156.842	78.002	134.393	132.338
PA10009094	AT1G11720	| Symbols: SS3 | starch synthase 3 | chr1:3951597-3956840 FORWARD LENGTH=1094	20949	39.963	42.0795	52.967	34.251	54.419	49.501	46.6435
PA10022020	AT1G11800	| Symbols: | endonuclease/exonuclease/phosphatase family protein | chr1:3985520-3987263 REVERSE LENGTH=441	2693	20.211	12.2105	12.285	17.5375	10.821	11.879	12.9466
PA10000466	AT1G11840	| Symbols: GLX1 | glyoxalase I homolog | chr1:3995928-3997518 FORWARD LENGTH=322	142135	567.677	784.323	831.053	987.878	483.774	659.367	749.279
PA10001845	AT1G11860	| Symbols: | Glycine cleavage T-protein family | chr1:4001801-4003245 FORWARD LENGTH=408	5921	35.641	20.6125	24.021	23.935	21.635	17.895	21.6197
PA10010506	AT1G11890	| Symbols: SEC22, ATSEC22 | Synaptobrevin family protein | chr1:4011509-4012835 FORWARD LENGTH=218	5212	53.227	30.472	34.704	37.6835	30.218	36.836	33.9827
PA10013053	AT1G11905	| Symbols: | B-cell receptor-associated protein 31-like | chr1:4014958-4016222 FORWARD LENGTH=220	5161	11.561	73.814	62.984	83.7255	37.744	56.8	63.0135
PA10002728	AT1G11910	| Symbols: APA1, ATAPA1 | aspartic proteinase A1 | chr1:4017119-4019874 REVERSE LENGTH=506	57929	380.274	244.526	260.362	319.217	208.99	211.188	248.857
PA10000569	AT1G11910	| Symbols: APA1, ATAPA1 | aspartic proteinase A1 | chr1:4017119-4019874 REVERSE LENGTH=506	32823	372.17	117.637	125.799	156.315	91.084	114.205	121.008
PA10001984	AT1G11910	| Symbols: APA1, ATAPA1 | aspartic proteinase A1 | chr1:4017119-4019874 REVERSE LENGTH=506	671	71.56	9.8415	13.286	10.932	13.778	11.076	11.7827
PA10009631	AT1G11930	| Symbols: | Predicted pyridoxal phosphate-dependent enzyme, YBL036C type | chr1:4028783-4030298 FORWARD LENGTH=255	32668	101.672	198.335	269.629	259.738	165.066	241.37	226.828
PA10002412	AT1G12000	| | Cyto | Glycolysis | 1-CarboHy-JBO | Phosphofructokinase family protein	43720	160.683	174.423	177.034	180.813	121.884	145.073	159.845
PA10005316	AT1G12050	| Symbols: | fumarylacetoacetase, putative | chr1:4072904-4075856 FORWARD LENGTH=421	13874	118.917	65.9205	69.764	84.3905	37.631	50.186	61.5784
PA10007254	AT1G12230	| | Plastid | OPPP | 2-CarboHy-JBO | Aldolase superfamily protein	7733	95.957	40.876	42.643	50.24	22.417	34.665	38.1682
PA10004735	AT1G12230	| | Plastid | OPPP | 2-CarboHy-JBO | Aldolase superfamily protein	815	18.606	10.072	12.329	13.771	7.929	11.121	11.0444
PA10004723	AT1G12230	| | Plastid | OPPP | 2-CarboHy-JBO | Aldolase superfamily protein	1141	67.133	10.288	12.108	13.788	7.834	10.032	10.81
PA10018514	AT1G12240	| | Vacuole | Sucrose Metabolism | 6-CarboHy-JBO | Glycosyl hydrolases family 32 protein	3450	70.043	87.032	75.489	51.7205	25.522	34.638	54.8803
PA10007332	AT1G12310	| Symbols: | Calcium-binding EF-hand family protein | chr1:4187500-4187946 REVERSE LENGTH=148	5814	57.929	42.0165	42.091	50.983	27.725	38.953	40.3537
PA10008906	AT1G12310	| Symbols: | Calcium-binding EF-hand family protein | chr1:4187500-4187946 REVERSE LENGTH=148	1299	6.263	22.665	16.943	20.926	9.977	16.059	17.314
PA10017314	AT1G12370	| Symbols: PHR1, UVR2 | photolyase 1 | chr1:4206500-4208842 REVERSE LENGTH=496	3112	9.493	11.663	14.062	18.799	14.812	13.504	14.568
PA10012443	AT1G12390	| Symbols: | Cornichon family protein | chr1:4220347-4221481 FORWARD LENGTH=137	1992	36.405	15.778	17.05	23.1585	11.297	19.221	17.3009
PA10009242	AT1G12400	| Symbols: | Nucleotide excision repair, TFIIH, subunit TTDA | chr1:4222296-4222603 FORWARD LENGTH=71	3410	38.503	34.0945	45.508	62.335	31.572	42.062	43.1143
PA10010769	AT1G12410	| Symbols: CLPR2, NCLPP2, CLP2 | CLP protease proteolytic subunit 2 | chr1:4223099-4224954 FORWARD LENGTH=279	2356	38.682	15.468	12.542	21.1665	8.427	14.193	14.3593
PA10025086	AT1G12430	| Symbols: PAK, ARK3 | armadillo repeat kinesin 3 | chr1:4234122-4238552 REVERSE LENGTH=919	6541	28.589	31.7225	30.471	38.824	26.774	29.733	31.5049
PA10037849	AT1G12430	| Symbols: ARK3 | armadillo repeat kinesin 3 | chr1:4234122-4238552 REVERSE LENGTH=920	866	9.787	22.0905	16.383	21.567	13.859	18.602	18.5003
PA10036194	AT1G12430	| Symbols: ARK3 | armadillo repeat kinesin 3 | chr1:4234122-4238552 REVERSE LENGTH=920	575	22.562	10.245	11.061	13.365	14.378	10.033	11.8164
PA10022373	AT1G12470	| Symbols: | zinc ion binding | chr1:4251359-4257201 FORWARD LENGTH=988	26987	60.944	66.1065	74.293	77.8975	80.033	64.35	72.536
PA10014389	AT1G12550	| Symbols: | D-isomer specific 2-hydroxyacid dehydrogenase family protein | chr1:4274649-4275831 FORWARD LENGTH=323	2438	14.542	12.1565	11.675	12.269	7.845	12.665	11.3221
PA10012900	AT1G12580	| Symbols: PEPKR1 | phosphoenolpyruvate carboxylase-related kinase 1 | chr1:4283635-4285675 FORWARD LENGTH=522	14608	32.133	40.9605	38.819	46.709	72.239	47.397	49.2249
PA10008884	AT1G12640	| 1-acylglycerol-3-phosphocholine Acyltransferase | EM | Phospholipid Synthesis; TAG Synthesis | 8-ARALIP-JBO; 7-ARALIP-JBO | MBOAT (membrane bound O-acyl transferase) family protein	6154	44.405	24.3005	25.827	34.7775	19.442	21.429	25.1552
PA10014330	AT1G12650	| Symbols: | unknown protein; FUNCTIONS IN: molecular_function unknown; INVOLVED IN: biological_process unknown; LOCATED IN: cellular_component unknown; EXPRESSED IN: 23 plant structures; EXPRESSED DURING: 13 growth stages; CONTAINS InterPro DOMAIN/s: Protein of unknown function DUF947 (InterPro:IPR009292); Has 700 Blast hits to 631 proteins in 192 species: Archae - 0; Bacteria - 32; Metazoa - 13…	7717	21.902	62.3295	57.008	64.798	29.231	42.19	51.1113
PA10026447	AT1G12680	| Symbols: PEPKR2 | phosphoenolpyruvate carboxylase-related kinase 2 | chr1:4320123-4322269 REVERSE LENGTH=470	2872	8.363	11.044	12.306	16.83	5.629	8.498	10.8614
PA10000626	AT1G12710	| Symbols: AtPP2-A12, PP2-A12 | phloem protein 2-A12 | chr1:4326980-4328324 REVERSE LENGTH=291	24846	265.767	98.201	106.23	162.923	153.55	162.331	136.647
PA10011735	AT1G12710	| Symbols: AtPP2-A12, PP2-A12 | phloem protein 2-A12 | chr1:4326980-4328324 REVERSE LENGTH=291	2340	72.727	46.3565	52.011	78.3725	55.896	50.76	56.6792
PA10027788	AT1G12770	| Symbols: ISE1, EMB1586 | P-loop containing nucleoside triphosphate hydrolases superfamily protein | chr1:4351888-4353543 FORWARD LENGTH=551	4317	15.293	14.594	16.314	19.6905	9.404	14.462	14.8929
PA10018076	AT1G12780	| Symbols: UGE1, ATUGE1 | UDP-D-glucose/UDP-D-galactose 4-epimerase 1 | chr1:4356124-4358120 REVERSE LENGTH=351	4791	16.214	29.2285	29.94	31.315	17.074	21.291	25.7697
PA10016870	AT1G12800	| Symbols: | Nucleic acid-binding, OB-fold-like protein | chr1:4361778-4365189 REVERSE LENGTH=767	4037	6.937	12.246	11.904	13.373	14.272	13.012	12.9614
PA10010541	AT1G12810	| Symbols: | proline-rich family protein | chr1:4367332-4368520 FORWARD LENGTH=129	2320	22.342	18.1445	19.49	29.644	11.265	18.72	19.4527
PA10027470	AT1G12830	| Symbols: | unknown protein; FUNCTIONS IN: molecular_function unknown; INVOLVED IN: biological_process unknown; LOCATED IN: cellular_component unknown; EXPRESSED IN: 23 plant structures; EXPRESSED DURING: 13 growth stages; Has 39778 Blast hits to 22088 proteins in 1060 species: Archae - 152; Bacteria - 6161; Metazoa - 14109; Fungi - 6144; Plants - 2156; Viruses - 601; Other Eukaryotes - 10455 (s…	11250	6.586	193.648	153.177	210.704	69.95	139.239	153.344
PA10007828	AT1G12840	| Symbols: DET3, ATVHA-C | vacuolar ATP synthase subunit C (VATC) / V-ATPase C subunit / vacuolar proton pump C subunit (DET3) | chr1:4375584-4378220 FORWARD LENGTH=375	3100	47.675	12.312	10.917	14.8865	10.014	11.968	12.0195
PA10001134	AT1G12880	| Symbols: atnudt12, NUDT12 | nudix hydrolase homolog 12 | chr1:4390036-4391046 FORWARD LENGTH=203	2802	12.518	11.999	14.508	13.111	10.909	10.463	12.198
PA10036291	AT1G12920	| Symbols: ERF1-2 | eukaryotic release factor 1-2 | chr1:4396555-4397859 REVERSE LENGTH=434	774	14.605	27.3535	22.049	31.5815	20.395	18.594	23.9946
PA10044435	AT1G12920	| Symbols: ERF1-2 | eukaryotic release factor 1-2 | chr1:4396555-4397859 REVERSE LENGTH=434	360	64.389	18.2255	17.049	16.0255	7.237	11.216	13.9506
PA10017123	AT1G13020	| Symbols: EIF4B2 | eukaryotic initiation factor 4B2 | chr1:4440927-4443520 REVERSE LENGTH=549	5026	19.014	28.894	25.614	30.342	24.215	23.099	26.4328
PA10020273	AT1G13020	| Symbols: EIF4B2 | eukaryotic initiation factor 4B2 | chr1:4440927-4443520 REVERSE LENGTH=549	3663	8.997	27.282	25.819	25.414	26.07	21.079	25.1328
PA10008483	AT1G13030	| Symbols: | sphere organelles protein-related | chr1:4444284-4447278 REVERSE LENGTH=608	6647	43.722	25.2235	26.951	24.6225	28.515	33.649	27.7922
PA10018199	AT1G13160	| Symbols: | ARM repeat superfamily protein | chr1:4484634-4488388 FORWARD LENGTH=804	4926	27.679	53.511	32.58	37.6445	32.255	32.695	37.7371
PA10030114	AT1G13180	| Symbols: DIS1, ARP3, ATARP3 | Actin-like ATPase superfamily protein | chr1:4495394-4498204 FORWARD LENGTH=427	733	26.759	11.156	11.199	13.151	7.368	9.597	10.4942
PA10020791	AT1G13190	| Symbols: | RNA-binding (RRM/RBD/RNP motifs) family protein | chr1:4499633-4501354 FORWARD LENGTH=573	3643	11.017	12.4275	9.353	14.44	10.661	11.326	11.6415
PA10009455	AT1G13380	| Symbols: | Protein of unknown function (DUF1218) | chr1:4589218-4590362 REVERSE LENGTH=188	2807	69.066	18.416	16.122	21.5285	9.942	23.346	17.8709
PA10001146	AT1G13440	| | Cyto | Glycolysis | 1-CarboHy-JBO | glyceraldehyde-3-phosphate dehydrogenase C2	42013	1021.62	595.356	790.268	764.563	771.642	535.073	691.38
PA10000116	AT1G13440	| | Cyto | Glycolysis | 1-CarboHy-JBO | glyceraldehyde-3-phosphate dehydrogenase C2	66138	894.957	293.507	302.541	400.543	290.446	254.941	308.395
PA10012282	AT1G13440	| | Cyto | Glycolysis | 1-CarboHy-JBO | glyceraldehyde-3-phosphate dehydrogenase C2	10795	311.048	107.721	123.756	108.144	85.736	129.527	110.977
PA10017472	AT1G13450	[Trans Factor] | Symbols: GT-1 | Homeodomain-like superfamily protein | chr1:4612999-4615115 REVERSE LENGTH=406	6958	42.026	34.5075	36.268	35.828	37.283	33.911	35.5595
PA10010556	AT1G13560	| Diacylglycerol Cholinephosphotransferase | | Phospholipid Synthesis | 8-ARALIP-JBO | aminoalcoholphosphotransferase 1	12364	140.279	52.804	58.614	64.6705	50.907	69.41	59.2811
PA10013194	AT1G13570	| Symbols: | F-box/RNI-like superfamily protein | chr1:4642528-4643930 REVERSE LENGTH=416	1710	50.929	8.7045	11.48	12.41	8.284	10.761	10.3279
PA10026505	AT1G13690	| Symbols: ATE1 | ATPase E1 | chr1:4693380-4694179 FORWARD LENGTH=177	3082	18.319	26.609	29.51	33.903	22.498	25.256	27.5552
PA10013061	AT1G13700	| | Cyto | OPPP | 2-CarboHy-JBO | 6-phosphogluconolactonase 1	2060	28.814	14.7975	12.791	15.582	6.744	13.382	12.6593
PA10058807	AT1G13700	| | Cyto | OPPP | 2-CarboHy-JBO | 6-phosphogluconolactonase 1	1228	15.906	12.033	13.518	16.915	6.078	8.557	11.4202
PA10017101	AT1G13870	| Symbols: DRL1, AtKTI12 | calmodulin binding;purine nucleotide binding | chr1:4747437-4748345 REVERSE LENGTH=302	4797	21.295	35.236	41.966	36.5485	31.445	35.659	36.1709
PA10028358	AT1G13900	| Symbols: | Purple acid phosphatases superfamily protein | chr1:4753494-4755554 REVERSE LENGTH=656	2818	44.221	12.173	12.162	15.804	8.118	9.515	11.5544
PA10004200	AT1G13950	| Symbols: EIF-5A, ELF5A-1, ATELF5A-1, EIF5A | eukaryotic elongation factor 5A-1 | chr1:4773631-4774668 FORWARD LENGTH=158	17415	115.75	516.326	583.964	616.953	368.004	547.46	526.542
PA10002582	AT1G13950	| Symbols: EIF-5A, ELF5A-1, ATELF5A-1, EIF5A | eukaryotic elongation factor 5A-1 | chr1:4773631-4774668 FORWARD LENGTH=158	11981	53.895	397.048	360.291	387.887	326.751	357.333	365.862
PA10001011	AT1G13950	| Symbols: EIF-5A, ELF5A-1, ATELF5A-1, EIF5A | eukaryotic elongation factor 5A-1 | chr1:4773631-4774668 FORWARD LENGTH=158	35953	273.806	251.805	270.662	319.885	213.428	286.511	268.458
PA10000279	AT1G13950	| Symbols: EIF-5A, ELF5A-1, ATELF5A-1, EIF5A | eukaryotic elongation factor 5A-1 | chr1:4773631-4774668 FORWARD LENGTH=158	32623	534.275	258.846	285.168	304.231	178.497	268.184	258.985
PA10000278	AT1G13950	| Symbols: EIF-5A, ELF5A-1, ATELF5A-1, EIF5A | eukaryotic elongation factor 5A-1 | chr1:4773631-4774668 FORWARD LENGTH=158	34389	163.308	243.16	268.968	325.506	184.941	271.565	258.828
PA10003729	AT1G13950	| Symbols: EIF-5A, ELF5A-1, ATELF5A-1, EIF5A | eukaryotic elongation factor 5A-1 | chr1:4773631-4774668 FORWARD LENGTH=158	17365	77.408	109.099	115.963	139.038	74.974	112.09	110.233
PA10016754	AT1G13960	[Trans Factor] | Symbols: WRKY4 | WRKY DNA-binding protein 4 | chr1:4776622-4779043 FORWARD LENGTH=514	4945	36.343	16.697	17.769	19.713	19.888	16.857	18.1848
PA10009375	AT1G13980	| Symbols: GN | sec7 domain-containing protein | chr1:4789587-4794397 FORWARD LENGTH=1451	12889	47.148	17.8415	19.033	23.452	27.862	18.522	21.3421
PA10010448	AT1G13990	| Symbols: | unknown protein; FUNCTIONS IN: molecular_function unknown; INVOLVED IN: biological_process unknown; LOCATED IN: chloroplast; EXPRESSED IN: 23 plant structures; EXPRESSED DURING: 13 growth stages; CONTAINS InterPro DOMAIN/s: Protein of unknown function DUF3110 (InterPro:IPR021503); Has 25 Blast hits to 25 proteins in 8 species: Archae - 0; Bacteria - 0; Metazoa - 0; Fungi - 0; Plants …	5678	31.494	45.6925	53.429	59.9735	41.425	46.944	49.4928
PA10014728	AT1G14000	| Symbols: VIK | VH1-interacting kinase | chr1:4797606-4800043 FORWARD LENGTH=438	4346	48.666	15.45	16.757	20.962	16.059	17.356	17.3168
PA10010097	AT1G14010	| Symbols: | emp24/gp25L/p24 family/GOLD family protein | chr1:4800385-4801790 REVERSE LENGTH=212	3944	45.629	25.2275	26.951	32.4425	27.233	27.311	27.833
PA10013161	AT1G14030	[Trans Factor] | Symbols: | Rubisco methyltransferase family protein | chr1:4805493-4807440 REVERSE LENGTH=482	2058	17.892	12.6885	9.193	10.542	11.085	8.061	10.3139
PA10029694	AT1G14130	| Symbols: | 2-oxoglutarate (2OG) and Fe(II)-dependent oxygenase superfamily protein | chr1:4836041-4837040 REVERSE LENGTH=308	6649	68.57	20.757	17.699	33.444	24.013	22.642	23.711
PA10003542	AT1G14130	| Symbols: | 2-oxoglutarate (2OG) and Fe(II)-dependent oxygenase superfamily protein | chr1:4836041-4837040 REVERSE LENGTH=308	508	14.495	13.5465	16.032	18.0925	27.653	11.696	17.404
PA10003537	AT1G14130	| Symbols: | 2-oxoglutarate (2OG) and Fe(II)-dependent oxygenase superfamily protein | chr1:4836041-4837040 REVERSE LENGTH=308	440	0	18.9195	11.526	15.917	13.736	9.131	13.8459
PA10021895	AT1G14180	| Symbols: | RING/U-box superfamily protein | chr1:4847828-4848970 FORWARD LENGTH=348	3644	13.973	17.9925	15.809	19.992	14.545	19.043	17.4763
PA10016769	AT1G14300	| Symbols: | ARM repeat superfamily protein | chr1:4882654-4884686 REVERSE LENGTH=339	4817	22.296	32.065	29.243	36.006	19.24	28.036	28.918
PA10005299	AT1G14330	| Symbols: | Galactose oxidase/kelch repeat superfamily protein | chr1:4890375-4891700 REVERSE LENGTH=441	3159	33.455	22.645	26.24	21.898	26.006	21.482	23.6542
PA10005912	AT1G14340	| Symbols: | RNA-binding (RRM/RBD/RNP motifs) family protein | chr1:4897709-4898776 FORWARD LENGTH=244	5254	105.665	33.5015	43.771	57.647	41.861	39.586	43.2733
PA10003716	AT1G14450	| Symbols: | NADH dehydrogenase (ubiquinone)s | chr1:4947337-4947558 REVERSE LENGTH=73	2729	40.65	31.0675	32.972	42.326	15.99	35.183	31.5077
PA10009007	AT1G14520	| Symbols: MIOX1 | myo-inositol oxygenase 1 | chr1:4968376-4969954 REVERSE LENGTH=311	6031	43.273	51.2645	33.68	46.763	33.497	37.301	40.5011
PA10013947	AT1G14570	| Symbols: | UBX domain-containing protein | chr1:4983770-4987192 FORWARD LENGTH=468	4339	23.767	18.704	17.94	21.9615	16.712	21.096	19.2827
PA10007392	AT1G14610	| Symbols: TWN2, VALRS | valyl-tRNA synthetase / valine--tRNA ligase (VALRS) | chr1:5008502-5014486 REVERSE LENGTH=1108	28755	72.951	73.3335	73.049	63.024	69.888	68.412	69.5413
PA10069008	AT1G14630	| Symbols: | unknown protein; BEST Arabidopsis thaliana protein match is: unknown protein (TAIR:AT2G01990.1); Has 125 Blast hits to 123 proteins in 14 species: Archae - 0; Bacteria - 0; Metazoa - 0; Fungi - 0; Plants - 125; Viruses - 0; Other Eukaryotes - 0 (source: NCBI BLink). | chr1:5019995-5021445 FORWARD LENGTH=226	1009	24.848	22.791	24.017	61.945	11.729	46.932	33.4828
PA10025119	AT1G14685	[Trans Factor] | Symbols: BPC2, BBR/BPC2, ATBPC2 | basic pentacysteine 2 | chr1:5043086-5043925 FORWARD LENGTH=279	2915	40.805	26.924	25.345	38.1555	21.58	29.755	28.3519
PA10036646	AT1G14685	[Trans Factor] | Symbols: BPC2, BBR/BPC2, ATBPC2 | basic pentacysteine 2 | chr1:5043086-5043925 FORWARD LENGTH=279	3121	20.479	22.83	18.584	26.431	8.861	17.259	18.793
PA10033459	AT1G14690	| Symbols: MAP65-7 | microtubule-associated protein 65-7 | chr1:5052090-5054936 REVERSE LENGTH=603	2054	0	44.0905	32.029	31.7415	27.668	35.027	34.1112
PA10026776	AT1G14690	| Symbols: MAP65-7 | microtubule-associated protein 65-7 | chr1:5052090-5054936 REVERSE LENGTH=603	758	3.576	13.121	9.942	14.0785	8.159	14.236	11.9073
PA10021609	AT1G14710	| Symbols: | hydroxyproline-rich glycoprotein family protein | chr1:5062168-5064697 REVERSE LENGTH=601	7108	14.672	27.1545	26.536	20.599	31.224	18.706	24.8439
PA10033697	AT1G14710	| Symbols: | hydroxyproline-rich glycoprotein family protein | chr1:5062168-5064697 REVERSE LENGTH=601	1417	16.739	17.151	8.507	10.0015	7.177	8.044	10.1761
PA10015208	AT1G14730	| Symbols: | Cytochrome b561/ferric reductase transmembrane protein family | chr1:5073244-5074568 FORWARD LENGTH=224	2188	74.099	12.494	17.096	26.6115	9.268	20.782	17.2503
PA10011115	AT1G14740	| Symbols: | Protein of unknown function (DUF1423) | chr1:5075450-5077732 REVERSE LENGTH=733	37425	66.364	102.184	102.207	105.692	140.992	104.54	111.123
PA10001159	AT1G14790	| Symbols: RDR1, ATRDRP1 | RNA-dependent RNA polymerase 1 | chr1:5094317-5097817 REVERSE LENGTH=1107	19765	80.607	38.321	44.359	60.155	21.996	45.835	42.1332
PA10016330	AT1G14810	| Symbols: | semialdehyde dehydrogenase family protein | chr1:5102684-5104633 REVERSE LENGTH=375	5820	43.971	26.3165	25.744	33.562	24.047	27.846	27.5031
PA10001005	AT1G14830	| Symbols: ADL1C, ADL5, DRP1C, DL1C | DYNAMIN-like 1C | chr1:5107699-5111470 REVERSE LENGTH=614	386	16.494	16.555	8.629	18.291	9.083	13.605	13.2326
PA10014945	AT1G14890	| Symbols: | Plant invertase/pectin methylesterase inhibitor superfamily protein | chr1:5137045-5137704 FORWARD LENGTH=219	1077	12.328	11.24	16.215	12.023	11.25	10.788	12.3032
PA10012742	AT1G14920	[Trans Factor] | Symbols: GAI, RGA2 | GRAS family transcription factor family protein | chr1:5149414-5151015 FORWARD LENGTH=533	3037	35.088	10.465	13.607	18.973	6.364	10.906	12.063
PA10026273	AT1G14980	| Symbols: CPN10 | chaperonin 10 | chr1:5165930-5166654 REVERSE LENGTH=98	5150	33.863	94.6165	103.053	75.0545	43.159	78.331	78.8428
PA10021168	AT1G14980	| Symbols: CPN10 | chaperonin 10 | chr1:5165930-5166654 REVERSE LENGTH=98	2247	4.963	33.4735	28.041	24.4605	14.057	23.05	24.6164
PA10011306	AT1G14990	| Symbols: | unknown protein; FUNCTIONS IN: molecular_function unknown; INVOLVED IN: biological_process unknown; LOCATED IN: endomembrane system; EXPRESSED IN: 22 plant structures; EXPRESSED DURING: 13 growth stages; Has 34 Blast hits to 34 proteins in 12 species: Archae - 0; Bacteria - 0; Metazoa - 0; Fungi - 0; Plants - 34; Viruses - 0; Other Eukaryotes - 0 (source: NCBI BLink). | chr1:5167354-…	11889	26.182	94.311	129.563	112.407	82.471	141.132	111.977
PA10026720	AT1G15000	| Symbols: scpl50 | serine carboxypeptidase-like 50 | chr1:5168613-5169947 FORWARD LENGTH=444	1251	7.809	61.8325	58.129	31.0535	42.085	41.449	46.9098
PA10037051	AT1G15000	| Symbols: scpl50 | serine carboxypeptidase-like 50 | chr1:5168613-5169947 FORWARD LENGTH=444	234	0	10.0855	11.331	7.8265	10.65	11.975	10.3736
PA10019583	AT1G15060	| Symbols: | Uncharacterised conserved protein UCP031088, alpha/beta hydrolase | chr1:5184053-5186856 REVERSE LENGTH=578	4419	33.903	15.5345	15.07	17.22	10.292	11.577	13.9387
PA10005498	AT1G15080	LPP2 | Phosphatidate Phosphatase | | Plastid Glycerolipid | 6-ARALIP-JBO | lipid phosphate phosphatase 2	4051	87.536	21.714	21.981	28.086	13.38	22.109	21.454
PA10031773	AT1G15080	LPP2 | Phosphatidate Phosphatase | | Plastid Glycerolipid | 6-ARALIP-JBO | lipid phosphate phosphatase 2	427	8.817	14.9475	18.45	21.4035	10.405	15.81	16.2032
PA10009317	AT1G15100	| Symbols: RHA2A | RING-H2 finger A2A | chr1:5193703-5194170 REVERSE LENGTH=155	11110	91.109	101.731	115.14	111.406	134.664	146.707	121.93
PA10003689	AT1G15120	| Symbols: | Ubiquinol-cytochrome C reductase hinge protein | chr1:5203091-5203897 FORWARD LENGTH=69	1397	57.063	21.8975	20.47	28.7445	7.922	14.445	18.6958
PA10004302	AT1G15120	| Symbols: | Ubiquinol-cytochrome C reductase hinge protein | chr1:5203091-5203897 FORWARD LENGTH=69	996	15.409	13.102	9.597	13.265	7.678	11.513	11.031
PA10009948	AT1G15130	| Symbols: | Endosomal targeting BRO1-like domain-containing protein | chr1:5206217-5209848 REVERSE LENGTH=846	32909	140.717	76.732	87.366	98.3805	107.799	75.252	89.1059
PA10004208	AT1G15200	| Symbols: | protein-protein interaction regulator family protein | chr1:5228477-5231017 REVERSE LENGTH=470	41353	67.083	215.719	184.72	183.317	128.706	151.259	172.744
PA10026690	AT1G15230	| Symbols: | unknown protein; FUNCTIONS IN: molecular_function unknown; INVOLVED IN: biological_process unknown; LOCATED IN: cellular_component unknown; EXPRESSED IN: 24 plant structures; EXPRESSED DURING: 15 growth stages; Has 26 Blast hits to 26 proteins in 12 species: Archae - 0; Bacteria - 0; Metazoa - 0; Fungi - 0; Plants - 26; Viruses - 0; Other Eukaryotes - 0 (source: NCBI BLink). | chr1:5…	3257	0	54.7345	41.511	53.392	35.592	36.054	44.2567
PA10000198	AT1G15270	| Symbols: | Translation machinery associated TMA7 | chr1:5250833-5252020 REVERSE LENGTH=64	158066	278.972	1668.34	1903.64	2047.73	758.375	1458.27	1567.27
PA10007859	AT1G15340	| Symbols: MBD10 | methyl-CPG-binding domain 10 | chr1:5275895-5277474 REVERSE LENGTH=384	26587	41.063	163.7	144.887	172.26	128.515	152.142	152.301
PA10005648	AT1G15340	| Symbols: MBD10 | methyl-CPG-binding domain 10 | chr1:5275895-5277474 REVERSE LENGTH=384	12904	18.673	96.1375	77.721	83.454	88.2	81.649	85.4323
PA10027055	AT1G15340	| Symbols: MBD10 | methyl-CPG-binding domain 10 | chr1:5275895-5277474 REVERSE LENGTH=384	2832	16.572	20.341	17.069	21.4855	15.467	20.747	19.0219
PA10008478	AT1G15370	| Symbols: | SNARE-like superfamily protein | chr1:5287135-5288375 FORWARD LENGTH=147	6289	29.115	62.072	55.766	68.9255	46.875	52.953	57.3183
PA10031552	AT1G15380	| Symbols: | Lactoylglutathione lyase / glyoxalase I family protein | chr1:5290955-5292287 FORWARD LENGTH=174	31594	82.786	184.656	318.081	474.832	199.913	388.355	313.167
PA10001121	AT1G15380	| Symbols: | Lactoylglutathione lyase / glyoxalase I family protein | chr1:5290955-5292287 FORWARD LENGTH=174	28333	108.588	229.697	45.308	290.928	129.286	148.091	168.662
PA10000801	AT1G15380	| Symbols: | Lactoylglutathione lyase / glyoxalase I family protein | chr1:5290955-5292287 FORWARD LENGTH=174	5359	37.753	60.193	23.378	28.8185	11.828	27.369	30.3173
PA10027303	AT1G15400	| Symbols: | unknown protein; FUNCTIONS IN: molecular_function unknown; INVOLVED IN: biological_process unknown; LOCATED IN: plasma membrane; EXPRESSED IN: 23 plant structures; EXPRESSED DURING: 13 growth stages; BEST Arabidopsis thaliana protein match is: unknown protein (TAIR:AT1G80180.1); Has 84 Blast hits to 84 proteins in 17 species: Archae - 0; Bacteria - 6; Metazoa - 0; Fungi - 0; Plants -…	823	5.686	10.719	14.788	10.8535	6.598	9.992	10.5901
PA10015181	AT1G15410	| Symbols: | aspartate-glutamate racemase family | chr1:5299577-5300681 FORWARD LENGTH=330	7372	28.948	29.795	27.232	39.1095	14.59	28.906	27.9265
PA10038150	AT1G15440	| Symbols: PWP2, ATPWP2 | periodic tryptophan protein 2 | chr1:5306159-5309460 REVERSE LENGTH=900	7381	34.943	28.2005	22.128	25.4695	18.766	21.175	23.1478
PA10030325	AT1G15490	| Symbols: | alpha/beta-Hydrolases superfamily protein | chr1:5320859-5323422 REVERSE LENGTH=648	4587	39.761	15.8275	18.352	19.574	10.823	13.946	15.7045
PA10116549	AT1G15520	| Symbols: PDR12, ATPDR12, ABCG40, ATABCG40 | pleiotropic drug resistance 12 | chr1:5331993-5338175 REVERSE LENGTH=1423	863	0	51.02	30.368	15.3545	11.522	8.27	23.3069
PA10005253	AT1G15520	| Symbols: PDR12, ATPDR12, ABCG40, ATABCG40 | pleiotropic drug resistance 12 | chr1:5331993-5338175 REVERSE LENGTH=1423	536	9.425	19.108	26.766	26.1585	19.65	22.647	22.8659
PA10005260	AT1G15520	| Symbols: PDR12, ATPDR12, ABCG40, ATABCG40 | pleiotropic drug resistance 12 | chr1:5331993-5338175 REVERSE LENGTH=1423	4109	33.294	12.9405	25.446	23.318	21.828	23.602	21.4269
PA10050503	AT1G15520	| Symbols: PDR12, ATPDR12, ABCG40, ATABCG40 | pleiotropic drug resistance 12 | chr1:5331993-5338175 REVERSE LENGTH=1423	546	0	43.671	26.117	15.649	5.155	10.339	20.1862
PA10026441	AT1G15520	| Symbols: PDR12, ATPDR12, ABCG40, ATABCG40 | pleiotropic drug resistance 12 | chr1:5331993-5338175 REVERSE LENGTH=1423	1628	22.399	17.2145	14.787	11.38	16.007	12.317	14.3411
PA10000687	AT1G15520	| Symbols: PDR12, ATPDR12, ABCG40, ATABCG40 | pleiotropic drug resistance 12 | chr1:5331993-5338175 REVERSE LENGTH=1423	6068	30.538	17.0105	14.8	9.911	13.068	10.736	13.1051
PA10049621	AT1G15520	| Symbols: PDR12, ATPDR12, ABCG40, ATABCG40 | pleiotropic drug resistance 12 | chr1:5331993-5338175 REVERSE LENGTH=1423	2172	30.903	25.6865	17.512	9.0665	5.021	4.819	12.421
PA10000686	AT1G15520	| Symbols: PDR12, ATPDR12, ABCG40, ATABCG40 | pleiotropic drug resistance 12 | chr1:5331993-5338175 REVERSE LENGTH=1423	7602	31.195	31.6495	8.071	7.1855	7.07	4.741	11.7434
PA10096345	AT1G15520	| Symbols: PDR12, ATPDR12, ABCG40, ATABCG40 | pleiotropic drug resistance 12 | chr1:5331993-5338175 REVERSE LENGTH=1423	710	3.658	22.913	11.264	8.7445	4.029	8.528	11.0957
PA10000383	AT1G15690	| Symbols: AVP1, ATAVP3, AVP-3, AtVHP1;1 | Inorganic H pyrophosphatase family protein | chr1:5399115-5402185 FORWARD LENGTH=770	27325	174.468	29.2895	48.722	79.72	79.933	67.091	60.9511
PA10016026	AT1G15690	| Symbols: AVP1, ATAVP3, AVP-3, AtVHP1;1 | Inorganic H pyrophosphatase family protein | chr1:5399115-5402185 FORWARD LENGTH=642	1059	61.719	46.947	34.265	56.8365	16.301	32.253	37.3205
PA10003785	AT1G15690	| Symbols: AVP1, ATAVP3, AVP-3, AtVHP1;1 | Inorganic H pyrophosphatase family protein | chr1:5399115-5402185 FORWARD LENGTH=642	5343	119.898	23.2755	20.078	28.1	26.06	21.463	23.7953
PA10016145	AT1G15690	| Symbols: AVP1, ATAVP3, AVP-3, AtVHP1;1 | Inorganic H pyrophosphatase family protein | chr1:5399115-5402185 FORWARD LENGTH=642	755	27.83	23.9325	25.166	29.708	9.031	22.207	22.0089
PA10017577	AT1G15690	| Symbols: AVP1, ATAVP3, AVP-3, AtVHP1;1 | Inorganic H pyrophosphatase family protein | chr1:5399115-5402185 FORWARD LENGTH=642	698	49.421	24.798	22.372	28.9895	6.11	16.964	19.8467
PA10010192	AT1G15740	| Symbols: | Leucine-rich repeat family protein | chr1:5411509-5414544 FORWARD LENGTH=585	37341	171.506	133.625	180.758	153.446	130.283	140.229	147.668
PA10004116	AT1G15750	| Symbols: WSIP1, TPL | Transducin family protein / WD-40 repeat family protein | chr1:5415086-5420359 REVERSE LENGTH=1131	25655	156.425	45.714	45.377	47.78	46.868	37.845	44.7168
PA10014862	AT1G15750	| Symbols: WSIP1, TPL | Transducin family protein / WD-40 repeat family protein | chr1:5415086-5420359 REVERSE LENGTH=1131	1660	148.019	57.695	35.891	42.656	24.153	30.474	38.1738
PA10008511	AT1G15750	| Symbols: WSIP1, TPL | Transducin family protein / WD-40 repeat family protein | chr1:5415086-5420359 REVERSE LENGTH=1131	12105	82.481	21.022	23.853	30.672	29.182	19.144	24.7746
PA10023696	AT1G15760	| Symbols: | Sterile alpha motif (SAM) domain-containing protein | chr1:5425714-5426322 FORWARD LENGTH=202	5413	15.284	49.168	38.546	31.2575	19.895	27.107	33.1947
PA10010326	AT1G15780	| Symbols: | unknown protein; BEST Arabidopsis thaliana protein match is: unknown protein (TAIR:AT2G10440.1); Has 103701 Blast hits to 43153 proteins in 1828 species: Archae - 30; Bacteria - 7385; Metazoa - 38639; Fungi - 11531; Plants - 7727; Viruses - 307; Other Eukaryotes - 38082 (source: NCBI BLink). | chr1:5430446-5435921 REVERSE LENGTH=1335	39233	245.246	125.742	172.26	176.462	174.108	173.479	164.41
PA10012681	AT1G15780	| Symbols: | unknown protein; BEST Arabidopsis thaliana protein match is: unknown protein (TAIR:AT2G10440.1); Has 103701 Blast hits to 43153 proteins in 1828 species: Archae - 30; Bacteria - 7385; Metazoa - 38639; Fungi - 11531; Plants - 7727; Viruses - 307; Other Eukaryotes - 38082 (source: NCBI BLink). | chr1:5430446-5435921 REVERSE LENGTH=1335	8070	79.661	46.279	54.261	50.843	68.491	54.433	54.8614
PA10013183	AT1G15780	| Symbols: | unknown protein; BEST Arabidopsis thaliana protein match is: unknown protein (TAIR:AT2G10440.1); Has 103701 Blast hits to 43153 proteins in 1828 species: Archae - 30; Bacteria - 7385; Metazoa - 38639; Fungi - 11531; Plants - 7727; Viruses - 307; Other Eukaryotes - 38082 (source: NCBI BLink). | chr1:5430446-5435921 REVERSE LENGTH=1335	7397	84.165	30.8565	34.317	32.168	39.575	32.746	33.9325
PA10035782	AT1G15780	| Symbols: | unknown protein; BEST Arabidopsis thaliana protein match is: unknown protein (TAIR:AT2G10440.1); Has 103701 Blast hits to 43153 proteins in 1828 species: Archae - 30; Bacteria - 7385; Metazoa - 38639; Fungi - 11531; Plants - 7727; Viruses - 307; Other Eukaryotes - 38082 (source: NCBI BLink). | chr1:5430446-5435921 REVERSE LENGTH=1335	782	56.273	22.6125	22.803	17.793	35.171	22.199	24.1157
PA10029081	AT1G15780	| Symbols: | unknown protein; BEST Arabidopsis thaliana protein match is: unknown protein (TAIR:AT2G10440.1); Has 103701 Blast hits to 43153 proteins in 1828 species: Archae - 30; Bacteria - 7385; Metazoa - 38639; Fungi - 11531; Plants - 7727; Viruses - 307; Other Eukaryotes - 38082 (source: NCBI BLink). | chr1:5430446-5435921 REVERSE LENGTH=1335	2835	77.467	16.541	19.4	17.1175	25.528	20.967	19.9107
PA10028267	AT1G15810	| Symbols: | S15/NS1, RNA-binding protein | chr1:5444496-5446271 FORWARD LENGTH=419	428	0	10.6755	12.732	17.0085	10.568	8.929	11.9826
PA10000690	AT1G15820	| Symbols: LHCB6, CP24 | light harvesting complex photosystem II subunit 6 | chr1:5446685-5447676 REVERSE LENGTH=258	2937	66.364	9.504	12.577	17.878	33.099	17.199	18.0514
PA10013409	AT1G15880	| Symbols: GOS11, atgos11 | golgi snare 11 | chr1:5458718-5460089 REVERSE LENGTH=223	2785	48.501	20.717	18.699	25.0755	14.473	21.772	20.1473
PA10008159	AT1G15910	| Symbols: | XH/XS domain-containing protein | chr1:5465951-5468723 FORWARD LENGTH=634	66185	58.021	250.149	208.512	202.159	163.749	232.997	211.513
PA10036914	AT1G15910	| Symbols: | XH/XS domain-containing protein | chr1:5465951-5468723 FORWARD LENGTH=634	49088	61.418	168.423	193.409	131.7	215.814	259.574	193.784
PA10028212	AT1G15910	| Symbols: | XH/XS domain-containing protein | chr1:5465951-5468723 FORWARD LENGTH=634	7102	3.333	139.456	105.822	102.597	64.247	120.137	106.452
PA10026747	AT1G15910	| Symbols: | XH/XS domain-containing protein | chr1:5465951-5468723 FORWARD LENGTH=634	5732	6.821	106.69	92.573	89.506	48.699	99.315	87.3565
PA10075944	AT1G15910	| Symbols: | XH/XS domain-containing protein | chr1:5465951-5468723 FORWARD LENGTH=634	1276	2.565	19.838	12.957	15.991	10.089	11.497	14.0744
PA10003138	AT1G15930	| Symbols: | Ribosomal protein L7Ae/L30e/S12e/Gadd45 family protein | chr1:5471702-5472741 FORWARD LENGTH=144	30286	161.981	261.606	281.021	291.51	191.901	260.042	257.216
PA10020538	AT1G16010	| Symbols: MGT2 | magnesium transporter 2 | chr1:5495462-5497082 REVERSE LENGTH=442	3918	30.726	15.988	24.129	24.939	20.779	18.266	20.8202
PA10056690	AT1G16060	[Trans Factor] | Symbols: ADAP | ARIA-interacting double AP2 domain protein | chr1:5508563-5511609 FORWARD LENGTH=345	9568	143.049	142.992	192.968	163.141	128.015	157.367	156.896
PA10019147	AT1G16120	| Symbols: WAKL1 | wall associated kinase-like 1 | chr1:5522639-5524983 FORWARD LENGTH=730	2438	9.719	18.581	13.739	17.3185	8.411	14.59	14.5279
PA10002116	AT1G16180	| Symbols: | Serinc-domain containing serine and sphingolipid biosynthesis protein | chr1:5540905-5542670 FORWARD LENGTH=412	31012	443.754	110.596	118.58	174.791	81.692	117.9	120.712
PA10009842	AT1G16210	| Symbols: | unknown protein; CONTAINS InterPro DOMAIN/s: Protein of unknown function DUF1014 (InterPro:IPR010422); Has 16107 Blast hits to 8386 proteins in 1107 species: Archae - 26; Bacteria - 3370; Metazoa - 4013; Fungi - 1516; Plants - 526; Viruses - 120; Other Eukaryotes - 6536 (source: NCBI BLink). | chr1:5546352-5547447 REVERSE LENGTH=234	6428	67.687	59.8755	66.503	77.1485	52.541	65.703	64.3542
PA10023100	AT1G16210	| Symbols: | unknown protein; CONTAINS InterPro DOMAIN/s: Protein of unknown function DUF1014 (InterPro:IPR010422); Has 16107 Blast hits to 8386 proteins in 1107 species: Archae - 26; Bacteria - 3370; Metazoa - 4013; Fungi - 1516; Plants - 526; Viruses - 120; Other Eukaryotes - 6536 (source: NCBI BLink). | chr1:5546352-5547447 REVERSE LENGTH=234	1451	6.192	31.2355	45.904	51.766	31.663	37.084	39.5305
PA10013211	AT1G16240	| Symbols: SYP51, ATSYP51 | syntaxin of plants 51 | chr1:5555183-5556340 REVERSE LENGTH=232	1124	80.559	15.5965	16.858	19.6345	12.544	17.334	16.3934
PA10050752	AT1G16250	| Symbols: | Galactose oxidase/kelch repeat superfamily protein | chr1:5557214-5558697 FORWARD LENGTH=383	1028	2.718	12.106	13.649	14.5045	8.659	13.255	12.4347
PA10007396	AT1G16350	| Symbols: | Aldolase-type TIM barrel family protein | chr1:5590951-5592872 FORWARD LENGTH=502	6022	44.573	23.058	22.627	26.291	19.882	19.273	22.2262
PA10020417	AT1G16390	| Symbols: ATOCT3, 3-Oct | organic cation/carnitine transporter 3 | chr1:5602921-5604477 FORWARD LENGTH=518	11930	30.652	39.9225	38.038	40.339	36.509	39.574	38.8765
PA10003056	AT1G16470	| Symbols: PAB1 | proteasome subunit PAB1 | chr1:5623122-5625439 FORWARD LENGTH=235	2063	12.081	14.719	11.872	16.4725	8.673	16.301	13.6075
PA10020829	AT1G16540	| Symbols: SIR3, LOS5, ABA3, ATABA3, ACI2 | molybdenum cofactor sulfurase (LOS5) (ABA3) | chr1:5659465-5665201 FORWARD LENGTH=819	6590	11.876	13.726	12.649	13.9215	11.263	14.117	13.1353
PA10004915	AT1G16560	| Symbols: | Per1-like family protein | chr1:5668945-5670343 FORWARD LENGTH=342	10574	46.278	72.027	60.002	75.5875	29.959	57.188	58.9527
PA10018443	AT1G16610	| Symbols: SR45, RNPS1 | arginine/serine-rich 45 | chr1:5675925-5678686 REVERSE LENGTH=414	3391	49.999	24.9725	24.811	30.8425	20.848	20.322	24.3592
PA10038679	AT1G16670	| Symbols: | Protein kinase superfamily protein | chr1:5697846-5699492 FORWARD LENGTH=390	1320	10.825	19.6755	16.503	18.362	9.687	11.743	15.1941
PA10019315	AT1G16670	| Symbols: | Protein kinase superfamily protein | chr1:5697846-5699492 FORWARD LENGTH=390	1747	21.18	14.3325	13.402	13.7005	13.816	16.584	14.367
PA10002655	AT1G16700	| Symbols: | Alpha-helical ferredoxin | chr1:5710012-5711694 FORWARD LENGTH=222	18639	124.85	130.679	138.093	157.33	109.193	137.057	134.47
PA10021271	AT1G16740	| Symbols: | Ribosomal protein L20 | chr1:5727773-5728950 FORWARD LENGTH=126	1861	19.106	25.45	22.764	28.1905	11.38	18.989	21.3547
PA10009004	AT1G16780	| Symbols: VHP2;2, AtVHP2;2 | Inorganic H pyrophosphatase family protein | chr1:5739468-5743818 REVERSE LENGTH=851	11057	77.661	31.458	27.05	36.618	16.663	23.146	26.987
PA10029767	AT1G16790	| Symbols: | ribosomal protein-related | chr1:5744638-5745072 FORWARD LENGTH=144	1096	30.653	10.1575	14.814	15.7205	9.646	10.444	12.1564
PA10006535	AT1G16810	| Symbols: | unknown protein; CONTAINS InterPro DOMAIN/s: Protein of unknown function DUF1754, eukaryotic (InterPro:IPR013865); Has 35333 Blast hits to 34131 proteins in 2444 species: Archae - 798; Bacteria - 22429; Metazoa - 974; Fungi - 991; Plants - 531; Viruses - 0; Other Eukaryotes - 9610 (source: NCBI BLink). | chr1:5756150-5756694 FORWARD LENGTH=144	13672	65.888	130.971	177.647	180.716	117.727	177.946	157.001
PA10034134	AT1G16860	| Symbols: | Ubiquitin-specific protease family C19-related protein | chr1:5768280-5770183 FORWARD LENGTH=474	1279	22.687	35.5925	39.336	58.4705	33.615	40.952	41.5932
PA10003677	AT1G16890	| Symbols: UBC36, UBC13B | ubiquitin-conjugating enzyme 36 | chr1:5776550-5778327 REVERSE LENGTH=153	6191	62.203	53.8535	61.492	76.913	41.174	50.308	56.7481
PA10003678	AT1G16890	| Symbols: UBC36 | ubiquitin-conjugating enzyme 36 | chr1:5776550-5778327 REVERSE LENGTH=162	2420	49.455	36.3025	33.541	40.161	17.873	31.481	31.8717
PA10012003	AT1G16890	| Symbols: UBC36, UBC13B | ubiquitin-conjugating enzyme 36 | chr1:5776550-5778327 REVERSE LENGTH=153	1485	8.638	27.285	25.951	38.882	16.479	25.247	26.7688
PA10004635	AT1G16890	| Symbols: UBC36 | ubiquitin-conjugating enzyme 36 | chr1:5776550-5778327 REVERSE LENGTH=162	864	42.737	11.678	12.284	15.6545	9.181	12.261	12.2117
PA10034817	AT1G17020	| Symbols: SRG1, ATSRG1 | senescence-related gene 1 | chr1:5820258-5821741 FORWARD LENGTH=358	18249	102.908	71.8595	114.067	156.464	63.064	123.246	105.74
PA10005997	AT1G17020	| Symbols: SRG1, ATSRG1 | senescence-related gene 1 | chr1:5820258-5821741 FORWARD LENGTH=358	6114	77.845	26.574	35.561	40.5035	25.502	36.991	33.0263
PA10005998	AT1G17020	| Symbols: SRG1, ATSRG1 | senescence-related gene 1 | chr1:5820258-5821741 FORWARD LENGTH=358	3471	82.71	14.742	19.417	23.457	12.823	21.331	18.354
PA10052442	AT1G17020	| Symbols: SRG1, ATSRG1 | senescence-related gene 1 | chr1:5820258-5821741 FORWARD LENGTH=358	986	11.762	5.433	5.684	3.998	37.168	6.96	11.8486
PA10009308	AT1G17080	| Symbols: | Ribosomal protein L18ae family | chr1:5840458-5841536 REVERSE LENGTH=154	4957	65.571	40.139	45.574	70.042	49.468	46.528	50.3502
PA10009307	AT1G17080	| Symbols: | Ribosomal protein L18ae family | chr1:5840458-5841536 REVERSE LENGTH=154	1316	34.238	10.002	10.054	15.2885	8.398	13.29	11.4065
PA10001966	AT1G17100	| Symbols: | SOUL heme-binding family protein | chr1:5844766-5845539 FORWARD LENGTH=232	13559	87.226	110.913	112.294	139.12	76.679	125.603	112.922
PA10007252	AT1G17130	| Symbols: | Family of unknown function (DUF572) | chr1:5854264-5856472 FORWARD LENGTH=331	10400	46.638	61.5905	51.381	60.998	33.156	47.77	50.9791
PA10009222	AT1G17180	| Symbols: ATGSTU25, GSTU25 | glutathione S-transferase TAU 25 | chr1:5872208-5872958 FORWARD LENGTH=221	8674	11.159	72.156	33.358	22.737	15.565	14.837	31.7306
PA10026488	AT1G17210	| Symbols: ATILP1, ILP1 | IAP-like protein 1 | chr1:5880502-5884657 REVERSE LENGTH=958	1011	43.649	16.8355	15.223	17.421	17.456	16.828	16.7527
PA10006824	AT1G17220	| Symbols: FUG1 | Translation initiation factor 2, small GTP-binding protein | chr1:5885383-5890165 FORWARD LENGTH=1026	8697	26.668	15.9815	19.611	21.915	20.16	18.136	19.1607
PA10021171	AT1G17220	| Symbols: FUG1 | Translation initiation factor 2, small GTP-binding protein | chr1:5885383-5890165 FORWARD LENGTH=1026	431	0	21.3135	17.367	13.789	11.579	10.556	14.9209
PA10034996	AT1G17220	| Symbols: FUG1 | Translation initiation factor 2, small GTP-binding protein | chr1:5885383-5890165 FORWARD LENGTH=1026	3330	8.633	14.7665	13.794	11.6215	8.211	9.653	11.6092
PA10008712	AT1G17290	| Symbols: AlaAT1 | alanine aminotransferas | chr1:5922771-5926093 FORWARD LENGTH=543	10307	54.665	42.133	43.004	49.9395	57.417	32.605	45.0197
PA10008249	AT1G17370	| Symbols: UBP1B | oligouridylate binding protein 1B | chr1:5951842-5954825 REVERSE LENGTH=419	11276	107.791	43.7365	44.696	53.646	31.937	35.57	41.9171
PA10007976	AT1G17370	| Symbols: UBP1B | oligouridylate binding protein 1B | chr1:5951842-5954825 REVERSE LENGTH=419	6646	44.08	31.5485	32.723	39.1785	20.601	23.487	29.5076
PA10093438	AT1G17450	| Symbols: | B-block binding subunit of TFIIIC | chr1:5988579-5996693 REVERSE LENGTH=1844	528	5.482	10.374	12.783	13.429	16.605	16.908	14.0198
PA10013980	AT1G17470	| Symbols: ATDRG1, ATDRG, DRG1 | developmentally regulated G-protein 1 | chr1:6003442-6006155 FORWARD LENGTH=399	14016	41.912	64.476	78.401	73.5205	52.345	60.349	65.8183
PA10026797	AT1G17500	| Translocase | | Miscellaneous | 30-ARALIP-JBO | ATPase E1-E2 type family protein / haloacid dehalogenase-like hydrolase family protein	872	64.857	29.383	32.233	39.917	22.961	26.458	30.1904
PA10042246	AT1G17500	| Translocase | | Miscellaneous | 30-ARALIP-JBO | ATPase E1-E2 type family protein / haloacid dehalogenase-like hydrolase family protein	437	95.399	7.657	9.823	11.265	13.551	10.074	10.474
PA10013038	AT1G17520	[Trans Factor] | Symbols: | Homeodomain-like/winged-helix DNA-binding family protein | chr1:6024959-6027224 REVERSE LENGTH=296	1849	24.253	11.933	10.795	12.8815	8.056	10.437	10.8205
PA10004320	AT1G17620	| Symbols: | Late embryogenesis abundant (LEA) hydroxyproline-rich glycoprotein family | chr1:6062313-6063107 FORWARD LENGTH=264	3129	28.85	18.8625	15.446	20.1395	20.634	18.059	18.6282
PA10041229	AT1G17620	| Symbols: | Late embryogenesis abundant (LEA) hydroxyproline-rich glycoprotein family | chr1:6062313-6063107 FORWARD LENGTH=264	2000	18.033	17.7235	18.436	16.848	15.251	13.193	16.2903
PA10047133	AT1G17630	| Symbols: | Pentatricopeptide repeat (PPR-like) superfamily protein | chr1:6064525-6066720 FORWARD LENGTH=731	2514	5.461	12.665	11.401	9.962	8.271	9.564	10.3726
PA10025477	AT1G17720	| Symbols: ATB BETA | Protein phosphatase 2A, regulatory subunit PR55 | chr1:6093949-6098065 REVERSE LENGTH=501	5132	68.765	40.99	50.061	52.795	50.599	41.706	47.2302
PA10036721	AT1G17720	| Symbols: ATB BETA | Protein phosphatase 2A, regulatory subunit PR55 | chr1:6093949-6098065 REVERSE LENGTH=500	380	32.102	9.475	10.748	14.225	4.799	12.434	10.3362
PA10044519	AT1G17730	| Symbols: VPS46.1, CHMP1B | vacuolar protein sorting 46.1 | chr1:6099210-6100153 FORWARD LENGTH=203	586	0	14.4215	6.088	8.3325	12.109	31.421	14.4744
PA10041771	AT1G17745	| Symbols: PGDH | D-3-phosphoglycerate dehydrogenase | chr1:6101157-6104979 FORWARD LENGTH=624	444	7.008	16.578	12.361	15.334	11.579	12.567	13.6838
PA10023331	AT1G17930	| Symbols: | Aminotransferase-like, plant mobile domain family protein | chr1:6166638-6168432 REVERSE LENGTH=478	5111	22.153	21.7045	15.717	19.171	10.486	12.923	16.0003
PA10039304	AT1G17960	| Symbols: | Threonyl-tRNA synthetase | chr1:6181015-6183737 REVERSE LENGTH=458	626	4.123	11.573	10.108	13.015	11.03	12.57	11.6592
PA10004189	AT1G18070	| Symbols: | Translation elongation factor EF1A/initiation factor IF2gamma family protein | chr1:6214236-6218211 REVERSE LENGTH=532	86386	160.254	357.253	345.142	291.327	328.308	329.163	330.239
PA10037668	AT1G18160	| Symbols: | Protein kinase superfamily protein | chr1:6249126-6253835 FORWARD LENGTH=992	478	0	25.627	19.065	15.907	14.854	15.047	18.1
PA10028379	AT1G18190	| Symbols: GC2 | golgin candidate 2 | chr1:6257963-6261325 REVERSE LENGTH=668	8915	5.677	32.8125	30.865	33.0465	39.401	33.799	33.9848
PA10020094	AT1G18200	| Symbols: AtRABA6b, RABA6b | RAB GTPase homolog A6B | chr1:6265416-6266659 REVERSE LENGTH=229	2081	15.05	16.451	15.241	23.2145	9.472	18.284	16.5325
PA10009701	AT1G18260	| Symbols: | HCP-like superfamily protein | chr1:6279047-6282008 REVERSE LENGTH=678	11042	101.202	39.0665	38.781	45.2865	39.433	31.693	38.852
PA10046529	AT1G18265	| Symbols: | Protein of unknown function, DUF593 | chr1:6282338-6283180 REVERSE LENGTH=280	11411	17.741	65.7745	79.429	72.027	60.445	85.99	72.7331
PA10012602	AT1G18270	| | Cyto | Glycolysis | 1-CarboHy-JBO | ketose-bisphosphate aldolase class-II family protein	10796	59.106	21.7635	20.017	20.225	23.754	15.831	20.3181
PA10002089	AT1G18300	| Symbols: atnudt4, NUDT4 | nudix hydrolase homolog 4 | chr1:6299841-6300799 FORWARD LENGTH=207	20925	88.879	53.2315	63.052	121.476	126.651	89.146	90.7113
PA10002090	AT1G18300	| Symbols: atnudt4, NUDT4 | nudix hydrolase homolog 4 | chr1:6299841-6300799 FORWARD LENGTH=207	4176	49.159	22.968	30.978	46.7985	55.228	33.497	37.8939
PA10017017	AT1G18450	| Symbols: ATARP4, ARP4 | actin-related protein 4 | chr1:6348199-6351766 FORWARD LENGTH=441	7239	76.128	33.543	36.011	37.8565	41	40.39	37.7601
PA10032150	AT1G18490	| Symbols: | Protein of unknown function (DUF1637) | chr1:6367116-6368640 FORWARD LENGTH=282	715	7.715	10.3175	10.839	15.533	12.291	12.312	12.2585
PA10007829	AT1G18500	| Symbols: MAML-4, IPMS1 | methylthioalkylmalate synthase-like 4 | chr1:6369347-6372861 FORWARD LENGTH=631	10503	77.607	37.2405	36.936	41.809	30.316	30.037	35.2677
PA10011840	AT1G18540	| Symbols: | Ribosomal protein L6 family protein | chr1:6377448-6378548 REVERSE LENGTH=233	10611	30.491	376.62	383.506	416.603	268.062	344.992	357.956
PA10008675	AT1G18540	| Symbols: | Ribosomal protein L6 family protein | chr1:6377448-6378548 REVERSE LENGTH=233	1025	9.837	21.229	20.437	27.7125	16.058	25.224	22.1321
PA10027885	AT1G18610	| Symbols: | Galactose oxidase/kelch repeat superfamily protein | chr1:6405779-6408831 FORWARD LENGTH=556	6700	25.943	25.5365	26.998	26.9455	17.572	23.492	24.1088
PA10027817	AT1G18640	| Symbols: PSP | 3-phosphoserine phosphatase | chr1:6416524-6418245 REVERSE LENGTH=295	2746	58.023	18.8415	21.526	19.795	11.88	17.928	17.9941
PA10004646	AT1G18650	| Symbols: PDCB3 | plasmodesmata callose-binding protein 3 | chr1:6419036-6420413 REVERSE LENGTH=184	9472	168.324	98.1445	86.939	78.5065	65.109	66.268	78.9934
PA10004142	AT1G18650	| Symbols: PDCB3 | plasmodesmata callose-binding protein 3 | chr1:6419036-6420413 REVERSE LENGTH=184	7365	55.727	63.389	57.347	58.6135	42.513	56.746	55.7217
PA10004647	AT1G18650	| Symbols: PDCB3 | plasmodesmata callose-binding protein 3 | chr1:6419036-6420413 REVERSE LENGTH=184	861	19.133	13.4015	8.579	16.9605	6.021	10.407	11.0738
PA10034803	AT1G18680	| Symbols: | HNH endonuclease domain-containing protein | chr1:6432133-6433434 REVERSE LENGTH=186	3067	25.925	24.0225	26.195	28.2025	15.569	20.826	22.963
PA10002560	AT1G18800	| Symbols: NRP2 | NAP1-related protein 2 | chr1:6481466-6483463 REVERSE LENGTH=256	73337	157.714	599.582	552.858	588.029	336.639	476.71	510.764
PA10000141	AT1G18890	| Symbols: ATCDPK1, CPK10, CDPK1, AtCPK10 | calcium-dependent protein kinase 1 | chr1:6523468-6525736 REVERSE LENGTH=545	10236	41.226	36.0895	35.46	46.098	71.539	40.356	45.9085
PA10019763	AT1G19110	| Symbols: | inter-alpha-trypsin inhibitor heavy chain-related | chr1:6602270-6605766 FORWARD LENGTH=754	10676	39.987	28.0645	32.032	41.0415	28.153	28.414	31.541
PA10002280	AT1G19130	| Symbols: | CONTAINS InterPro DOMAIN/s: Protein of unknown function DUF985 (InterPro:IPR009327), RmlC-like jelly roll fold (InterPro:IPR014710); Has 1465 Blast hits to 1465 proteins in 584 species: Archae - 10; Bacteria - 1038; Metazoa - 19; Fungi - 43; Plants - 51; Viruses - 0; Other Eukaryotes - 304 (source: NCBI BLink). | chr1:6609545-6610555 REVERSE LENGTH=192	12037	191.712	92.374	93.759	136.619	69.53	96.323	97.7209
PA10010219	AT1G19220	[Trans Factor] | Symbols: ARF19, IAA22, ARF11 | auxin response factor 19 | chr1:6628395-6632779 REVERSE LENGTH=1086	10929	50.216	20.0435	18.859	25.0705	16.301	19.553	19.9654
PA10026989	AT1G19240	| Symbols: | unknown protein; Has 24 Blast hits to 24 proteins in 11 species: Archae - 0; Bacteria - 0; Metazoa - 0; Fungi - 0; Plants - 24; Viruses - 0; Other Eukaryotes - 0 (source: NCBI BLink). | chr1:6649562-6650384 REVERSE LENGTH=104	2096	32.857	22.5985	22.213	31.276	11.433	22.932	22.0905
PA10020373	AT1G19330	| Symbols: | unknown protein; FUNCTIONS IN: molecular_function unknown; INVOLVED IN: biological_process unknown; LOCATED IN: cellular_component unknown; EXPRESSED IN: 22 plant structures; EXPRESSED DURING: 13 growth stages; BEST Arabidopsis thaliana protein match is: unknown protein (TAIR:AT1G75060.1); Has 145 Blast hits to 145 proteins in 43 species: Archae - 0; Bacteria - 0; Metazoa - 40; Fungi…	8864	21.756	58.7345	54.632	62.1695	22.604	38.875	47.403
PA10015809	AT1G19360	| Symbols: | Nucleotide-diphospho-sugar transferase family protein | chr1:6690672-6692211 REVERSE LENGTH=428	6287	30.37	35.502	34.342	29.1755	26.323	23.172	29.7029
PA10011416	AT1G19390	| Symbols: | Wall-associated kinase family protein | chr1:6700772-6703368 REVERSE LENGTH=788	981	12.554	12.2995	12.235	10.44	12.642	9.725	11.4683
PA10009205	AT1G19440	KCS4 | Ketoacyl-CoA Synthase | EM | Aliphatic Suberin; FA Elongation+Wax | 19-ARALIP-JBO; 10-ARALIP-JBO | 3-ketoacyl-CoA synthase 4	5541	90.135	16.0165	18.182	24.2835	14.301	15.646	17.6858
PA10024104	AT1G19485	| Symbols: | Transducin/WD40 repeat-like superfamily protein | chr1:6747167-6751443 FORWARD LENGTH=815	9695	15.853	63.913	50.415	55.713	37.607	55.758	52.6812
PA10023134	AT1G19520	| Symbols: NFD5 | pentatricopeptide (PPR) repeat-containing protein | chr1:6760032-6762581 FORWARD LENGTH=725	3953	18.999	14.442	13.294	13.209	9.162	11.457	12.3128
PA10021443	AT1G19530	| Symbols: | unknown protein; FUNCTIONS IN: molecular_function unknown; INVOLVED IN: N-terminal protein myristoylation, anaerobic respiration; LOCATED IN: cellular_component unknown; EXPRESSED IN: leaf apex, inflorescence meristem, hypocotyl, root, flower; EXPRESSED DURING: petal differentiation and expansion stage; Has 47 Blast hits to 47 proteins in 13 species: Archae - 0; Bacteria - 0; Metazoa…	1618	3.842	7.893	12.863	19.4545	18.664	10.609	13.8967
PA10005722	AT1G19580	| Symbols: GAMMA CA1 | gamma carbonic anhydrase 1 | chr1:6774937-6777092 FORWARD LENGTH=275	4167	87.423	23.0455	24.892	33.1365	22.099	26.932	26.021
PA10014448	AT1G19580	| Symbols: GAMMA CA1 | gamma carbonic anhydrase 1 | chr1:6774937-6777092 FORWARD LENGTH=275	1249	12.94	9.05	11.052	12.7095	5.89	11.801	10.1005
PA10036847	AT1G19640	| Jasmonic Acid Carboxyl Methyltransferase | | Oxylipin; Signaling | 22-ARALIP-JBO; 24-ARALIP-JBO | jasmonic acid carboxyl methyltransferase	2691	32.846	29.542	20.17	13.743	4.684	9.473	15.5224
PA10007563	AT1G19740	| Symbols: | ATP-dependent protease La (LON) domain protein | chr1:6824396-6825232 FORWARD LENGTH=278	6548	15.643	30.6465	33.886	36	48.612	40.652	37.9593
PA10015394	AT1G19860	| Symbols: | Zinc finger C-x8-C-x5-C-x3-H type family protein | chr1:6891654-6894400 REVERSE LENGTH=413	5589	30.727	22.842	24.005	28.0875	35.576	22.811	26.6643
PA10018204	AT1G19870	| Symbols: iqd32 | IQ-domain 32 | chr1:6895400-6898539 REVERSE LENGTH=794	7333	35.005	29.5775	30.154	28.8755	39.714	33.498	32.3638
PA10036630	AT1G19870	| Symbols: iqd32 | IQ-domain 32 | chr1:6895400-6898539 REVERSE LENGTH=794	2266	44.668	16.0285	18.583	18.056	26.795	23.295	20.5515
PA10021423	AT1G19880	| Symbols: | Regulator of chromosome condensation (RCC1) family protein | chr1:6900648-6903818 REVERSE LENGTH=538	7250	54.456	28.441	25.901	28.7695	24.65	23.231	26.1985
PA10015929	AT1G19990	| Symbols: | unknown protein; FUNCTIONS IN: molecular_function unknown; INVOLVED IN: biological_process unknown; LOCATED IN: cellular_component unknown; EXPRESSED IN: cultured cell; BEST Arabidopsis thaliana protein match is: unknown protein (TAIR:AT5G11600.1); Has 11256 Blast hits to 7192 proteins in 541 species: Archae - 6; Bacteria - 629; Metazoa - 4714; Fungi - 936; Plants - 545; Viruses - 34…	6095	14.345	57.049	50.066	51.857	34.139	51.51	48.9242
PA10017798	AT1G20010	| Symbols: TUB5 | tubulin beta-5 chain | chr1:6938033-6940481 REVERSE LENGTH=449	1044	25.065	32.8135	33.968	44.401	54.556	37.754	40.6985
PA10024135	AT1G20010	| Symbols: TUB5 | tubulin beta-5 chain | chr1:6938033-6940481 REVERSE LENGTH=449	1204	39.119	15.7765	18.498	24.78	18.186	15.56	18.5601
PA10006979	AT1G20010	| Symbols: TUB5 | tubulin beta-5 chain | chr1:6938033-6940481 REVERSE LENGTH=449	731	35.245	15.772	9.482	24.663	10.695	12.098	14.542
PA10030333	AT1G20080	| Symbols: SYTB, ATSYTB, NTMC2TYPE1.2, NTMC2T1.2, SYT2 | Calcium-dependent lipid-binding (CaLB domain) family protein | chr1:6962236-6964912 FORWARD LENGTH=537	22314	179.949	206.318	243.259	308.316	284.911	323.243	273.209
PA10010024	AT1G20090	| Symbols: ARAC4, ROP2, ATROP2, ATRAC4 | RHO-related protein from plants 2 | chr1:6967223-6968603 FORWARD LENGTH=195	5412	59.557	179.945	195.399	217.918	119.481	162.328	175.014
PA10007247	AT1G20110	| Symbols: | RING/FYVE/PHD zinc finger superfamily protein | chr1:6971554-6974578 FORWARD LENGTH=601	9445	79.48	42.2395	47.141	55.1365	63.299	42.012	49.9656
PA10023591	AT1G20110	| Symbols: | RING/FYVE/PHD zinc finger superfamily protein | chr1:6971554-6974578 FORWARD LENGTH=601	2266	7.113	26.897	28.704	28.553	15.015	14.794	22.7926
PA10011891	AT1G20200	| Symbols: EMB2719, HAP15 | PAM domain (PCI/PINT associated module) protein | chr1:7001409-7004154 REVERSE LENGTH=488	3352	41.454	46.3975	47.377	59.9825	28.098	47.345	45.84
PA10009762	AT1G20200	| Symbols: EMB2719, HAP15 | PAM domain (PCI/PINT associated module) protein | chr1:7001409-7004154 REVERSE LENGTH=488	5595	50.003	20.1995	19.957	28.534	12.216	22.778	20.7369
PA10009763	AT1G20200	| Symbols: EMB2719, HAP15 | PAM domain (PCI/PINT associated module) protein | chr1:7001409-7004154 REVERSE LENGTH=488	3356	26.451	14.256	13.1	15.6195	9.122	11.573	12.7341
PA10034938	AT1G20300	| Symbols: | Pentatricopeptide repeat (PPR) superfamily protein | chr1:7029701-7031314 FORWARD LENGTH=537	2759	15.896	28.0435	18.1	17.783	7.276	12.904	16.8213
PA10006582	AT1G20330	| Symbols: SMT2, CVP1, FRL1 | sterol methyltransferase 2 | chr1:7038968-7040053 REVERSE LENGTH=361	24774	161.153	103.71	87.135	155.392	84.494	152.32	116.61
PA10026436	AT1G20370	| Symbols: | Pseudouridine synthase family protein | chr1:7051846-7053588 REVERSE LENGTH=549	5325	12.338	28.2235	23.661	22.886	17.21	21.068	22.6097
PA10029351	AT1G20410	| Symbols: | Pseudouridine synthase family protein | chr1:7079049-7082504 REVERSE LENGTH=504	5269	26.56	22.0485	23.252	26.005	18.918	20.037	22.0521
PA10000554	AT1G20440	| Symbols: COR47, RD17, AtCOR47 | cold-regulated 47 | chr1:7084722-7085664 REVERSE LENGTH=265	454116	693.598	5077.43	5154.63	6447.81	4684.22	5000.4	5272.9
PA10001367	AT1G20450	| Symbols: LTI29, LTI45, ERD10 | Dehydrin family protein | chr1:7088235-7089107 REVERSE LENGTH=260	235732	1384.85	3630.8	3581.63	4662.55	3433.06	3763.01	3814.21
PA10037657	AT1G20460	| Symbols: | unknown protein; BEST Arabidopsis thaliana protein match is: unknown protein (TAIR:AT1G76185.1); Has 37 Blast hits to 37 proteins in 11 species: Archae - 0; Bacteria - 0; Metazoa - 0; Fungi - 0; Plants - 37; Viruses - 0; Other Eukaryotes - 0 (source: NCBI BLink). | chr1:7091505-7092993 FORWARD LENGTH=106	914	10.096	26.725	20.675	23.826	11.12	14.846	19.4384
PA10026932	AT1G20560	| Symbols: AAE1 | acyl activating enzyme 1 | chr1:7119927-7121730 REVERSE LENGTH=556	6162	45.665	18.634	36.357	22.457	39.299	28.309	29.0112
PA10010976	AT1G20575	| Symbols: | Nucleotide-diphospho-sugar transferases superfamily protein | chr1:7126987-7128677 REVERSE LENGTH=246	1760	7.24	14.4955	14.664	16.131	10.111	15.58	14.1963
PA10003217	AT1G20580	| Symbols: | Small nuclear ribonucleoprotein family protein | chr1:7128979-7130371 FORWARD LENGTH=131	3932	65.431	40.0915	40.064	50.0275	19.17	37.544	37.3794
PA10003216	AT1G20580	| Symbols: | Small nuclear ribonucleoprotein family protein | chr1:7128979-7130371 FORWARD LENGTH=131	1731	24.191	16.215	16.764	21.961	8.997	16.326	16.0526
PA10035612	AT1G20693	[Trans Factor] | Symbols: HMGB2, HMG BETA 1, NFD2, NFD02 | high mobility group B2 | chr1:7177282-7178487 FORWARD LENGTH=142	3938	10.719	43.1925	17.356	37.7825	16.725	31.457	29.3026
PA10000865	AT1G20696	[Trans Factor] | Symbols: HMGB3, NFD3, NFD03 | high mobility group B3 | chr1:7179825-7181170 FORWARD LENGTH=140	154956	523.594	3079.26	2355.13	3292.22	1643.21	2739.83	2621.93
PA10016237	AT1G20760	| Symbols: | Calcium-binding EF hand family protein | chr1:7209515-7214773 FORWARD LENGTH=1019	1752	49.239	12.448	12.301	15.3515	16.74	13.181	14.0043
PA10032263	AT1G20780	| Symbols: PUB44, ATPUB44, SAUL1 | senescence-associated E3 ubiquitin ligase 1 | chr1:7217812-7220609 FORWARD LENGTH=801	3430	13.831	23.2985	23.521	25.8955	23.032	24.47	24.0434
PA10017297	AT1G20823	| Symbols: | RING/U-box superfamily protein | chr1:7238880-7239473 FORWARD LENGTH=197	4752	17.463	22.84	23.394	25.51	24.085	22.428	23.6514
PA10024726	AT1G20880	| Symbols: | RNA-binding (RRM/RBD/RNP motifs) family protein | chr1:7262879-7264834 REVERSE LENGTH=274	5383	112.026	68.3375	64.069	73.5435	101.585	65.444	74.5958
PA10015042	AT1G20920	| Symbols: | P-loop containing nucleoside triphosphate hydrolases superfamily protein | chr1:7285342-7288842 FORWARD LENGTH=1166	19221	22.577	39.545	33.617	29.8925	18.692	32.451	30.8395
PA10011299	AT1G20960	| Symbols: emb1507 | U5 small nuclear ribonucleoprotein helicase, putative | chr1:7302591-7309914 REVERSE LENGTH=2171	32310	85.951	36.546	47.401	42.2735	31.605	38.864	39.3379
PA10008953	AT1G20970	| Symbols: | FUNCTIONS IN: molecular_function unknown; INVOLVED IN: biological_process unknown; LOCATED IN: plasma membrane, vacuole; EXPRESSED IN: guard cell, cultured cell; BEST Arabidopsis thaliana protein match is: proton pump interactor 1 (TAIR:AT4G27500.1); Has 30201 Blast hits to 17322 proteins in 780 species: Archae - 12; Bacteria - 1396; Metazoa - 17338; Fungi - 3422; Plants - 5037; Viru…	54982	47.925	122.061	96.821	85.592	61.554	94.317	92.069
PA10003771	AT1G20980	[Trans Factor] | Symbols: SPL14, FBR6, SPL1R2, ATSPL14 | squamosa promoter binding protein-like 14 | chr1:7325042-7328933 FORWARD LENGTH=1035	36959	129.787	67.3435	56.03	71.3585	68.148	59.796	64.5352
PA10009273	AT1G21050	| Symbols: | Protein of unknown function, DUF617 | chr1:7366859-7367596 FORWARD LENGTH=245	8140	90.433	31.439	30.586	96.688	68.635	90.173	63.5042
PA10004684	AT1G21065	| Symbols: | unknown protein; INVOLVED IN: biological_process unknown; LOCATED IN: chloroplast; EXPRESSED IN: 22 plant structures; EXPRESSED DURING: 13 growth stages; CONTAINS InterPro DOMAIN/s: Uncharacterised protein family UPF0047 (InterPro:IPR001602); Has 3800 Blast hits to 3784 proteins in 1137 species: Archae - 215; Bacteria - 2154; Metazoa - 42; Fungi - 99; Plants - 99; Viruses - 0; Other …	12818	125.828	83.9905	108.568	117.245	70.176	113.556	98.7071
PA10006334	AT1G21080	| Symbols: | DNAJ heat shock N-terminal domain-containing protein | chr1:7378822-7382275 REVERSE LENGTH=391	16023	112.282	61.3565	64.66	74.6035	57.312	62.141	64.0146
PA10013407	AT1G21200	[Trans Factor] | Symbols: | sequence-specific DNA binding transcription factors | chr1:7421483-7422814 FORWARD LENGTH=443	3105	2.622	16.116	16.095	10.665	8.595	10.501	12.3944
PA10011415	AT1G21230	| Symbols: WAK5 | wall associated kinase 5 | chr1:7429980-7432346 FORWARD LENGTH=733	2142	14.03	17.3005	21.232	13.6485	24.627	16.289	18.6194
PA10024352	AT1G21380	| Symbols: | Target of Myb protein 1 | chr1:7485806-7488032 REVERSE LENGTH=506	3924	36.027	17.768	23.232	23.737	30.064	25.84	24.1282
PA10011331	AT1G21380	| Symbols: | Target of Myb protein 1 | chr1:7485806-7488032 REVERSE LENGTH=506	5277	35.203	20.8985	21.31	21.903	24.96	17.675	21.3493
PA10011330	AT1G21380	| Symbols: | Target of Myb protein 1 | chr1:7485806-7488032 REVERSE LENGTH=506	4328	66.88	12.2305	15.514	18.758	20.68	17.002	16.8369
PA10023690	AT1G21410	| Symbols: SKP2A | F-box/RNI-like superfamily protein | chr1:7497479-7499386 FORWARD LENGTH=360	4752	34.352	19.1915	23.868	20.873	30.874	26.132	24.1877
PA10014218	AT1G21450	[Trans Factor] | Symbols: SCL1 | SCARECROW-like 1 | chr1:7509721-7511502 FORWARD LENGTH=593	6065	23.138	22.262	23.613	22.5015	23.602	19.429	22.2815
PA10043389	AT1G21450	[Trans Factor] | Symbols: SCL1 | SCARECROW-like 1 | chr1:7509721-7511502 FORWARD LENGTH=593	1375	6.957	9.7185	10.919	12.8485	7.252	12.226	10.5928
PA10039008	AT1G21450	[Trans Factor] | Symbols: SCL1 | SCARECROW-like 1 | chr1:7509721-7511502 FORWARD LENGTH=593	758	11.847	7.521	14.343	11.1485	9.204	9.772	10.3977
PA10004815	AT1G21460	| Symbols: SWEET1, AtSWEET1 | Nodulin MtN3 family protein | chr1:7512030-7513281 REVERSE LENGTH=247	3870	62.475	27.2395	22.411	37.901	9.584	23.581	24.1433
PA10036960	AT1G21460	| Symbols: SWEET1, AtSWEET1 | Nodulin MtN3 family protein | chr1:7512030-7513281 REVERSE LENGTH=247	1976	7.017	10.964	7.971	12.5645	9.155	9.605	10.0519
PA10020936	AT1G21580	| Symbols: | Zinc finger C-x8-C-x5-C-x3-H type family protein | chr1:7557822-7565655 REVERSE LENGTH=2166	7102	22.703	13.745	12.545	10.9125	12.344	10.335	11.9763
PA10010258	AT1G21600	| Symbols: PTAC6 | plastid transcriptionally active 6 | chr1:7571514-7573782 REVERSE LENGTH=328	5716	49.09	24.94	29.497	41.085	28.048	29.092	30.5324
PA10023907	AT1G21610	| Symbols: | wound-responsive family protein | chr1:7574104-7578643 FORWARD LENGTH=685	13408	41.817	40.053	46.088	36.709	50.723	50.423	44.7992
PA10009828	AT1G21630	| Symbols: | Calcium-binding EF hand family protein | chr1:7581457-7587796 FORWARD LENGTH=1218	14242	81.376	30.9475	30.15	30.95	38.582	27.055	31.5369
PA10018499	AT1G21640	| Symbols: NADK2, ATNADK2 | NAD kinase 2 | chr1:7588726-7592669 FORWARD LENGTH=985	5133	30.135	9.498	10.984	13.3015	20.38	10.03	12.8387
PA10032239	AT1G21650	| Symbols: SECA2 | Preprotein translocase SecA family protein | chr1:7592891-7600590 REVERSE LENGTH=1058	4155	24.317	9.9715	10.359	11.3685	10.935	9.058	10.3384
PA10007353	AT1G21680	| Symbols: | DPP6 N-terminal domain-like protein | chr1:7613028-7615148 FORWARD LENGTH=706	23598	135.064	63.254	85.459	96.4135	98.152	72.823	83.2203
PA10025569	AT1G21700	| Symbols: ATSWI3C, CHB4, SWI3C | SWITCH/sucrose nonfermenting 3C | chr1:7620156-7623978 REVERSE LENGTH=807	6310	18.879	23.938	19.449	24.3125	15.681	14.27	19.5301
PA10002528	AT1G21720	| Symbols: PBC1 | proteasome beta subunit C1 | chr1:7626394-7628070 FORWARD LENGTH=204	8539	90.928	74.8855	66.143	86.1515	48.51	75.545	70.247
PA10002086	AT1G21750	| Symbols: ATPDIL1-1, ATPDI5, PDI5, PDIL1-1 | PDI-like 1-1 | chr1:7645767-7648514 FORWARD LENGTH=501	58418	238.058	242.516	230.1	273.969	161.032	207.649	223.053
PA10016176	AT1G21760	| Symbols: ATFBP7, FBP7 | F-box protein 7 | chr1:7649324-7651613 FORWARD LENGTH=328	4304	62.421	25.2655	27.73	31.177	23.184	34.308	28.3329
PA10018623	AT1G21780	| Symbols: | BTB/POZ domain-containing protein | chr1:7652476-7653866 FORWARD LENGTH=326	7943	42.064	41.304	50.832	49.6915	44.826	45.805	46.4917
PA10033578	AT1G21810	| Symbols: | Plant protein of unknown function (DUF869) | chr1:7656578-7658634 REVERSE LENGTH=628	1241	9.647	18.317	20.379	21.7905	9.613	15.107	17.0413
PA10010459	AT1G21830	| Symbols: | unknown protein; CONTAINS InterPro DOMAIN/s: Protein of unknown function DUF740 (InterPro:IPR008004); BEST Arabidopsis thaliana protein match is: unknown protein (TAIR:AT1G44608.1); Has 49 Blast hits to 49 proteins in 12 species: Archae - 0; Bacteria - 0; Metazoa - 0; Fungi - 0; Plants - 49; Viruses - 0; Other Eukaryotes - 0 (source: NCBI BLink). | chr1:7661429-7662521 REVERSE LENGTH…	1386	15.524	13.5885	9.455	11.7355	16.335	11.83	12.5888
PA10038850	AT1G21890	| Symbols: | nodulin MtN21 /EamA-like transporter family protein | chr1:7682808-7685581 REVERSE LENGTH=389	2303	38.266	5.4605	22.657	12.5535	15.004	14.918	14.1186
PA10012366	AT1G21980	| Phosphatidylinositol-Phosphate Kinase type IB | | Signaling | 24-ARALIP-JBO | phosphatidylinositol-4-phosphate 5-kinase 1	19052	142.266	55.552	78.391	79.394	45.223	62.493	64.2106
PA10043135	AT1G21980	| Phosphatidylinositol-Phosphate Kinase type IB | | Signaling | 24-ARALIP-JBO | phosphatidylinositol-4-phosphate 5-kinase 1	2523	9.265	74.5685	50.825	56.6625	19.499	44.692	49.2494
PA10029176	AT1G22020	| Symbols: SHM6 | serine hydroxymethyltransferase 6 | chr1:7754599-7757087 FORWARD LENGTH=599	755	0	26.507	22.63	36.3235	24.215	26.253	27.1857
PA10011057	AT1G22040	| Symbols: | Galactose oxidase/kelch repeat superfamily protein | chr1:7768370-7769797 FORWARD LENGTH=475	25218	55.357	98.2435	114.003	109.123	75.091	91.229	97.5379
PA10017488	AT1G22060	| Symbols: | LOCATED IN: vacuole; EXPRESSED IN: 23 plant structures; EXPRESSED DURING: 13 growth stages; BEST Arabidopsis thaliana protein match is: FBD, F-box and Leucine Rich Repeat domains containing protein (TAIR:AT1G22000.1); Has 84739 Blast hits to 38714 proteins in 2257 species: Archae - 1436; Bacteria - 11314; Metazoa - 40747; Fungi - 7706; Plants - 4675; Viruses - 308; Other Eukaryotes -…	11911	15.261	14.161	14.795	18.924	17.52	20.05	17.09
PA10016792	AT1G22270	| Symbols: | Trm112p-like protein | chr1:7865548-7865922 FORWARD LENGTH=124	2266	21.091	34.709	35.038	31.9145	22.045	29.932	30.7277
PA10023705	AT1G22280	| Symbols: PAPP2C | phytochrome-associated protein phosphatase type 2C | chr1:7874236-7875496 FORWARD LENGTH=287	1428	8.697	47.48	66.555	64.369	48.236	55.204	56.3688
PA10036642	AT1G22280	| Symbols: PAPP2C | phytochrome-associated protein phosphatase type 2C | chr1:7874236-7875496 FORWARD LENGTH=287	1424	13.318	24.831	29.991	34.23	23.399	28.179	28.126
PA10012865	AT1G22280	| Symbols: PAPP2C | phytochrome-associated protein phosphatase type 2C | chr1:7874236-7875496 FORWARD LENGTH=281	3687	32.372	16.1275	19.755	21.098	15.061	20.937	18.5957
PA10018415	AT1G22310	| Symbols: MBD8, ATMBD8 | methyl-CPG-binding domain 8 | chr1:7881714-7883644 REVERSE LENGTH=524	6154	18.188	18.9535	23.547	19.518	21.712	16.408	20.0277
PA10010069	AT1G22330	| Symbols: | RNA-binding (RRM/RBD/RNP motifs) family protein | chr1:7886693-7889241 FORWARD LENGTH=291	2648	36.536	13.0175	13.398	15.387	16.049	16.815	14.9333
PA10041858	AT1G22360	| Symbols: AtUGT85A2, UGT85A2 | UDP-glucosyl transferase 85A2 | chr1:7895068-7897527 REVERSE LENGTH=481	16376	156.092	43.9315	59.598	128.96	196.847	214.161	128.7
PA10014504	AT1G22370	| Symbols: AtUGT85A5, UGT85A5 | UDP-glucosyl transferase 85A5 | chr1:7898116-7899879 REVERSE LENGTH=479	23704	651.686	334.423	499.648	526.164	360.531	531.397	450.433
PA10010965	AT1G22380	| Symbols: AtUGT85A3, UGT85A3 | UDP-glucosyl transferase 85A3 | chr1:7900522-7902332 REVERSE LENGTH=488	1947	15.306	47.8215	64.974	92.9245	46.06	69.165	64.189
PA10004917	AT1G22450	| Symbols: COX6B, ATCOX6B2 | cytochrome C oxidase 6B | chr1:7925447-7926918 FORWARD LENGTH=191	5182	38.503	31.1495	33.777	42.036	29.417	32.821	33.8401
PA10015473	AT1G22460	| Symbols: | O-fucosyltransferase family protein | chr1:7927530-7930351 REVERSE LENGTH=565	2794	19.469	12.7525	10.979	13.957	6.092	6.855	10.1271
PA10034364	AT1G22460	| Symbols: | O-fucosyltransferase family protein | chr1:7927530-7930351 REVERSE LENGTH=565	1899	15.545	14.252	8.83	9.801	9.408	8.019	10.062
PA10065227	AT1G22490	[Trans Factor] | Symbols: | basic helix-loop-helix (bHLH) DNA-binding superfamily protein | chr1:7938448-7940489 REVERSE LENGTH=304	1427	28.802	27.993	21.033	29.2975	23.145	30.25	26.3437
PA10004991	AT1G22610	| Symbols: | C2 calcium/lipid-binding plant phosphoribosyltransferase family protein | chr1:7994478-7997567 FORWARD LENGTH=1029	5980	78.145	18.9715	17.023	17.331	16.478	16.057	17.1721
PA10026702	AT1G22790	| Symbols: | unknown protein; FUNCTIONS IN: molecular_function unknown; INVOLVED IN: biological_process unknown; LOCATED IN: plasma membrane; EXPRESSED IN: 22 plant structures; EXPRESSED DURING: 13 growth stages; BEST Arabidopsis thaliana protein match is: unknown protein (TAIR:AT1G34010.1); Has 35333 Blast hits to 34131 proteins in 2444 species: Archae - 798; Bacteria - 22429; Metazoa - 974; Fun…	820	3.953	13.057	12.644	18.4595	12.44	14.46	14.2121
PA10005041	AT1G22850	| Symbols: | SNARE associated Golgi protein family | chr1:8080671-8082816 REVERSE LENGTH=344	5076	38.291	23.8165	26.022	41.3605	17.723	25.222	26.8288
PA10032097	AT1G22920	| Symbols: CSN5A, JAB1, AJH1 | COP9 signalosome 5A | chr1:8109998-8111895 REVERSE LENGTH=351	2100	12.328	24.796	24.249	23.669	22.792	23.697	23.8406
PA10013515	AT1G22920	| Symbols: CSN5A, JAB1, AJH1 | COP9 signalosome 5A | chr1:8109882-8111895 REVERSE LENGTH=357	4466	37.938	20.0175	21.517	22.6135	19.4	19.71	20.6516
PA10022320	AT1G22920	| Symbols: CSN5A, JAB1, AJH1 | COP9 signalosome 5A | chr1:8109882-8111895 REVERSE LENGTH=357	1351	17.777	12.1185	13.884	15.416	10.227	15.7	13.4691
PA10010364	AT1G22930	| Symbols: | T-complex protein 11 | chr1:8117521-8121854 FORWARD LENGTH=1131	6909	38.189	14.3165	12.858	13.9715	24.712	13.713	15.9142
PA10027229	AT1G22970	| Symbols: | unknown protein; BEST Arabidopsis thaliana protein match is: unknown protein (TAIR:AT1G71150.1); Has 134 Blast hits to 132 proteins in 48 species: Archae - 0; Bacteria - 0; Metazoa - 66; Fungi - 10; Plants - 48; Viruses - 0; Other Eukaryotes - 10 (source: NCBI BLink). | chr1:8130840-8132199 REVERSE LENGTH=357	2705	18.553	15.467	12.93	16.221	8.758	14.68	13.6112
PA10055174	AT1G23000	| Symbols: | Heavy metal transport/detoxification superfamily protein | chr1:8143614-8144865 FORWARD LENGTH=358	612	0	20.565	12.98	13.367	3.566	10.609	12.2174
PA10021511	AT1G23100	| Symbols: | GroES-like family protein | chr1:8195867-8196336 FORWARD LENGTH=97	2039	42.899	29.0705	25.477	28.5625	17.1	28.513	25.7446
PA10010284	AT1G23110	| Symbols: | unknown protein; FUNCTIONS IN: molecular_function unknown; LOCATED IN: chloroplast; BEST Arabidopsis thaliana protein match is: unknown protein (TAIR:AT1G70900.1). | chr1:8196608-8197665 REVERSE LENGTH=248	3737	62.845	19.8195	20.039	29.748	21.699	22.087	22.6785
PA10006087	AT1G23170	| Symbols: | Protein of unknown function DUF2359, transmembrane | chr1:8212724-8215516 FORWARD LENGTH=615	19448	88.66	80.4205	79.353	80.294	84.05	71.7	79.1635
PA10026079	AT1G23190	| | Cyto | Glycolysis | 1-CarboHy-JBO | Phosphoglucomutase/phosphomannomutase family protein	3305	65.102	47.561	57.195	67.651	43.962	42.285	51.7308
PA10012000	AT1G23190	| | Cyto | Glycolysis | 1-CarboHy-JBO | Phosphoglucomutase/phosphomannomutase family protein	2505	54.3	28.993	38.767	46.217	26.009	33.449	34.687
PA10002273	AT1G23190	| | Cyto | Glycolysis | 1-CarboHy-JBO | Phosphoglucomutase/phosphomannomutase family protein	8378	89.958	28.1825	27.116	39.9565	28.866	25.451	29.9144
PA10030887	AT1G23190	| | Cyto | Glycolysis | 1-CarboHy-JBO | Phosphoglucomutase/phosphomannomutase family protein	598	23.476	8.101	12.398	12.0125	9.081	11.646	10.6477
PA10014499	AT1G23220	| Symbols: | Dynein light chain type 1 family protein | chr1:8242614-8244136 FORWARD LENGTH=129	17440	175.403	207.904	180.004	213.933	75.897	176.547	170.857
PA10026703	AT1G23220	| Symbols: | Dynein light chain type 1 family protein | chr1:8242614-8244136 FORWARD LENGTH=129	3229	7.121	37.733	36.262	34.5015	29.414	39.501	35.4823
PA10021671	AT1G23230	| Symbols: | FUNCTIONS IN: molecular_function unknown; INVOLVED IN: response to salt stress; EXPRESSED IN: 24 plant structures; EXPRESSED DURING: 15 growth stages; CONTAINS InterPro DOMAIN/s: Mediator complex subunit Med23 (InterPro:IPR021629). | chr1:8244481-8251741 FORWARD LENGTH=1592	9215	45.433	14.9065	15.288	16.403	14.483	13.83	14.9821
PA10012655	AT1G23280	| Symbols: | MAK16 protein-related | chr1:8260865-8262650 REVERSE LENGTH=303	37057	50.736	270.536	213.256	251.24	135.502	196.27	213.361
PA10031569	AT1G23380	[Trans Factor] | Symbols: KNAT6, KNAT6L, KNAT6S | KNOTTED1-like homeobox gene 6 | chr1:8297499-8302492 REVERSE LENGTH=327	1920	6.819	12.984	8.235	15.5265	5.525	11.689	10.7919
PA10022337	AT1G23440	| Symbols: | Peptidase C15, pyroglutamyl peptidase I-like | chr1:8321940-8324019 FORWARD LENGTH=217	900	37.434	14.9295	17.532	17.2115	15.543	22.524	17.548
PA10002281	AT1G23740	| Symbols: | Oxidoreductase, zinc-binding dehydrogenase family protein | chr1:8398245-8399656 REVERSE LENGTH=386	10955	37.027	32.738	37.231	36.5945	28.812	30.276	33.1303
PA10005124	AT1G23750	| Symbols: | Nucleic acid-binding, OB-fold-like protein | chr1:8400638-8401171 FORWARD LENGTH=137	28860	277.122	207.091	239.392	312.103	172.698	262.891	238.835
PA10005120	AT1G23750	| Symbols: | Nucleic acid-binding, OB-fold-like protein | chr1:8400638-8401171 FORWARD LENGTH=137	9497	36.676	91.89	115.853	93.8585	50.896	77.896	86.0787
PA10020748	AT1G23750	| Symbols: | Nucleic acid-binding, OB-fold-like protein | chr1:8400638-8401171 FORWARD LENGTH=137	2742	71.748	54.209	64.488	69.896	47.603	53.52	57.9432
PA10010836	AT1G23750	| Symbols: | Nucleic acid-binding, OB-fold-like protein | chr1:8400638-8401171 FORWARD LENGTH=137	1014	25.23	17.6775	19.358	25.0145	11.579	16.438	18.0134
PA10011774	AT1G23780	| Symbols: | F-box family protein | chr1:8407053-8408480 REVERSE LENGTH=475	9632	52.385	43.3005	51.081	72.0645	38.219	53.542	51.6414
PA10003158	AT1G23800	| Symbols: ALDH2B7, ALDH2B | aldehyde dehydrogenase 2B7 | chr1:8412238-8414804 REVERSE LENGTH=534	28350	313.918	101.644	99.564	144.389	52.974	97.996	99.3135
PA10004252	AT1G23820	| Symbols: SPDS1 | spermidine synthase 1 | chr1:8420278-8422724 FORWARD LENGTH=378	7951	54.501	33.942	33.814	38.1355	28.66	35.422	33.9947
PA10007338	AT1G23870	| Symbols: ATTPS9, TPS9 | trehalose-phosphatase/synthase 9 | chr1:8432695-8435506 FORWARD LENGTH=867	9085	65.165	21.171	11.443	31.2535	29.952	22.36	23.2359
PA10058939	AT1G23870	| Symbols: ATTPS9, TPS9 | trehalose-phosphatase/synthase 9 | chr1:8432695-8435506 FORWARD LENGTH=867	1208	4.275	12.2925	11.247	15.3065	7.82	6.67	10.6672
PA10018417	AT1G23890	| Symbols: | NHL domain-containing protein | chr1:8439321-8440803 REVERSE LENGTH=261	3173	33.124	25.225	27.584	25.075	12.471	17.536	21.5782
PA10016543	AT1G24020	| Symbols: MLP423 | MLP-like protein 423 | chr1:8500653-8501458 REVERSE LENGTH=155	39999	161.393	1705.52	365.895	33.8515	2.253	11.016	423.706
PA10035046	AT1G24020	| Symbols: MLP423 | MLP-like protein 423 | chr1:8500653-8501458 REVERSE LENGTH=155	6300	45.992	775.285	317.325	78.0845	7.237	30.679	241.722
PA10006174	AT1G24020	| Symbols: MLP423 | MLP-like protein 423 | chr1:8500653-8501458 REVERSE LENGTH=155	18501	173.202	461.98	221.798	58.532	10.378	31.708	156.879
PA10022808	AT1G24020	| Symbols: MLP423 | MLP-like protein 423 | chr1:8500653-8501458 REVERSE LENGTH=155	5591	28.556	244.337	70.171	9.514	0.337	5.121	65.8961
PA10044228	AT1G24020	| Symbols: MLP423 | MLP-like protein 423 | chr1:8500653-8501458 REVERSE LENGTH=155	1537	12.148	150.89	38.675	1.9635	0	0.218	38.3494
PA10008102	AT1G24050	| Symbols: | RNA-processing, Lsm domain | chr1:8507057-8508439 FORWARD LENGTH=188	12966	127.287	115.672	134.665	132.524	81.442	104.635	113.788
PA10013306	AT1G24120	| Symbols: ARL1 | ARG1-like 1 | chr1:8529283-8531946 REVERSE LENGTH=436	11680	29.373	55.3925	54.38	56.3015	49.842	53.977	53.9786
PA10000485	AT1G24260	[Trans Factor] | Symbols: SEP3, AGL9 | K-box region and MADS-box transcription factor family protein | chr1:8593790-8595862 REVERSE LENGTH=250	100655	391.686	529.129	517.714	636.245	533.837	540.348	551.455
PA10005547	AT1G24260	[Trans Factor] | Symbols: SEP3, AGL9 | K-box region and MADS-box transcription factor family protein | chr1:8593790-8595862 REVERSE LENGTH=250	10295	540.608	180.036	202.924	287.312	147.564	210.23	205.613
PA10003506	AT1G24260	[Trans Factor] | Symbols: SEP3, AGL9 | K-box region and MADS-box transcription factor family protein | chr1:8593790-8595862 REVERSE LENGTH=251	4058	70.58	32.4285	36.21	42.9975	22.586	32.016	33.2476
PA10014221	AT1G24267	| Symbols: | Protein of unknown function (DUF1664) | chr1:8604451-8607241 REVERSE LENGTH=343	5475	30.058	30.487	27.682	32.211	25.557	23.632	27.9138
PA10024690	AT1G24310	| Symbols: | unknown protein; FUNCTIONS IN: molecular_function unknown; INVOLVED IN: biological_process unknown; LOCATED IN: nucleolus; EXPRESSED IN: 20 plant structures; EXPRESSED DURING: 13 growth stages; Has 2922 Blast hits to 2454 proteins in 263 species: Archae - 0; Bacteria - 57; Metazoa - 1043; Fungi - 654; Plants - 388; Viruses - 11; Other Eukaryotes - 769 (source: NCBI BLink). | chr1:862…	3421	13.934	19.106	13.714	21.371	8.643	12.147	14.9962
PA10010362	AT1G24360	| Ketoacyl-ACP Reductase | Plastid | Plastid FAS | 2-ARALIP-JBO | NAD(P)-binding Rossmann-fold superfamily protein	95628	471.388	557.855	747.851	685.819	413.283	533.909	587.743
PA10020574	AT1G24360	| Ketoacyl-ACP Reductase | Plastid | Plastid FAS | 2-ARALIP-JBO | NAD(P)-binding Rossmann-fold superfamily protein	4855	51.021	47.748	56.433	61.344	29.466	49.653	48.9288
PA10018208	AT1G24430	| Symbols: | HXXXD-type acyl-transferase family protein | chr1:8658190-8659497 REVERSE LENGTH=435	18249	50.199	240.399	110.059	43.795	22.709	22.094	87.8111
PA10008958	AT1G24490	| Symbols: ALB4, ARTEMIS | OxaA/YidC-like membrane insertion protein | chr1:8682364-8684966 FORWARD LENGTH=499	6435	27.546	24.477	21.669	25.075	21.919	19.927	22.6134
PA10004510	AT1G24510	| Symbols: | TCP-1/cpn60 chaperonin family protein | chr1:8685504-8688101 REVERSE LENGTH=535	74390	263.348	298.531	325.227	353.62	309.177	304.082	318.127
PA10014112	AT1G24560	| Symbols: | unknown protein; BEST Arabidopsis thaliana protein match is: unknown protein (TAIR:AT3G49055.1); Has 71940 Blast hits to 38124 proteins in 2481 species: Archae - 1358; Bacteria - 12126; Metazoa - 32861; Fungi - 6786; Plants - 4024; Viruses - 195; Other Eukaryotes - 14590 (source: NCBI BLink). | chr1:8702644-8705640 FORWARD LENGTH=678	13508	17.816	44.385	46.15	52.1975	52.317	44.697	47.9493
PA10001403	AT1G24620	| Symbols: | EF hand calcium-binding protein family | chr1:8723893-8724453 REVERSE LENGTH=186	12984	25.887	93.4245	88.502	63.744	31.521	62.666	67.9715
PA10042808	AT1G24764	| Symbols: ATMAP70-2, MAP70-2 | microtubule-associated proteins 70-2 | chr1:8760001-8763256 REVERSE LENGTH=634	2373	8.503	30.7105	28.386	32.5745	34.341	28.259	30.8542
PA10002105	AT1G24764	| Symbols: ATMAP70-2, MAP70-2 | microtubule-associated proteins 70-2 | chr1:8760001-8763256 REVERSE LENGTH=634	8020	5.787	29.4685	28.803	24.824	22.877	29.055	27.0055
PA10012306	AT1G24764	| Symbols: ATMAP70-2, MAP70-2 | microtubule-associated proteins 70-2 | chr1:8760001-8763256 REVERSE LENGTH=634	644	16.011	22.7895	25.846	27.348	14.171	22.68	22.5669
PA10002107	AT1G24764	| Symbols: ATMAP70-2, MAP70-2 | microtubule-associated proteins 70-2 | chr1:8760001-8763256 REVERSE LENGTH=634	2146	19.946	15.5825	12.613	16.2575	14.244	15.407	14.8208
PA10002106	AT1G24764	| Symbols: ATMAP70-2, MAP70-2 | microtubule-associated proteins 70-2 | chr1:8760001-8763256 REVERSE LENGTH=634	3639	7.55	15.272	12.685	11.2245	10.722	13.864	12.7535
PA10004229	AT1G25220	| Symbols: ASB1, TRP4, WEI7 | anthranilate synthase beta subunit 1 | chr1:8837430-8839478 REVERSE LENGTH=276	1642	32.456	12.088	10.333	14.365	7.341	13.211	11.4676
PA10006366	AT1G25260	| Symbols: | Ribosomal protein L10 family protein | chr1:8854163-8855766 REVERSE LENGTH=235	10166	86.139	89.392	73.388	83.5235	47.177	72.477	73.1915
PA10011769	AT1G25280	[Trans Factor] | Symbols: AtTLP10, TLP10 | tubby like protein 10 | chr1:8864961-8866608 FORWARD LENGTH=445	2935	44.703	24.429	26.887	27.524	14.771	19.302	22.5826
PA10011381	AT1G25280	[Trans Factor] | Symbols: AtTLP10, TLP10 | tubby like protein 10 | chr1:8864961-8866608 FORWARD LENGTH=445	6074	60.652	14.955	18.996	19.866	22.99	21.504	19.6622
PA10012937	AT1G25350	| Symbols: OVA9 | glutamine-tRNA ligase, putative / glutaminyl-tRNA synthetase, putative / GlnRS, putative | chr1:8889280-8894205 REVERSE LENGTH=795	16574	48.788	47.904	52.564	51.0615	53.684	47.596	50.5619
PA10012396	AT1G25370	| Symbols: | Protein of unknown function (DUF1639) | chr1:8898046-8898934 REVERSE LENGTH=263	1952	7.368	9.6435	10.94	10.8525	17.68	8.5	11.5232
PA10019694	AT1G25375	| Symbols: | Metallo-hydrolase/oxidoreductase superfamily protein | chr1:8900279-8903220 REVERSE LENGTH=524	6615	30.071	28.9345	29.16	30.755	22.512	27.5	27.7723
PA10010194	AT1G25400	| Symbols: | unknown protein; FUNCTIONS IN: molecular_function unknown; INVOLVED IN: biological_process unknown; LOCATED IN: cellular_component unknown; EXPRESSED IN: 20 plant structures; EXPRESSED DURING: 10 growth stages; BEST Arabidopsis thaliana protein match is: unknown protein (TAIR:AT1G68440.1). | chr1:8911463-8912329 REVERSE LENGTH=288	5156	6.907	47.14	46.114	52.114	83.956	62.258	58.3164
PA10025051	AT1G25440	[Trans Factor] | Symbols: | B-box type zinc finger protein with CCT domain | chr1:8933939-8935284 REVERSE LENGTH=417	6688	32.17	40.434	51.678	61.675	64.738	38.983	51.5016
PA10006762	AT1G25510	| Symbols: | Eukaryotic aspartyl protease family protein | chr1:8959372-8960823 REVERSE LENGTH=483	1999	25.208	37.1205	19.743	22.451	15.171	11.481	21.1933
PA10003454	AT1G25510	| Symbols: | Eukaryotic aspartyl protease family protein | chr1:8959372-8960823 REVERSE LENGTH=483	3603	28.671	13.7175	11.856	23.881	8.458	9.014	13.3853
PA10009735	AT1G25520	| Symbols: | Uncharacterized protein family (UPF0016) | chr1:8962324-8964173 FORWARD LENGTH=230	1747	17.76	14.4565	12.115	14.095	8.955	11.986	12.3215
PA10011569	AT1G25540	| Symbols: PFT1 | phytochrome and flowering time regulatory protein (PFT1) | chr1:8969392-8974446 REVERSE LENGTH=836	7062	115.904	24.0645	28.339	32.1385	26.165	23.451	26.8316
PA10032203	AT1G25580	[Trans Factor] | Symbols: SOG1, ANAC008 | NAC (No Apical Meristem) domain transcriptional regulator superfamily protein | chr1:8997064-8999600 REVERSE LENGTH=449	13165	33.714	45.103	50.255	48.2465	39.997	46.632	46.0467
PA10014101	AT1G25682	| Symbols: | Family of unknown function (DUF572) | chr1:9002532-9004550 REVERSE LENGTH=310	9139	53.315	45.507	51.074	57.4605	42.135	52.363	49.7079
PA10007324	AT1G26110	| Symbols: DCP5 | decapping 5 | chr1:9024616-9027556 REVERSE LENGTH=611	29494	177.958	102.421	126.354	151.827	91.619	124.004	119.245
PA10017281	AT1G26110	| Symbols: DCP5 | decapping 5 | chr1:9024616-9027556 REVERSE LENGTH=611	14045	75.883	54.5735	58.648	60.5615	41.924	49.597	53.0608
PA10020773	AT1G26160	| Symbols: | Metal-dependent phosphohydrolase | chr1:9044784-9046945 REVERSE LENGTH=258	2851	20.903	18.8105	14.497	21.64	14.307	16.542	17.1593
PA10012245	AT1G26300	| Symbols: | BSD domain-containing protein | chr1:9096023-9099746 REVERSE LENGTH=316	23549	68.283	124.334	137.824	171.126	132.419	161.377	145.416
PA10023707	AT1G26340	| Symbols: B5 #6, ATCB5-A, CB5-A | cytochrome B5 isoform A | chr1:9113992-9114755 FORWARD LENGTH=135	1297	13.436	15.7165	14.46	19.7495	9.091	15.13	14.8294
PA10000592	AT1G26355	| Symbols: SP1L1 | SPIRAL1-like1 | chr1:9117950-9118611 REVERSE LENGTH=113	19620	227.539	180.173	227.904	259.81	151.293	249.456	213.727
PA10014952	AT1G26470	| Symbols: | FUNCTIONS IN: molecular_function unknown; INVOLVED IN: regulation of transcription; LOCATED IN: nucleus, H4/H2A histone acetyltransferase complex; EXPRESSED IN: 23 plant structures; EXPRESSED DURING: 15 growth stages; CONTAINS InterPro DOMAIN/s: CT20 (InterPro:IPR012423); Has 60 Blast hits to 60 proteins in 27 species: Archae - 0; Bacteria - 0; Metazoa - 26; Fungi - 2; Plants - 30; V…	3399	48.085	36.8705	39.265	46.618	26.182	38.301	37.4473
PA10002657	AT1G26480	| Symbols: GRF12, GF14 IOTA | general regulatory factor 12 | chr1:9156573-9157845 REVERSE LENGTH=268	14910	133.324	115.465	121.43	129.23	88.951	122.515	115.518
PA10022626	AT1G26480	| Symbols: GRF12, GF14 IOTA | general regulatory factor 12 | chr1:9156573-9157845 REVERSE LENGTH=268	2289	59.143	34.5815	32.09	32.411	18.961	30.967	29.8021
PA10021835	AT1G26520	| Symbols: | Cobalamin biosynthesis CobW-like protein | chr1:9163448-9165594 REVERSE LENGTH=374	3765	15.341	18.8095	18.181	19.4825	16.725	21.536	18.9468
PA10004921	AT1G26550	| Symbols: | FKBP-like peptidyl-prolyl cis-trans isomerase family protein | chr1:9171800-9172716 FORWARD LENGTH=142	16170	95.664	126.984	139.72	140.521	82.317	120.996	122.108
PA10022805	AT1G26740	| Symbols: | Ribosomal L32p protein family | chr1:9245280-9246555 REVERSE LENGTH=134	2166	47.067	19.4435	27.367	25.588	15.83	27.007	23.0471
PA10012531	AT1G26750	| Symbols: | unknown protein; Has 44 Blast hits to 44 proteins in 16 species: Archae - 0; Bacteria - 0; Metazoa - 0; Fungi - 0; Plants - 44; Viruses - 0; Other Eukaryotes - 0 (source: NCBI BLink). | chr1:9246857-9248053 FORWARD LENGTH=195	4978	32.383	26.8735	30.978	37.6845	18.948	31.308	29.1584
PA10020332	AT1G26800	| Symbols: | RING/U-box superfamily protein | chr1:9285576-9286190 REVERSE LENGTH=204	1414	28.927	11.2395	11.056	9.0035	37.549	10.522	15.874
PA10010414	AT1G26830	| Symbols: CUL3A, ATCUL3A, ATCUL3, CUL3 | cullin 3 | chr1:9296063-9298374 FORWARD LENGTH=732	17934	61.538	48.2505	54.185	48.1975	59.833	55.084	53.11
PA10010633	AT1G26850	| Symbols: | S-adenosyl-L-methionine-dependent methyltransferases superfamily protein | chr1:9301146-9303432 REVERSE LENGTH=616	30864	149.102	195.776	160.639	176.639	117.678	162.556	162.658
PA10004008	AT1G26850	| Symbols: | S-adenosyl-L-methionine-dependent methyltransferases superfamily protein | chr1:9301146-9303432 REVERSE LENGTH=616	62712	256.75	124.576	122.494	150.159	225.104	102.277	144.922
PA10000036	AT1G26880	| Symbols: | Ribosomal protein L34e superfamily protein | chr1:9315640-9316681 REVERSE LENGTH=120	73633	290.47	385.216	441.135	549.483	395.35	471.947	448.626
PA10005794	AT1G26880	| Symbols: | Ribosomal protein L34e superfamily protein | chr1:9315640-9316681 REVERSE LENGTH=120	17403	57.018	267.755	221.49	297.88	169.089	236.406	238.524
PA10010037	AT1G26880	| Symbols: | Ribosomal protein L34e superfamily protein | chr1:9315798-9316681 REVERSE LENGTH=96	3446	34.474	153.586	131.653	160.579	57.972	122.395	125.237
PA10004672	AT1G26880	| Symbols: | Ribosomal protein L34e superfamily protein | chr1:9315640-9316681 REVERSE LENGTH=120	10876	30.714	101.198	86.198	103.578	49.321	80.991	84.2572
PA10000823	AT1G26910	| Symbols: RPL10B | Ribosomal protein L16p/L10e family protein | chr1:9321709-9322813 FORWARD LENGTH=221	148478	1257.68	1065.17	1500.05	1449.04	970.052	1468.96	1290.66
PA10004513	AT1G26910	| Symbols: RPL10B | Ribosomal protein L16p/L10e family protein | chr1:9321709-9322813 FORWARD LENGTH=221	6471	95.528	82.0665	78.001	82.3445	65.277	97.491	81.036
PA10026207	AT1G26920	| Symbols: | unknown protein; BEST Arabidopsis thaliana protein match is: unknown protein (TAIR:AT1G69760.1); Has 47 Blast hits to 47 proteins in 13 species: Archae - 0; Bacteria - 0; Metazoa - 0; Fungi - 7; Plants - 34; Viruses - 0; Other Eukaryotes - 6 (source: NCBI BLink). | chr1:9329584-9330105 FORWARD LENGTH=173	3839	6.007	39.4105	55.13	54.521	51.041	77.448	55.5101
PA10002091	AT1G27000	| Symbols: | Protein of unknown function (DUF1664) | chr1:9374068-9376422 FORWARD LENGTH=304	79054	332.459	445.281	459.331	564.136	382.716	426.821	455.657
PA10014898	AT1G27060	| Symbols: | Regulator of chromosome condensation (RCC1) family protein | chr1:9395023-9396673 FORWARD LENGTH=386	3326	29.234	17.376	15.278	17.3195	8.882	12.545	14.2801
PA10010560	AT1G27090	| Symbols: | glycine-rich protein | chr1:9404041-9406098 REVERSE LENGTH=420	15650	58.638	67.631	60.175	63.5045	42.409	56.178	57.9795
PA10030678	AT1G27110	| Symbols: | Tetratricopeptide repeat (TPR)-like superfamily protein | chr1:9413018-9415176 REVERSE LENGTH=369	2139	19.895	28.772	33.604	36.6495	32.087	29.492	32.1209
PA10030677	AT1G27150	| Symbols: | Tetratricopeptide repeat (TPR)-like superfamily protein | chr1:9429177-9432068 FORWARD LENGTH=468	1653	18.63	12.729	12.085	15.6165	14.51	15.367	14.0615
PA10005539	AT1G27190	| Symbols: | Leucine-rich repeat protein kinase family protein | chr1:9446923-9448728 REVERSE LENGTH=601	8120	53.767	28.683	25.905	28.469	21.232	18.932	24.6442
PA10033203	AT1G27300	| Symbols: | unknown protein; Has 54 Blast hits to 54 proteins in 19 species: Archae - 0; Bacteria - 0; Metazoa - 11; Fungi - 6; Plants - 34; Viruses - 0; Other Eukaryotes - 3 (source: NCBI BLink). | chr1:9483324-9484194 FORWARD LENGTH=200	13046	40.976	83.439	103.885	109.464	51.579	106.936	91.0605
PA10001307	AT1G27330	| Symbols: | Ribosome associated membrane protein RAMP4 | chr1:9493064-9493898 FORWARD LENGTH=68	21625	593.284	174.731	249.936	313.803	133.465	215.075	217.402
PA10007643	AT1G27440	| Symbols: GUT2, IRX10, ATGUT1 | Exostosin family protein | chr1:9529265-9531213 REVERSE LENGTH=412	5869	49.345	22.879	24.576	30.7095	19.96	18.932	23.4113
PA10003113	AT1G27450	| Symbols: APT1, ATAPT1 | adenine phosphoribosyl transferase 1 | chr1:9532042-9533807 FORWARD LENGTH=243	45765	335.504	353.158	423.68	420.473	310.248	354.785	372.469
PA10030630	AT1G27500	| Symbols: | Tetratricopeptide repeat (TPR)-like superfamily protein | chr1:9551629-9553654 REVERSE LENGTH=650	5722	26.924	60.2695	49.097	39.7225	21.182	44.416	42.9374
PA10010425	AT1G27510	| Symbols: | Protein of unknown function (DUF3506) | chr1:9554945-9558293 REVERSE LENGTH=651	9577	33.909	48.7525	52.803	36.74	50.848	49.38	47.7047
PA10023455	AT1G27510	| Symbols: | Protein of unknown function (DUF3506) | chr1:9554945-9558293 REVERSE LENGTH=651	3086	16.95	31.656	35.28	25.354	35.089	30.471	31.57
PA10006926	AT1G27530	| Symbols: | CONTAINS InterPro DOMAIN/s: Ubiquitin-conjugating enzyme/RWD-like (InterPro:IPR016135), Ubiquitin-fold modifier-conjugating enzyme 1 (InterPro:IPR014806); Has 269 Blast hits to 269 proteins in 110 species: Archae - 0; Bacteria - 0; Metazoa - 175; Fungi - 0; Plants - 42; Viruses - 0; Other Eukaryotes - 52 (source: NCBI BLink). | chr1:9562761-9563887 REVERSE LENGTH=174	3073	33.51	21.8445	19.749	26.9005	15.128	22.261	21.1766
PA10037377	AT1G27600	| Symbols: IRX9-L, I9H | Nucleotide-diphospho-sugar transferases superfamily protein | chr1:9604083-9605881 REVERSE LENGTH=394	6992	17.301	24.0375	26.094	34.1575	8.228	18.924	22.2882
PA10008852	AT1G27680	| Symbols: APL2 | ADPGLC-PPase large subunit | chr1:9631630-9634450 FORWARD LENGTH=518	22620	67.906	51.017	46.669	105.229	53.011	75.947	66.3746
PA10010509	AT1G27695	| Symbols: | glycine-rich protein | chr1:9639214-9640002 FORWARD LENGTH=91	967	12.538	10.1715	10.869	12.4435	8.384	12.5	10.8736
PA10026929	AT1G27752	| Symbols: | Ubiquitin system component Cue protein | chr1:9662250-9667318 FORWARD LENGTH=873	6240	24.865	19.992	20.311	19.921	18.373	16.22	18.9634
PA10034914	AT1G27910	| Symbols: PUB45, ATPUB45 | plant U-box 45 | chr1:9720962-9723975 REVERSE LENGTH=768	4597	25.733	24.6405	17.309	42.492	8.958	19.473	22.5745
PA10019567	AT1G27980	DPL1 | Dihydrosphingosine Phosphate Lyase | EM | Sphingolipid Synthesis | 11-ARALIP-JBO | dihydrosphingosine phosphate lyase	5988	42.642	26.849	30.627	32.2655	39.683	27.406	31.3661
PA10023145	AT1G28050	[Trans Factor] | Symbols: | B-box type zinc finger protein with CCT domain | chr1:9775768-9777657 REVERSE LENGTH=433	5165	13.025	36.468	31.194	39.9015	28.579	26.419	32.5123
PA10023418	AT1G28060	| Symbols: | Pre-mRNA-splicing factor 3 | chr1:9779167-9782486 FORWARD LENGTH=786	20669	31.212	53.2635	67.03	51.853	82.677	62.907	63.5461
PA10004176	AT1G28150	| Symbols: | unknown protein; FUNCTIONS IN: molecular_function unknown; INVOLVED IN: biological_process unknown; LOCATED IN: plastoglobule; EXPRESSED IN: 22 plant structures; EXPRESSED DURING: 13 growth stages; Has 96 Blast hits to 96 proteins in 44 species: Archae - 0; Bacteria - 56; Metazoa - 0; Fungi - 0; Plants - 40; Viruses - 0; Other Eukaryotes - 0 (source: NCBI BLink). | chr1:9835122-98358…	5378	42.617	48.496	49.619	77.667	25.322	43.92	49.0048
PA10013729	AT1G28200	| Symbols: FIP1 | FH interacting protein 1 | chr1:9850395-9852300 REVERSE LENGTH=259	5829	58.73	31.4965	36.518	40.18	29.365	30.61	33.6339
PA10025705	AT1G28220	| Symbols: ATPUP3, PUP3 | purine permease 3 | chr1:9860303-9861434 REVERSE LENGTH=351	11635	142.42	24.3085	37.382	61.945	24.318	38.419	37.2745
PA10034296	AT1G28250	| Symbols: | unknown protein; Has 22 Blast hits to 22 proteins in 10 species: Archae - 0; Bacteria - 0; Metazoa - 0; Fungi - 0; Plants - 22; Viruses - 0; Other Eukaryotes - 0 (source: NCBI BLink). | chr1:9874296-9875175 FORWARD LENGTH=102	2156	19.523	22.545	14.007	23.0585	14.668	14.353	17.7263
PA10000643	AT1G28330	| Symbols: DRM1, DYL1 | dormancy-associated protein-like 1 | chr1:9934252-9935216 REVERSE LENGTH=122	260874	1538.7	1664.27	2653.06	2811.2	1842.53	1417.68	2077.75
PA10029628	AT1G28390	| Symbols: | Protein kinase superfamily protein | chr1:9966814-9968226 REVERSE LENGTH=470	5154	17.708	17.487	18.981	24.5205	14.362	18.991	18.8683
PA10010877	AT1G28440	| Symbols: HSL1 | HAESA-like 1 | chr1:9996914-10000171 FORWARD LENGTH=996	13704	47.86	39.1005	24.486	42.6445	22.743	28.034	31.4016
PA10011702	AT1G28480	| Symbols: GRX480, roxy19 | Thioredoxin superfamily protein | chr1:10013634-10014047 REVERSE LENGTH=137	2066	9.448	27.0375	30.363	21.4055	14.216	15.756	21.7556
PA10006151	AT1G28490	| Symbols: SYP61, ATSYP61, OSM1 | syntaxin of plants 61 | chr1:10016433-10017842 FORWARD LENGTH=245	17681	32.666	128.034	125.365	154.123	80.707	97.512	117.148
PA10020668	AT1G28510	| Symbols: | Optic atrophy 3 protein (OPA3) | chr1:10024036-10025939 FORWARD LENGTH=171	1083	5.123	13.4615	11.868	13.2805	9.168	15.248	12.6052
PA10005427	AT1G28520	[Trans Factor] | Symbols: VOZ1 | vascular plant one zinc finger protein | chr1:10029713-10031479 FORWARD LENGTH=486	4874	36.162	36.2135	37.049	41.556	32.846	29.238	35.3805
PA10005436	AT1G28520	[Trans Factor] | Symbols: VOZ1 | vascular plant one zinc finger protein | chr1:10029713-10031479 FORWARD LENGTH=486	2930	23.333	24.179	24.413	35.371	31.957	20.919	27.3678
PA10005439	AT1G28520	[Trans Factor] | Symbols: VOZ1 | vascular plant one zinc finger protein | chr1:10029713-10031479 FORWARD LENGTH=486	1605	54.665	15.79	16.267	22.463	18.375	13.634	17.3058
PA10024386	AT1G28520	[Trans Factor] | Symbols: VOZ1 | vascular plant one zinc finger protein | chr1:10029713-10031479 FORWARD LENGTH=486	1235	45.509	7.0505	8.389	14.4615	10.592	9.521	10.0028
PA10019616	AT1G28960	| Symbols: ATNUDT15, ATNUDX15, NUDX15 | nudix hydrolase homolog 15 | chr1:10110135-10111607 REVERSE LENGTH=293	4885	10.04	36.6415	36.187	34.0315	15.176	31.685	30.7442
PA10002584	AT1G29070	| Symbols: | Ribosomal protein L34 | chr1:10149884-10151155 FORWARD LENGTH=157	2335	25.855	23.503	22.492	36.375	19.629	26.426	25.685
PA10005606	AT1G29150	| Symbols: ATS9, RPN6 | non-ATPase subunit 9 | chr1:10181240-10182499 FORWARD LENGTH=419	24703	161.781	112.739	122.821	157.3	87.326	117.65	119.567
PA10011439	AT1G29170	| Symbols: WAVE2, ATSCAR3, SCAR3 | SCAR family protein | chr1:10190352-10194900 REVERSE LENGTH=1020	6248	30.961	13.409	13.767	15.818	12.731	10.409	13.2268
PA10024046	AT1G29195	| Symbols: | unknown protein; FUNCTIONS IN: molecular_function unknown; INVOLVED IN: biological_process unknown; LOCATED IN: chloroplast; EXPRESSED IN: 13 plant structures; EXPRESSED DURING: 4 anthesis, C globular stage, 4 leaf senescence stage, petal differentiation and expansion stage; BEST Arabidopsis thaliana protein match is: unknown protein (TAIR:AT2G30230.1); Has 180 Blast hits to 180 prot…	2536	23.333	19.533	34.685	21.0505	44.306	15.442	27.0033
PA10024985	AT1G29240	| Symbols: | Protein of unknown function (DUF688) | chr1:10217023-10218924 REVERSE LENGTH=577	2226	43.216	18.0595	20.2	24.656	15.377	15.358	18.7301
PA10002140	AT1G29250	| Symbols: | Alba DNA/RNA-binding protein | chr1:10223461-10224592 REVERSE LENGTH=130	22718	16.201	176.991	177.882	183.312	103.492	177.03	163.741
PA10008361	AT1G29250	| Symbols: | Alba DNA/RNA-binding protein | chr1:10223461-10224592 REVERSE LENGTH=130	11852	27.411	156.505	167.571	160.435	102.325	135.265	144.42
PA10013188	AT1G29250	| Symbols: | Alba DNA/RNA-binding protein | chr1:10223461-10224592 REVERSE LENGTH=130	2835	0	81.628	100.239	92.6215	63.364	82.999	84.1703
PA10002139	AT1G29250	| Symbols: | Alba DNA/RNA-binding protein | chr1:10223461-10224592 REVERSE LENGTH=130	6151	9.034	28.5915	29.258	29.6315	22.942	30.096	28.1038
PA10053114	AT1G29290	| Symbols: | unknown protein; FUNCTIONS IN: molecular_function unknown; INVOLVED IN: biological_process unknown; LOCATED IN: endomembrane system; Has 18 Blast hits to 18 proteins in 5 species: Archae - 0; Bacteria - 0; Metazoa - 0; Fungi - 0; Plants - 18; Viruses - 0; Other Eukaryotes - 0 (source: NCBI BLink). | chr1:10245055-10245378 FORWARD LENGTH=107	2771	31.888	20.1405	6.768	50.394	69.491	67.929	42.9445
PA10018813	AT1G29330	| Symbols: ATERD2, AERD2, ERD2 | ER lumen protein retaining receptor family protein | chr1:10258580-10260906 REVERSE LENGTH=215	2588	34.429	21.1515	16.909	23.398	12.124	15.64	17.8445
PA10003812	AT1G29340	| Symbols: PUB17, ATPUB17 | plant U-box 17 | chr1:10264412-10266601 FORWARD LENGTH=729	3292	10.567	12.781	7.048	7.828	15.276	9.758	10.5382
PA10003276	AT1G29395	| Symbols: COR414-TM1, COR413IM1, COR413-TM1 | COLD REGULATED 314 INNER MEMBRANE 1 | chr1:10288345-10289539 REVERSE LENGTH=225	2169	81.296	12.819	15.09	25.758	13.61	18.781	17.2116
PA10008767	AT1G29530	| Symbols: | unknown protein; BEST Arabidopsis thaliana protein match is: unknown protein (TAIR:AT2G34310.3); Has 84 Blast hits to 78 proteins in 24 species: Archae - 2; Bacteria - 4; Metazoa - 9; Fungi - 8; Plants - 55; Viruses - 0; Other Eukaryotes - 6 (source: NCBI BLink). | chr1:10325553-10326651 REVERSE LENGTH=236	10823	16.728	44.8735	49.194	58.5925	55.562	50.093	51.663
PA10010084	AT1G29790	| Symbols: | S-adenosyl-L-methionine-dependent methyltransferases superfamily protein | chr1:10430025-10431161 FORWARD LENGTH=378	4350	54.086	35.487	34.964	31.6465	44.612	26.004	34.5427
PA10022270	AT1G29800	| Symbols: | RING/FYVE/PHD-type zinc finger family protein | chr1:10432736-10435046 FORWARD LENGTH=496	5722	34.77	22.362	23.204	31.309	18.039	19.21	22.8248
PA10003298	AT1G29850	| Symbols: | double-stranded DNA-binding family protein | chr1:10447866-10449630 FORWARD LENGTH=129	21307	52.39	219.399	203.16	217.933	133.789	225.237	199.904
PA10027252	AT1G29850	| Symbols: | double-stranded DNA-binding family protein | chr1:10447866-10449691 FORWARD LENGTH=151	497	8.817	22.3895	16.869	22.7255	10.752	22.766	19.1004
PA10020691	AT1G29900	| Symbols: CARB | carbamoyl phosphate synthetase B | chr1:10468164-10471976 FORWARD LENGTH=1187	8525	38.94	20.762	18.937	21.584	10.199	13.573	17.011
PA10002633	AT1G29950	| Symbols: | basic helix-loop-helix (bHLH) DNA-binding superfamily protein | chr1:10493461-10494216 FORWARD LENGTH=251	47534	148.64	191.603	190.335	236.033	155.371	160.537	186.776
PA10016985	AT1G29980	| Symbols: | Protein of unknown function, DUF642 | chr1:10503411-10505994 REVERSE LENGTH=407	27482	222.628	163.663	123.221	156.202	73.094	128.931	129.022
PA10011320	AT1G29990	| Symbols: PFD6 | prefoldin 6 | chr1:10507666-10508821 FORWARD LENGTH=129	10108	22.247	105.251	106.543	123.196	46.82	98.934	96.1489
PA10014553	AT1G30000	| Symbols: MNS3 | alpha-mannosidase 3 | chr1:10509532-10512320 REVERSE LENGTH=624	10887	32.321	33.444	27.887	34.5935	30.638	27.069	30.7263
PA10043551	AT1G30010	| Symbols: | Intron maturase, type II family protein | chr1:10513194-10515329 FORWARD LENGTH=711	2667	19.437	15.057	15.724	15.5025	13.571	13.462	14.6633
PA10004121	AT1G30070	| Symbols: | SGS domain-containing protein | chr1:10546794-10548072 REVERSE LENGTH=222	28184	94.961	262.127	246.498	217.259	155.78	248.732	226.079
PA10013522	AT1G30090	| Symbols: | Galactose oxidase/kelch repeat superfamily protein | chr1:10559746-10560942 REVERSE LENGTH=398	12691	39.992	44.721	46.016	45.507	27.599	28.609	38.4904
PA10001817	AT1G30230	| Symbols: | Glutathione S-transferase, C-terminal-like;Translation elongation factor EF1B/ribosomal protein S6 | chr1:10639286-10640601 FORWARD LENGTH=260	35635	273.669	201.609	202.014	211.044	130.362	205.416	190.089
PA10034086	AT1G30320	| Symbols: | Remorin family protein | chr1:10680348-10682852 FORWARD LENGTH=509	5131	13.087	43.0195	27.463	26.35	36.447	21.261	30.9081
PA10034222	AT1G30320	| Symbols: | Remorin family protein | chr1:10680348-10682852 FORWARD LENGTH=509	1314	7.331	31.8725	22.133	17.939	22.348	16.957	22.2499
PA10001543	AT1G30330	[Trans Factor] | Symbols: ARF6 | auxin response factor 6 | chr1:10686125-10690036 REVERSE LENGTH=935	8049	208.667	32.564	31.973	46.5525	29.224	29.536	33.9699
PA10010825	AT1G30330	[Trans Factor] | Symbols: ARF6 | auxin response factor 6 | chr1:10686125-10690036 REVERSE LENGTH=933	6446	115.511	31.088	37.921	32.428	28.295	19.583	29.863
PA10001599	AT1G30330	[Trans Factor] | Symbols: ARF6 | auxin response factor 6 | chr1:10686125-10690036 REVERSE LENGTH=935	1245	232.174	18.2395	19.151	31.266	21.817	20.508	22.1963
PA10003766	AT1G30330	[Trans Factor] | Symbols: ARF6 | auxin response factor 6 | chr1:10686125-10690036 REVERSE LENGTH=935	5398	41.825	19.1495	20.058	28.108	18.238	16.787	20.4681
PA10010600	AT1G30360	| Symbols: ERD4 | Early-responsive to dehydration stress protein (ERD4) | chr1:10715892-10718799 FORWARD LENGTH=724	4180	25.598	9.8515	10.451	12.8	31.244	13.954	15.6601
PA10016576	AT1G30480	| Symbols: DRT111 | D111/G-patch domain-containing protein | chr1:10790315-10792423 FORWARD LENGTH=387	11243	42.578	42.234	50.967	41.6675	66.174	48.57	49.9225
PA10005489	AT1G30510	| Symbols: ATRFNR2, RFNR2 | root FNR 2 | chr1:10807150-10808984 REVERSE LENGTH=381	12455	48.922	59.55	62.664	64.943	55.599	57.669	60.085
PA10014767	AT1G30570	| Symbols: HERK2 | hercules receptor kinase 2 | chr1:10828933-10831482 FORWARD LENGTH=849	15535	49.654	41.197	34.414	46.2265	22.823	32.459	35.4239
PA10002131	AT1G30630	| Symbols: | Coatomer epsilon subunit | chr1:10858546-10860173 REVERSE LENGTH=292	18978	155.785	114.956	125.92	158.105	119.704	113.04	126.345
PA10015827	AT1G30690	| Symbols: | Sec14p-like phosphatidylinositol transfer family protein | chr1:10888284-10890085 FORWARD LENGTH=540	1031	14.495	11.292	3.972	9.2635	13.589	24.951	12.6135
PA10020337	AT1G30755	| Symbols: | Protein of unknown function (DUF668) | chr1:10905991-10908773 REVERSE LENGTH=615	3505	19.188	25.9705	16.552	21.258	28.304	18.727	22.1623
PA10007802	AT1G30820	| Symbols: | CTP synthase family protein | chr1:10945251-10948825 REVERSE LENGTH=600	1717	23.121	63.4195	67.563	42.004	21.828	19.486	42.8601
PA10028698	AT1G30840	| Symbols: PUP4 | purine permease 4 | chr1:10974581-10975729 FORWARD LENGTH=382	7223	17.182	20.0785	22.933	46.38	35.424	36.501	32.2633
PA10004605	AT1G30910	| Symbols: | Molybdenum cofactor sulfurase family protein | chr1:11000912-11002801 FORWARD LENGTH=318	18312	326.953	110.095	116.362	135.3	70.075	89.799	104.326
PA10008683	AT1G31070	| Symbols: GlcNAc1pUT1 | N-acetylglucosamine-1-phosphate uridylyltransferase 1 | chr1:11084951-11088361 FORWARD LENGTH=505	7399	54.979	34.83	34.275	37.2495	24.419	32.515	32.6577
PA10039787	AT1G31120	| Symbols: KUP10 | K+ uptake permease 10 | chr1:11104375-11107361 REVERSE LENGTH=796	3129	80.985	43.977	33.137	32.5905	40.518	32.583	36.5611
PA10007488	AT1G31120	| Symbols: KUP10 | K+ uptake permease 10 | chr1:11104375-11107361 REVERSE LENGTH=796	5508	42.03	11.4285	9.205	13.8895	9.794	9.208	10.705
PA10004031	AT1G31130	| Symbols: | unknown protein; FUNCTIONS IN: molecular_function unknown; INVOLVED IN: biological_process unknown; LOCATED IN: cellular_component unknown; EXPRESSED IN: 23 plant structures; EXPRESSED DURING: 13 growth stages; BEST Arabidopsis thaliana protein match is: unknown protein (TAIR:AT4G19950.1); Has 246 Blast hits to 244 proteins in 29 species: Archae - 2; Bacteria - 16; Metazoa - 0; Fungi…	3266	31.538	15.5435	17.878	19.8315	21.136	11.394	17.1566
PA10004337	AT1G31170	| Symbols: ATSRX, SRX | sulfiredoxin | chr1:11133521-11134228 FORWARD LENGTH=125	6765	64.604	70.2895	84.976	92.6435	41.247	74.586	72.7484
PA10021619	AT1G31190	| Symbols: IMPL1 | myo-inositol monophosphatase like 1 | chr1:11144861-11146800 FORWARD LENGTH=371	1884	28.334	11.9835	12.794	16.3465	7.391	10.268	11.7566
PA10027543	AT1G31220	| Symbols: | Formyl transferase | chr1:11157064-11158408 FORWARD LENGTH=292	2524	23.916	16.8385	17.369	15.193	15.606	18.012	16.6037
PA10044509	AT1G31280	| Symbols: AGO2 | Argonaute family protein | chr1:11181777-11185112 FORWARD LENGTH=1014	526	11.526	10.736	17.055	14.386	20.402	9.507	14.4172
PA10024817	AT1G31280	| Symbols: AGO2 | Argonaute family protein | chr1:11181777-11185112 FORWARD LENGTH=1014	440	0	10.599	17.128	7.865	12.275	7.339	11.0412
PA10000233	AT1G31330	| Symbols: PSAF | photosystem I subunit F | chr1:11215011-11215939 REVERSE LENGTH=221	15949	125.422	65.9725	73.325	114.584	83.22	69.931	81.4065
PA10040725	AT1G31335	| Symbols: | unknown protein; FUNCTIONS IN: molecular_function unknown; INVOLVED IN: biological_process unknown; LOCATED IN: plasma membrane; EXPRESSED IN: 20 plant structures; EXPRESSED DURING: 13 growth stages; Has 34 Blast hits to 34 proteins in 8 species: Archae - 0; Bacteria - 0; Metazoa - 0; Fungi - 0; Plants - 34; Viruses - 0; Other Eukaryotes - 0 (source: NCBI BLink). | chr1:11217117-1121…	1220	4.47	11.839	13.631	16.2895	4.22	10.421	11.2801
PA10001944	AT1G31340	| Symbols: RUB1, NEDD8, ATRUB1 | related to ubiquitin 1 | chr1:11218076-11219417 REVERSE LENGTH=156	27429	141.53	274.456	317.787	448.169	190.215	270.327	300.191
PA10012812	AT1G31420	| Symbols: FEI1 | Leucine-rich repeat protein kinase family protein | chr1:11250360-11253516 FORWARD LENGTH=591	4125	41.067	13.1175	11.882	16.826	8.51	14.149	12.8969
PA10010118	AT1G31730	| Symbols: | Adaptin family protein | chr1:11359907-11363916 FORWARD LENGTH=938	12067	78.165	26.1625	27.708	27.6725	34.754	25.229	28.3052
PA10012286	AT1G31780	| Symbols: | CONTAINS InterPro DOMAIN/s: Conserved oligomeric complex COG6 (InterPro:IPR010490); Has 384 Blast hits to 379 proteins in 190 species: Archae - 0; Bacteria - 4; Metazoa - 151; Fungi - 156; Plants - 42; Viruses - 0; Other Eukaryotes - 31 (source: NCBI BLink). | chr1:11391341-11394610 FORWARD LENGTH=680	3469	35.02	14.064	13.226	15.7325	10.651	9.894	12.7135
PA10055556	AT1G31790	| Symbols: | Tetratricopeptide repeat (TPR)-like superfamily protein | chr1:11394744-11395973 REVERSE LENGTH=409	1081	2.773	14.1125	13.097	14.609	10.035	15.911	13.5529
PA10003452	AT1G31812	ACBP6 | Acyl-CoA Binding Protein; Acyl CoA Binding Protein | | Miscellaneous; Phospholipid Synthesis | 30-ARALIP-JBO; 8-ARALIP-JBO | acyl-CoA-binding protein 6	7460	24.311	81.946	83.94	90.9535	75.261	76.811	81.7823
PA10000341	AT1G31812	ACBP6 | Acyl-CoA Binding Protein; Acyl CoA Binding Protein | | Miscellaneous; Phospholipid Synthesis | 30-ARALIP-JBO; 8-ARALIP-JBO | acyl-CoA-binding protein 6	5186	47.018	106.339	68.872	105.213	31.015	71.988	76.6854
PA10015374	AT1G31814	| Symbols: FRL2 | FRIGIDA like 2 | chr1:11412985-11414406 REVERSE LENGTH=473	9262	37.298	14.228	14.936	20.152	8.469	13.654	14.2878
PA10036574	AT1G31817	| Symbols: NFD3 | Ribosomal L18p/L5e family protein | chr1:11414932-11416356 REVERSE LENGTH=314	6625	8.358	27.382	25.1	9.4805	43.728	33.191	27.7763
PA10019861	AT1G31830	| Symbols: | Amino acid permease family protein | chr1:11418875-11420314 REVERSE LENGTH=479	4163	21.116	12.4965	11.701	20.9825	5.191	11.873	12.4488
PA10005068	AT1G31850	| Symbols: | S-adenosyl-L-methionine-dependent methyltransferases superfamily protein | chr1:11431165-11433443 FORWARD LENGTH=603	3840	42.304	34.0345	27.477	38.896	31.844	30.618	32.5739
PA10020673	AT1G31870	| Symbols: | unknown protein; FUNCTIONS IN: molecular_function unknown; INVOLVED IN: biological_process unknown; LOCATED IN: cytosol, nucleus; EXPRESSED IN: 25 plant structures; EXPRESSED DURING: 15 growth stages; CONTAINS InterPro DOMAIN/s: Protein of unknown function DUF2050, pre-mRNA-splicing factor (InterPro:IPR018609); Has 35333 Blast hits to 34131 proteins in 2444 species: Archae - 798; Bac…	9695	20.933	48.2965	47.183	48.8565	45.083	40.689	46.0216
PA10005683	AT1G31940	| Symbols: | unknown protein; LOCATED IN: plasma membrane; EXPRESSED IN: 22 plant structures; EXPRESSED DURING: 13 growth stages; BEST Arabidopsis thaliana protein match is: unknown protein (TAIR:AT2G35585.1); Has 67 Blast hits to 67 proteins in 17 species: Archae - 0; Bacteria - 0; Metazoa - 0; Fungi - 0; Plants - 67; Viruses - 0; Other Eukaryotes - 0 (source: NCBI BLink). | chr1:11470293-114711…	2714	11.95	11.678	11.59	24.398	9.036	17.618	14.864
PA10020733	AT1G31970	| Symbols: STRS1 | DEA(D/H)-box RNA helicase family protein | chr1:11479921-11482707 FORWARD LENGTH=537	18197	58.082	81.5145	77.316	71.5605	53.086	64.633	69.622
PA10007022	AT1G32050	| Symbols: | SCAMP family protein | chr1:11528616-11530974 FORWARD LENGTH=264	8486	60.053	49.8865	40.572	47.8585	40.253	52.98	46.31
PA10002810	AT1G32060	| | Plastid | Phosphoribulokinase | 8-CarboHy-JBO | phosphoribulokinase	9175	213.775	82.469	171.054	165.584	160.473	203.547	156.625
PA10000943	AT1G32060	| | Plastid | Phosphoribulokinase | 8-CarboHy-JBO | phosphoribulokinase	6567	197.41	15.4195	27.987	34.386	31.65	41.763	30.2411
PA10027088	AT1G32130	| Symbols: IWS1 | Transcription elongation factor (TFIIS) family protein | chr1:11559146-11561786 REVERSE LENGTH=493	13239	76.426	151.137	164.26	170.468	151.87	161.143	159.776
PA10010818	AT1G32130	| Symbols: IWS1, ATIWS1 | Transcription elongation factor (TFIIS) family protein | chr1:11559146-11561786 REVERSE LENGTH=502	2836	32.727	27.9265	30.329	40.945	24.856	30.787	30.9687
PA10005557	AT1G32210	| Symbols: ATDAD1 | Defender against death (DAD family) protein | chr1:11606047-11607652 REVERSE LENGTH=115	23022	143.961	218.7	240.929	300.05	177.65	224	232.266
PA10002148	AT1G32230	| Symbols: RCD1, CEO, CEO1, ATP8, AtRCD1 | WWE protein-protein interaction domain protein family | chr1:11613427-11615894 FORWARD LENGTH=588	95721	396.387	328.685	365.772	446.239	260.537	271.766	334.6
PA10001964	AT1G32230	| Symbols: RCD1, CEO, CEO1, ATP8, AtRCD1 | WWE protein-protein interaction domain protein family | chr1:11613427-11615894 FORWARD LENGTH=589	17832	99.382	68.69	69.786	49.697	57.464	39.106	56.9486
PA10034348	AT1G32240	[Trans Factor] | Symbols: KAN2 | Homeodomain-like superfamily protein | chr1:11625882-11630355 REVERSE LENGTH=388	3297	21.326	27.4425	23.816	21.091	21.332	21.961	23.1285
PA10038955	AT1G32240	[Trans Factor] | Symbols: KAN2 | Homeodomain-like superfamily protein | chr1:11625882-11630355 REVERSE LENGTH=388	1399	10.704	17.021	10.399	23.42	10.947	15.163	15.39
PA10028787	AT1G32260	| Symbols: | unknown protein; FUNCTIONS IN: molecular_function unknown; INVOLVED IN: biological_process unknown; LOCATED IN: mitochondrion; EXPRESSED IN: 22 plant structures; EXPRESSED DURING: 13 growth stages; BEST Arabidopsis thaliana protein match is: unknown protein (TAIR:AT2G35480.1); Has 48 Blast hits to 48 proteins in 14 species: Archae - 0; Bacteria - 0; Metazoa - 0; Fungi - 0; Plants - 4…	1373	3.752	12.208	12.504	13.054	9.371	9.821	11.3916
PA10028203	AT1G32340	| Symbols: NHL8 | NDR1/HIN1-like 8 | chr1:11663462-11666037 REVERSE LENGTH=688	3602	13.765	11.612	11.911	10.8165	16.015	12.757	12.6223
PA10024520	AT1G32370	| Symbols: TOM2B, TTM1 | tobamovirus multiplication 2B | chr1:11677005-11678032 FORWARD LENGTH=123	5089	8.156	35.0705	34.132	49.5995	22.392	33.518	34.9424
PA10014650	AT1G32400	| Symbols: TOM2A | tobamovirus multiplication 2A | chr1:11689393-11690873 REVERSE LENGTH=280	10942	58.019	60.3135	71.474	74.3835	59.869	69.438	67.0956
PA10008482	AT1G32400	| Symbols: TOM2A | tobamovirus multiplication 2A | chr1:11689393-11690873 REVERSE LENGTH=280	7849	40.012	46.1615	39.109	53.0065	23.513	39.221	40.2022
PA10016659	AT1G32400	| Symbols: TOM2A | tobamovirus multiplication 2A | chr1:11689393-11690873 REVERSE LENGTH=280	3426	30.326	23.8385	20.191	22.6855	13.773	24.47	20.9916
PA10018398	AT1G32440	| | Plastid | Glycolysis | 1-CarboHy-JBO | plastidial pyruvate kinase 3	20307	116.085	73.7245	86.73	67.509	98.893	94.78	84.3273
PA10020146	AT1G32450	| Symbols: NRT1.5 | nitrate transporter 1.5 | chr1:11715337-11719807 REVERSE LENGTH=614	2923	0	13.1525	40.73	105.305	52.075	95.819	61.4164
PA10020143	AT1G32450	| Symbols: NRT1.5 | nitrate transporter 1.5 | chr1:11715337-11719807 REVERSE LENGTH=614	4685	15.374	3.266	8.778	27.287	14.181	23.929	15.4882
PA10026503	AT1G32490	| Symbols: EMB2733, ESP3 | RNA helicase family protein | chr1:11742356-11749286 REVERSE LENGTH=1044	8632	17.367	20.171	21.546	17.6755	19.944	18.235	19.5143
PA10028165	AT1G32500	| Symbols: ATNAP6, NAP6 | non-intrinsic ABC protein 6 | chr1:11750091-11751994 REVERSE LENGTH=475	2227	29.12	10.29	10.704	12.661	10.224	8.857	10.5472
PA10010422	AT1G32550	| Symbols: FdC1 | 2Fe-2S ferredoxin-like superfamily protein | chr1:11771969-11774117 REVERSE LENGTH=181	1686	15.099	15.6685	13.993	19.1285	15.188	17.173	16.2302
PA10023000	AT1G32640	[Trans Factor] | Symbols: ATMYC2, RD22BP1, JAI1, JIN1, MYC2, ZBF1 | Basic helix-loop-helix (bHLH) DNA-binding family protein | chr1:11799042-11800913 REVERSE LENGTH=623	5859	21.259	65.7115	36.419	35.766	34.993	45.568	43.6915
PA10030694	AT1G32640	[Trans Factor] | Symbols: ATMYC2, RD22BP1, JAI1, JIN1, MYC2, ZBF1 | Basic helix-loop-helix (bHLH) DNA-binding family protein | chr1:11799042-11800913 REVERSE LENGTH=623	5070	1.933	74.1785	42.694	37.0255	17.105	43.11	42.8226
PA10024501	AT1G32640	[Trans Factor] | Symbols: ATMYC2, RD22BP1, JAI1, JIN1, MYC2, ZBF1 | Basic helix-loop-helix (bHLH) DNA-binding family protein | chr1:11799042-11800913 REVERSE LENGTH=623	767	31.365	10.259	7.126	9.3185	22.208	11.586	12.0995
PA10007930	AT1G32700	[Trans Factor] | Symbols: | PLATZ transcription factor family protein | chr1:11827986-11829444 FORWARD LENGTH=174	2251	34.247	16.9225	19.52	25.8355	32.601	27.266	24.429
PA10005966	AT1G32700	[Trans Factor] | Symbols: | PLATZ transcription factor family protein | chr1:11827588-11829444 FORWARD LENGTH=213	2998	69.497	24.715	20.563	17.1195	17.462	16.48	19.2679
PA10032589	AT1G32790	| Symbols: CID11 | CTC-interacting domain 11 | chr1:11875028-11877188 REVERSE LENGTH=406	7700	19.59	195.291	264.505	266.736	189.566	215.448	226.309
PA10006947	AT1G32790	| Symbols: CID11 | CTC-interacting domain 11 | chr1:11875174-11877188 REVERSE LENGTH=358	12069	58.076	89.7475	90.905	113.108	48.672	62.599	81.0064
PA10024656	AT1G32790	| Symbols: CID11 | CTC-interacting domain 11 | chr1:11875028-11877188 REVERSE LENGTH=406	1291	11.457	33.291	33.221	40.268	25.688	28.145	32.1226
PA10015140	AT1G32810	| Symbols: | RING/FYVE/PHD zinc finger superfamily protein | chr1:11881810-11885843 FORWARD LENGTH=1068	11576	29.607	23.616	24.525	24.2125	19.731	18.712	22.1593
PA10032632	AT1G32810	| Symbols: | RING/FYVE/PHD zinc finger superfamily protein | chr1:11881810-11885843 FORWARD LENGTH=1068	1748	10.07	10.9715	11.912	13.155	9.394	10.267	11.1399
PA10006194	AT1G32860	| Symbols: | Glycosyl hydrolase superfamily protein | chr1:11907308-11908803 REVERSE LENGTH=426	9141	65.752	36.6735	35.685	52.5645	15.409	31.153	34.297
PA10024760	AT1G32900	| Symbols: | UDP-Glycosyltransferase superfamily protein | chr1:11920582-11923506 REVERSE LENGTH=610	1063	25.398	19.311	27.585	63.415	29.638	50.399	38.0696
PA10034050	AT1G32900	| Symbols: | UDP-Glycosyltransferase superfamily protein | chr1:11920582-11923506 REVERSE LENGTH=610	2090	21.395	14.0325	23.664	40.9775	26.45	36.39	28.3028
PA10029828	AT1G32900	| Symbols: | UDP-Glycosyltransferase superfamily protein | chr1:11920582-11923506 REVERSE LENGTH=610	519	32.292	9.468	11.101	28.0095	19.054	23.161	18.1587
PA10026422	AT1G32940	| Symbols: ATSBT3.5, SBT3.5 | Subtilase family protein | chr1:11937634-11940856 FORWARD LENGTH=774	12566	66.298	55.664	45.476	37.4075	28.829	34.321	40.3395
PA10004711	AT1G33060	[Trans Factor] | Symbols: ANAC014, NAC014 | NAC 014 | chr1:11975518-11978493 REVERSE LENGTH=652	38877	156.814	103.396	128.855	164.404	180.9	127.482	141.007
PA10007351	AT1G33060	[Trans Factor] | Symbols: ANAC014, NAC014 | NAC 014 | chr1:11975518-11978493 REVERSE LENGTH=652	33884	148.591	89.137	109.949	123.1	120.88	106.527	109.919
PA10033991	AT1G33060	[Trans Factor] | Symbols: ANAC014, NAC014 | NAC 014 | chr1:11975518-11978493 REVERSE LENGTH=652	2938	7.959	9.4965	11.801	10.9225	11.239	11.246	10.941
PA10003711	AT1G33110	| Symbols: | MATE efflux family protein | chr1:12005084-12008618 FORWARD LENGTH=494	12198	59.851	69.6	64.235	60.156	21.112	35.012	50.023
PA10008356	AT1G33140	| Symbols: PGY2 | Ribosomal protein L6 family | chr1:12023360-12024502 FORWARD LENGTH=194	3268	70.514	70.105	75.464	76.2905	55.29	66.93	68.8159
PA10008357	AT1G33140	| Symbols: PGY2 | Ribosomal protein L6 family | chr1:12023360-12024502 FORWARD LENGTH=194	445	7.22	12.5185	14.461	16.2365	15.336	15.536	14.8176
PA10013325	AT1G33170	| Symbols: | S-adenosyl-L-methionine-dependent methyltransferases superfamily protein | chr1:12027262-12030397 FORWARD LENGTH=639	36963	152.204	166.833	157.406	164.79	158.016	132.777	155.964
PA10018276	AT1G33240	[Trans Factor] | Symbols: AT-GTL1, AT-GTL2, GTL1 | GT-2-like 1 | chr1:12051859-12054320 REVERSE LENGTH=669	39484	176.269	175.847	234.016	185.177	305.5	247.293	229.567
PA10003517	AT1G33240	[Trans Factor] | Symbols: AT-GTL1, AT-GTL2, GTL1 | GT-2-like 1 | chr1:12051859-12054320 REVERSE LENGTH=669	34621	84.939	89.7375	107.204	122.296	133.166	136.07	117.695
PA10011273	AT1G33240	[Trans Factor] | Symbols: AT-GTL1, AT-GTL2, GTL1 | GT-2-like 1 | chr1:12051859-12054320 REVERSE LENGTH=669	2834	103.668	16.0165	19.916	19.6045	23.988	21.377	20.1804
PA10007899	AT1G33270	| Acyl-Hydrolase (Patatin-like) | | Oxylipin; Signaling; Lipase; Phospholipase | 22-ARALIP-JBO; 24-ARALIP-JBO; 1-Lipase-JBO; 2-Lipase-JBO | Acyl transferase/acyl hydrolase/lysophospholipase superfamily protein	4052	69.47	17.257	20.189	27.7875	14.022	17.276	19.3063
PA10032588	AT1G33290	| Symbols: | P-loop containing nucleoside triphosphate hydrolases superfamily protein | chr1:12074125-12075989 FORWARD LENGTH=379	2543	16.112	11.0535	13.215	12.117	10.576	11.809	11.7541
PA10007896	AT1G33360	| Symbols: | ATP-dependent Clp protease | chr1:12092111-12095789 FORWARD LENGTH=656	6284	28.601	22.886	22.275	20.9595	25.255	18.274	21.9299
PA10015595	AT1G33440	| Symbols: | Major facilitator superfamily protein | chr1:12127712-12130327 REVERSE LENGTH=601	3450	15.103	15.8035	13.022	12.801	14.665	3.991	12.0565
PA10029885	AT1G33480	| Symbols: | RING/U-box superfamily protein | chr1:12148758-12150121 REVERSE LENGTH=261	3105	6.283	27.1475	22.352	23.4685	16.436	17.745	21.4298
PA10017284	AT1G33520	| Symbols: MOS2 | D111/G-patch domain-containing protein | chr1:12157488-12158876 REVERSE LENGTH=462	4793	10.571	35.6625	33.36	35.3055	24.117	33.306	32.3502
PA10019656	AT1G33780	| Symbols: | Protein of unknown function (DUF179) | chr1:12244799-12246034 REVERSE LENGTH=325	5711	36.593	46.1055	54.487	43.8185	48.735	39.12	46.4532
PA10015161	AT1G33780	| Symbols: | Protein of unknown function (DUF179) | chr1:12244799-12246034 REVERSE LENGTH=325	1211	4.011	20.7105	26.02	22.4985	22.247	22.009	22.697
PA10021427	AT1G33800	| Symbols: | Protein of unknown function (DUF579) | chr1:12261480-12262456 FORWARD LENGTH=297	1996	8.371	12.892	13.405	11.6665	4.751	8.748	10.2925
PA10031065	AT1G33980	| Symbols: ATUPF3, UPF3 | Smg-4/UPF3 family protein | chr1:12351719-12354401 FORWARD LENGTH=484	640	0	25.706	27.519	30.083	24.85	20.714	25.7744
PA10020116	AT1G34020	| Symbols: | Nucleotide-sugar transporter family protein | chr1:12367359-12368965 FORWARD LENGTH=335	1759	21.992	22.032	16.435	22.562	17.59	14.109	18.5456
PA10010188	AT1G34130	| Symbols: STT3B | staurosporin and temperature sensitive 3-like b | chr1:12430000-12432985 FORWARD LENGTH=735	35116	77.655	126.961	123.743	142.537	78.898	78.323	110.093
PA10009245	AT1G34190	[Trans Factor] | Symbols: anac017, NAC017 | NAC domain containing protein 17 | chr1:12451729-12453914 FORWARD LENGTH=557	7664	44.446	27.836	23.367	25.686	21.174	22.265	24.0656
PA10011648	AT1G34210	| Symbols: SERK2, ATSERK2 | somatic embryogenesis receptor-like kinase 2 | chr1:12459078-12462752 FORWARD LENGTH=628	10176	67.24	37.2415	34.24	41.119	26.179	28.362	33.4283
PA10016090	AT1G34210	| Symbols: SERK2, ATSERK2 | somatic embryogenesis receptor-like kinase 2 | chr1:12459078-12462752 FORWARD LENGTH=628	1328	20.055	29.2665	20.864	26.0235	16.725	23.591	23.294
PA10030163	AT1G34210	| Symbols: SERK2, ATSERK2 | somatic embryogenesis receptor-like kinase 2 | chr1:12459078-12462752 FORWARD LENGTH=628	2044	29.328	15.146	11.898	13.248	11.536	11.67	12.6996
PA10029866	AT1G34300	| Symbols: | lectin protein kinase family protein | chr1:12503450-12505939 FORWARD LENGTH=829	5432	24.086	17.384	12.665	18.938	11.175	9.28	13.8884
PA10027561	AT1G34370	[Trans Factor] | Symbols: STOP1 | C2H2 and C2HC zinc fingers superfamily protein | chr1:12551002-12552501 FORWARD LENGTH=499	4177	10.001	15.134	13.684	15.4435	14.798	14.154	14.6427
PA10029486	AT1G34750	| Symbols: | Protein phosphatase 2C family protein | chr1:12736386-12737727 REVERSE LENGTH=282	1858	46.267	20.3105	26.686	26.1385	17.022	22.547	22.5408
PA10015396	AT1G34760	| Symbols: GRF11, GF14 OMICRON, RHS5 | general regulatory factor 11 | chr1:12743981-12745603 REVERSE LENGTH=252	4172	59	139.667	180.153	198.276	92.17	150.531	152.159
PA10007321	AT1G34780	| Symbols: ATAPRL4, APRL4 | APR-like 4 | chr1:12748835-12750124 REVERSE LENGTH=310	3027	23.223	21.8845	17.548	20.4995	9.338	12.261	16.3062
PA10013894	AT1G34780	| Symbols: ATAPRL4, APRL4 | APR-like 4 | chr1:12748835-12750124 REVERSE LENGTH=281	409	19.93	7.7295	10.128	17.092	12.021	12.151	11.8243
PA10014512	AT1G35160	| Symbols: GF14 PHI | GF14 protein phi chain | chr1:12867264-12868514 FORWARD LENGTH=295	7350	18.222	124.215	159.603	204.021	87.805	134.127	141.954
PA10022958	AT1G35190	| Symbols: | 2-oxoglutarate (2OG) and Fe(II)-dependent oxygenase superfamily protein | chr1:12890544-12892632 FORWARD LENGTH=329	3187	10.207	22.8365	18.41	14.731	9.101	15.537	16.1231
PA10011927	AT1G35420	| Symbols: | alpha/beta-Hydrolases superfamily protein | chr1:13026320-13027463 FORWARD LENGTH=315	2660	29.224	12.607	14.8	26.6115	26.034	24.783	20.9671
PA10012795	AT1G35470	| Symbols: | SPla/RYanodine receptor (SPRY) domain-containing protein | chr1:13051636-13054922 REVERSE LENGTH=467	5291	26.997	19.949	22.128	22.8385	20.485	18.801	20.8403
PA10035794	AT1G35580	| | Cyto | Sucrose Metabolism | 6-CarboHy-JBO | cytosolic invertase 1	2249	12.424	24.706	38.254	46.1705	7.331	24.171	28.1265
PA10005325	AT1G35620	| Symbols: ATPDIL5-2, ATPDI8, PDI8, PDIL5-2 | PDI-like 5-2 | chr1:13156504-13158280 FORWARD LENGTH=440	21703	55.816	87.7835	95.545	100.316	69.574	91.586	88.9608
PA10006481	AT1G35680	| Symbols: | Ribosomal protein L21 | chr1:13208777-13210246 FORWARD LENGTH=220	5969	15.125	40.105	41.597	49.0455	32.246	34.281	39.4549
PA10024194	AT1G35780	| Symbols: | unknown protein; BEST Arabidopsis thaliana protein match is: unknown protein (TAIR:AT1G78150.2); Has 145 Blast hits to 144 proteins in 16 species: Archae - 0; Bacteria - 0; Metazoa - 0; Fungi - 0; Plants - 145; Viruses - 0; Other Eukaryotes - 0 (source: NCBI BLink). | chr1:13277778-13280113 REVERSE LENGTH=286	2174	23.333	38.064	32.202	46.5945	32.277	34.587	36.7449
PA10035478	AT1G35910	| Symbols: TPPD | Haloacid dehalogenase-like hydrolase (HAD) superfamily protein | chr1:13363200-13364965 REVERSE LENGTH=369	1137	0	11.1445	8.027	16.835	26.297	13.242	15.1091
PA10022633	AT1G36050	| Symbols: | Endoplasmic reticulum vesicle transporter protein | chr1:13450467-13453055 FORWARD LENGTH=386	3745	30.226	52.6855	54.846	60.672	31.151	45.202	48.9113
PA10022199	AT1G36050	| Symbols: | Endoplasmic reticulum vesicle transporter protein | chr1:13450467-13453055 FORWARD LENGTH=386	1505	35.431	50.577	46.427	40.824	27.875	29.437	39.028
PA10007857	AT1G36050	| Symbols: | Endoplasmic reticulum vesicle transporter protein | chr1:13450467-13453055 FORWARD LENGTH=386	4355	34.634	21.8635	18.793	25.984	11.477	17.088	19.0411
PA10014852	AT1G36050	| Symbols: | Endoplasmic reticulum vesicle transporter protein | chr1:13450467-13453055 FORWARD LENGTH=386	1658	1.817	16.3885	14.557	13.951	9.363	12.902	13.4323
PA10014850	AT1G36050	| Symbols: | Endoplasmic reticulum vesicle transporter protein | chr1:13450467-13453055 FORWARD LENGTH=386	2359	20.246	13.8365	12.004	13.818	6.46	10.246	11.2729
PA10005974	AT1G36240	| Symbols: | Ribosomal protein L7Ae/L30e/S12e/Gadd45 family protein | chr1:13614890-13616233 FORWARD LENGTH=112	13610	127.128	112.781	126.679	165.745	96.431	122.642	124.856
PA10007180	AT1G36240	| Symbols: | Ribosomal protein L7Ae/L30e/S12e/Gadd45 family protein | chr1:13614890-13616233 FORWARD LENGTH=112	2849	178.113	69.5425	69.562	90.9985	50.174	71.706	70.3966
PA10000701	AT1G36240	| Symbols: | Ribosomal protein L7Ae/L30e/S12e/Gadd45 family protein | chr1:13614890-13616233 FORWARD LENGTH=112	5679	175.321	60.8415	68.741	74.728	47.775	65.609	63.5389
PA10016545	AT1G36320	| Symbols: | unknown protein; BEST Arabidopsis thaliana protein match is: unknown protein (TAIR:AT4G37920.1); Has 93 Blast hits to 90 proteins in 22 species: Archae - 0; Bacteria - 0; Metazoa - 0; Fungi - 0; Plants - 85; Viruses - 0; Other Eukaryotes - 8 (source: NCBI BLink). | chr1:13671876-13673939 FORWARD LENGTH=414	3245	8.047	17.689	15.216	16.9615	8.072	11.4	13.8677
PA10022644	AT1G36370	| Symbols: SHM7 | serine hydroxymethyltransferase 7 | chr1:13696240-13698576 REVERSE LENGTH=598	11232	58.912	43.9955	41.047	59.648	30.304	39.232	42.8453
PA10030013	AT1G36370	| Symbols: SHM7 | serine hydroxymethyltransferase 7 | chr1:13696240-13698576 REVERSE LENGTH=598	1075	24.016	17.897	18.188	24.019	19.209	14.642	18.791
PA10027108	AT1G36370	| Symbols: SHM7 | serine hydroxymethyltransferase 7 | chr1:13696240-13698576 REVERSE LENGTH=598	467	38.375	11.039	6.883	15.404	10.351	9.83	10.7014
PA10004606	AT1G36730	| Symbols: | Translation initiation factor IF2/IF5 | chr1:13898706-13900025 REVERSE LENGTH=439	9757	76.606	111.975	97.02	62.899	109.585	52.065	86.7087
PA10004679	AT1G36980	| Symbols: | unknown protein; CONTAINS InterPro DOMAIN/s: Uncharacterised protein family UPF0220 (InterPro:IPR007919); Has 424 Blast hits to 424 proteins in 159 species: Archae - 0; Bacteria - 0; Metazoa - 228; Fungi - 120; Plants - 62; Viruses - 0; Other Eukaryotes - 14 (source: NCBI BLink). | chr1:14025084-14026727 FORWARD LENGTH=135	3877	74.35	37.6035	43.045	52.2525	37.143	42.307	42.4702
PA10019647	AT1G36990	| Symbols: | unknown protein; LOCATED IN: chloroplast; EXPRESSED IN: 24 plant structures; EXPRESSED DURING: 14 growth stages; BEST Arabidopsis thaliana protein match is: unknown protein (TAIR:AT4G08510.1); Has 5029 Blast hits to 1779 proteins in 339 species: Archae - 2; Bacteria - 1372; Metazoa - 990; Fungi - 933; Plants - 111; Viruses - 28; Other Eukaryotes - 1593 (source: NCBI BLink). | chr1:14…	5661	20.882	15.024	14.498	14.093	10.596	11.345	13.1112
PA10031650	AT1G40087	| Symbols: | Plant transposase (Ptta/En/Spm family) | chr1:14999762-15001868 REVERSE LENGTH=390	1522	7.762	25.1495	23.667	30.284	25.647	29.367	26.8229
PA10017365	AT1G42440	| Symbols: | FUNCTIONS IN: molecular_function unknown; INVOLVED IN: ribosome biogenesis; LOCATED IN: nucleus; EXPRESSED IN: 22 plant structures; EXPRESSED DURING: 13 growth stages; CONTAINS InterPro DOMAIN/s: AARP2CN (InterPro:IPR012948), Protein of unknown function DUF663 (InterPro:IPR007034); BEST Arabidopsis thaliana protein match is: P-loop containing nucleoside triphosphate hydrolases superf…	19808	65.496	62.679	60.993	56.8175	65.112	60.952	61.3107
PA10012275	AT1G42480	| Symbols: | unknown protein; FUNCTIONS IN: molecular_function unknown; INVOLVED IN: biological_process unknown; LOCATED IN: endomembrane system; EXPRESSED IN: 24 plant structures; EXPRESSED DURING: 13 growth stages; CONTAINS InterPro DOMAIN/s: Protein of unknown function DUF3456 (InterPro:IPR021852); Has 177 Blast hits to 177 proteins in 59 species: Archae - 0; Bacteria - 0; Metazoa - 140; Fungi…	7184	12.942	97.197	68.802	71.355	38.946	58.946	67.0492
PA10040313	AT1G42540	| Symbols: ATGLR3.3, GLR3.3 | glutamate receptor 3.3 | chr1:15973489-15976703 FORWARD LENGTH=933	1334	13.705	17.4255	17.945	21.6575	3.127	13.959	14.8228
PA10009881	AT1G42550	| Symbols: PMI1 | plastid movement impaired1 | chr1:15977131-15979734 FORWARD LENGTH=843	8043	9.59	76.9335	49.502	53.982	42.252	71.195	58.7729
PA10006197	AT1G42960	| Symbols: | expressed protein localized to the inner membrane of the chloroplast. | chr1:16125863-16127080 FORWARD LENGTH=168	12916	25.768	127.37	133.52	133.644	70.531	162.259	125.465
PA10011431	AT1G42960	| Symbols: | expressed protein localized to the inner membrane of the chloroplast. | chr1:16125863-16127080 FORWARD LENGTH=168	3373	61.553	69.9675	87.403	80.755	66.989	98.601	80.7431
PA10006195	AT1G42960	| Symbols: | expressed protein localized to the inner membrane of the chloroplast. | chr1:16125863-16127080 FORWARD LENGTH=168	6743	52.951	50.9755	57.459	66.86	25.55	53.234	50.8157
PA10003797	AT1G42960	| Symbols: | expressed protein localized to the inner membrane of the chloroplast. | chr1:16125863-16127080 FORWARD LENGTH=168	3190	34.63	28.9215	33.644	35.781	24.009	31.902	30.8515
PA10004662	AT1G42990	[Trans Factor] | Symbols: ATBZIP60, BZIP60 | basic region/leucine zipper motif 60 | chr1:16136062-16137459 REVERSE LENGTH=295	8089	5.47	39.9745	35.351	35.302	67.215	41.938	43.9561
PA10022036	AT1G43130	| Symbols: LCV2 | like COV 2 | chr1:16228661-16231158 REVERSE LENGTH=261	2564	15.492	13.512	14.666	17.875	9.446	17.316	14.563
PA10015452	AT1G43170	| Symbols: RP1 | ribosomal protein 1 | chr1:16266992-16268631 FORWARD LENGTH=389	7266	90.493	228.695	221.826	222.658	187.899	203.761	212.968
PA10012943	AT1G43580	| Symbols: | Sphingomyelin synthetase family protein | chr1:16410673-16412612 REVERSE LENGTH=421	5393	65.173	25.912	30.546	35.114	17.579	24.917	26.8136
PA10001698	AT1G43670	| Symbols: | Inositol monophosphatase family protein | chr1:16468184-16470347 FORWARD LENGTH=341	5491	47.88	23.4635	24.046	27.0625	18.081	22.975	23.1256
PA10011235	AT1G43690	| Symbols: | ubiquitin interaction motif-containing protein | chr1:16478519-16482589 FORWARD LENGTH=599	8970	55.883	28.871	26.833	34.38	20.993	22.596	26.7346
PA10033792	AT1G43770	[Trans Factor] | Symbols: | RING/FYVE/PHD zinc finger superfamily protein | chr1:16548509-16550257 FORWARD LENGTH=431	6707	18.716	24.566	24.389	34.139	13.486	22.241	23.7642
PA10012643	AT1G43780	| Symbols: scpl44 | serine carboxypeptidase-like 44 | chr1:16563811-16567399 FORWARD LENGTH=479	440	184.731	10.3945	12.031	16.025	9.343	11.12	11.7827
PA10011510	AT1G43850	| Symbols: SEU | SEUSS transcriptional co-regulator | chr1:16617872-16621596 FORWARD LENGTH=877	16934	76.271	72.6715	70.876	81.316	58.577	63.679	69.4239
PA10006620	AT1G43850	| Symbols: SEU | SEUSS transcriptional co-regulator | chr1:16617872-16621596 FORWARD LENGTH=877	3123	33.274	32.591	34.246	41.347	23.373	27.617	31.8348
PA10020484	AT1G43850	| Symbols: SEU | SEUSS transcriptional co-regulator | chr1:16617872-16621596 FORWARD LENGTH=877	2962	51.932	18.454	18.098	21.973	11.074	16.468	17.2134
PA10032630	AT1G43850	| Symbols: SEU | SEUSS transcriptional co-regulator | chr1:16617872-16621596 FORWARD LENGTH=877	3146	45.175	12.6265	11.916	14.97	8.606	11.182	11.8601
PA10021200	AT1G43860	| Symbols: | sequence-specific DNA binding transcription factors | chr1:16622244-16624385 REVERSE LENGTH=370	3904	31.888	13.556	12.547	18.534	14.713	14.619	14.7938
PA10014024	AT1G43890	| Symbols: ATRAB18, ATRABC1, RAB18-1, RABC1, ATRAB-C1, RAB18 | RAB GTPASE HOMOLOG B18 | chr1:16646934-16648395 FORWARD LENGTH=212	3940	9.288	79.1405	72.605	105.279	50.418	84.604	78.4093
PA10004395	AT1G43890	| Symbols: ATRAB18, ATRABC1, RAB18-1, RABC1, ATRAB-C1, RAB18 | RAB GTPASE HOMOLOG B18 | chr1:16646934-16648395 FORWARD LENGTH=212	6911	26.146	50.483	42.299	58.341	35.392	42.526	45.8082
PA10011318	AT1G43890	| Symbols: ATRAB18, ATRABC1, RAB18-1, RABC1, ATRAB-C1, RAB18 | RAB GTPASE HOMOLOG B18 | chr1:16646934-16648395 FORWARD LENGTH=212	1416	62.494	32.8305	27.592	38.1085	13.615	30.17	28.4632
PA10032753	AT1G44110	| Symbols: CYCA1;1 | Cyclin A1;1 | chr1:16775035-16777182 REVERSE LENGTH=460	2878	18.954	12.5015	9.223	19.1455	8.615	12.953	12.4876
PA10004962	AT1G44170	| Symbols: ALDH3H1, ALDH4 | aldehyde dehydrogenase 3H1 | chr1:16796564-16800031 REVERSE LENGTH=484	24058	172.567	89.655	100.264	134.99	85.049	121.436	106.279
PA10015382	AT1G44170	| Symbols: ALDH3H1, ALDH4 | aldehyde dehydrogenase 3H1 | chr1:16796564-16798574 REVERSE LENGTH=421	2375	69.948	13.895	17.589	26.671	37.226	18.224	22.721
PA10001271	AT1G44350	| Symbols: ILL6 | IAA-leucine resistant (ILR)-like gene 6 | chr1:16834749-16838201 REVERSE LENGTH=464	2968	12.459	22.5495	16.281	7.081	10.187	3.798	11.9793
PA10018252	AT1G44446	| Symbols: CH1, ATCAO, CAO | Pheophorbide a oxygenase family protein with Rieske [2Fe-2S] domain | chr1:16848664-16851152 REVERSE LENGTH=536	2187	39.364	6.0225	6.267	8.1075	18.509	12.377	10.2566
PA10016312	AT1G44835	| Symbols: | YbaK/aminoacyl-tRNA synthetase-associated domain | chr1:16939909-16942337 FORWARD LENGTH=307	3642	26.342	23.4035	22.961	27.5855	15.325	18.894	21.6338
PA10058985	AT1G44900	| Symbols: MCM2, ATMCM2 | minichromosome maintenance (MCM2/3/5) family protein | chr1:16970291-16974457 FORWARD LENGTH=936	1939	11.549	21.734	9.207	22.6635	7.42	12.563	14.7175
PA10008359	AT1G45000	| Symbols: | AAA-type ATPase family protein | chr1:17009220-17011607 FORWARD LENGTH=335	16515	175.01	187.746	199.866	188.918	133.219	161.489	174.248
PA10004512	AT1G45000	| Symbols: | AAA-type ATPase family protein | chr1:17009220-17011607 FORWARD LENGTH=399	12545	174.613	86.439	90.165	97.5425	58.706	73.379	81.2463
PA10020508	AT1G45000	| Symbols: | AAA-type ATPase family protein | chr1:17009220-17011607 FORWARD LENGTH=335	2600	21.619	60.3055	60.265	79.4325	43.158	60.087	60.6496
PA10009898	AT1G45170	| Symbols: | unknown protein; BEST Arabidopsis thaliana protein match is: unknown protein (TAIR:AT5G42960.1); Has 62 Blast hits to 62 proteins in 18 species: Archae - 0; Bacteria - 0; Metazoa - 0; Fungi - 0; Plants - 62; Viruses - 0; Other Eukaryotes - 0 (source: NCBI BLink). | chr1:17096233-17097910 REVERSE LENGTH=213	4057	101.874	15.382	24.906	35.8965	17.841	25.274	23.8599
PA10031592	AT1G45207	| Symbols: | Remorin family protein | chr1:17130703-17133548 REVERSE LENGTH=555	4337	14.129	24.164	20.027	27.5375	11.347	27.235	22.0621
PA10032207	AT1G45207	| Symbols: | Remorin family protein | chr1:17130703-17133548 REVERSE LENGTH=555	1059	0	25.993	17.661	23.066	20.022	21.025	21.5534
PA10010561	AT1G45230	| Symbols: | Protein of unknown function (DUF3223) | chr1:17169874-17171381 REVERSE LENGTH=219	3440	15.786	23.0325	21.425	32.1925	14.965	23.212	22.9654
PA10018170	AT1G45249	[Trans Factor] | Symbols: ABF2 | abscisic acid responsive elements-binding factor 2 | chr1:17165420-17167415 REVERSE LENGTH=427	8110	39.212	41.0885	72.596	30.4305	102.175	50.965	59.451
PA10011049	AT1G45249	[Trans Factor] | Symbols: ABF2, AREB1, ATAREB1 | abscisic acid responsive elements-binding factor 2 | chr1:17165420-17167415 REVERSE LENGTH=416	8505	14.966	43.7235	42.845	39.2455	56.469	58.253	48.1072
PA10011793	AT1G45249	[Trans Factor] | Symbols: ABF2, AREB1, ATAREB1 | abscisic acid responsive elements-binding factor 2 | chr1:17165420-17167415 REVERSE LENGTH=416	1075	2.124	9.805	13.077	7.404	19.546	9.443	11.855
PA10009452	AT1G45688	| Symbols: | unknown protein; FUNCTIONS IN: molecular_function unknown; INVOLVED IN: biological_process unknown; LOCATED IN: plasma membrane; EXPRESSED IN: 22 plant structures; EXPRESSED DURING: 13 growth stages; BEST Arabidopsis thaliana protein match is: unknown protein (TAIR:AT5G42860.1); Has 258 Blast hits to 242 proteins in 39 species: Archae - 0; Bacteria - 11; Metazoa - 10; Fungi - 14; Pla…	14279	84.93	89.6165	60.545	88.0255	34.522	87.567	72.0552
PA10004388	AT1G45976	| Symbols: SBP1 | S-ribonuclease binding protein 1 | chr1:17199371-17200680 FORWARD LENGTH=325	67935	207.028	538.978	594.08	576.915	368.163	554.494	526.526
PA10037914	AT1G47056	| Symbols: VFB1 | VIER F-box proteine 1 | chr1:17276103-17277659 REVERSE LENGTH=518	1011	49.89	10.2455	11.111	11.6655	11.186	13.777	11.597
PA10000793	AT1G47128	| Symbols: RD21, RD21A | Granulin repeat cysteine protease family protein | chr1:17283139-17285609 REVERSE LENGTH=462	59118	303.646	222.928	233.344	224.297	145.099	184.873	202.108
PA10002437	AT1G47128	| Symbols: RD21, RD21A | Granulin repeat cysteine protease family protein | chr1:17283139-17285609 REVERSE LENGTH=462	14401	124.463	78.829	94.64	90.385	82.501	94.875	88.246
PA10005031	AT1G47200	| Symbols: WPP2 | WPP domain protein 2 | chr1:17298181-17298723 REVERSE LENGTH=180	2460	16.318	44.7155	54.634	51.8055	34.341	36.429	44.385
PA10004714	AT1G47240	| Symbols: NRAMP2, ATNRAMP2 | NRAMP metal ion transporter 2 | chr1:17309043-17311308 REVERSE LENGTH=530	1586	47.483	8.814	9.477	10.5345	13.734	8.364	10.1847
PA10002521	AT1G47250	| Symbols: PAF2 | 20S proteasome alpha subunit F2 | chr1:17319220-17320900 FORWARD LENGTH=277	14447	81.741	89.6915	92.937	109.183	61.419	79.397	86.5255
PA10014431	AT1G47278	| Symbols: | unknown protein; FUNCTIONS IN: molecular_function unknown; INVOLVED IN: biological_process unknown; LOCATED IN: cellular_component unknown; Has 37 Blast hits to 37 proteins in 14 species: Archae - 0; Bacteria - 0; Metazoa - 0; Fungi - 0; Plants - 36; Viruses - 0; Other Eukaryotes - 1 (source: NCBI BLink). | chr1:17331383-17331726 FORWARD LENGTH=80	1726	4.701	19.4625	17.847	22.015	11.742	16.016	17.4165
PA10009336	AT1G47420	| | Mito | Organic Acid and TCA | OrgAcid-JBO | succinate dehydrogenase 5	13865	61.534	92.5395	90.905	99.5025	69.576	90.478	88.6002
PA10008729	AT1G47480	| | | Lipase | 1-Lipase-JBO | alpha/beta-Hydrolases superfamily protein	30498	59.819	104.868	128.201	162.76	74.175	139.278	121.856
PA10017330	AT1G47550	| Symbols: SEC3A | exocyst complex component sec3A | chr1:17457171-17463896 FORWARD LENGTH=887	6323	35.762	17.7645	15.448	18.081	18.03	15.903	17.0453
PA10001042	AT1G47640	| Symbols: | unknown protein; FUNCTIONS IN: molecular_function unknown; INVOLVED IN: biological_process unknown; LOCATED IN: mitochondrion; EXPRESSED IN: 23 plant structures; EXPRESSED DURING: 13 growth stages; CONTAINS InterPro DOMAIN/s: Protein of unknown function DUF2053, membrane (InterPro:IPR019164); Has 204 Blast hits to 204 proteins in 84 species: Archae - 0; Bacteria - 0; Metazoa - 127; F…	3279	74.832	28.4075	29.444	37.8115	19.81	24.443	27.9832
PA10005544	AT1G47710	| Symbols: | Serine protease inhibitor (SERPIN) family protein | chr1:17558271-17560061 FORWARD LENGTH=391	12392	127.642	65.826	68.161	99.525	49.945	67.556	70.2026
PA10018329	AT1G47750	| Symbols: PEX11A | peroxin 11A | chr1:17569388-17570134 REVERSE LENGTH=248	2698	8.435	17.855	20.76	14.6675	20.35	18.755	18.4775
PA10027797	AT1G47820	| Symbols: | unknown protein; BEST Arabidopsis thaliana protein match is: unknown protein (TAIR:AT1G47813.1); Has 29 Blast hits to 29 proteins in 9 species: Archae - 0; Bacteria - 0; Metazoa - 0; Fungi - 0; Plants - 29; Viruses - 0; Other Eukaryotes - 0 (source: NCBI BLink). | chr1:17612114-17612404 FORWARD LENGTH=96	2269	15.165	23.7175	26.218	32.194	15.609	26.467	24.8411
PA10007391	AT1G47830	| Symbols: | SNARE-like superfamily protein | chr1:17613346-17614784 REVERSE LENGTH=142	7555	26.643	58.4585	55.354	67.7965	34.585	56.433	54.5254
PA10011507	AT1G47840	| | Plastid | Glycolysis | 1-CarboHy-JBO | hexokinase 3	21687	64.7	98.985	112.273	111.501	78.897	97.528	99.8369
PA10007322	AT1G47970	| Symbols: | unknown protein; FUNCTIONS IN: molecular_function unknown; INVOLVED IN: biological_process unknown; LOCATED IN: cytosol; EXPRESSED IN: 21 plant structures; EXPRESSED DURING: 11 growth stages; Has 93717 Blast hits to 40765 proteins in 1891 species: Archae - 1046; Bacteria - 16276; Metazoa - 26677; Fungi - 16127; Plants - 6028; Viruses - 1519; Other Eukaryotes - 26044 (source: NCBI BLi…	38864	23.001	386.509	436.873	381.184	231.542	409.519	369.125
PA10020278	AT1G47970	| Symbols: | unknown protein; FUNCTIONS IN: molecular_function unknown; INVOLVED IN: biological_process unknown; LOCATED IN: cytosol; EXPRESSED IN: 21 plant structures; EXPRESSED DURING: 11 growth stages; Has 93717 Blast hits to 40765 proteins in 1891 species: Archae - 1046; Bacteria - 16276; Metazoa - 26677; Fungi - 16127; Plants - 6028; Viruses - 1519; Other Eukaryotes - 26044 (source: NCBI BLi…	10637	7.113	124.387	86.218	85.0125	34.343	77.161	81.4244
PA10013239	AT1G48100	| Symbols: | Pectin lyase-like superfamily protein | chr1:17766921-17769625 FORWARD LENGTH=475	9937	25.187	42.5315	54.156	56.068	15.082	18.634	37.2943
PA10020097	AT1G48140	| Symbols: | dolichol-phosphate mannosyltransferase-related | chr1:17783402-17783914 FORWARD LENGTH=89	5812	8.443	52.1565	41.9	41.4495	49.222	45.481	46.0418
PA10015052	AT1G48160	| Symbols: | signal recognition particle 19 kDa protein, putative / SRP19, putative | chr1:17786779-17788286 REVERSE LENGTH=145	3414	36.853	46.5445	40.028	54.6075	44.094	48.901	46.835
PA10008722	AT1G48320	| Symbols: | Thioesterase superfamily protein | chr1:17855024-17855577 REVERSE LENGTH=156	2406	43.018	19.57	18.861	30.2595	12.732	21.011	20.4867
PA10002449	AT1G48350	| Symbols: | Ribosomal L18p/L5e family protein | chr1:17867269-17868215 FORWARD LENGTH=170	3353	54.048	31.099	28.63	40.9785	24.577	30.625	31.1819
PA10030263	AT1G48380	| Symbols: RHL1, HYP7 | root hair initiation protein root hairless 1 (RHL1) | chr1:17877637-17879203 REVERSE LENGTH=355	6153	7.434	30.7065	26.139	27.5085	18.386	23.361	25.2202
PA10023637	AT1G48410	| Symbols: AGO1 | Stabilizer of iron transporter SufD / Polynucleotidyl transferase | chr1:17886285-17891892 REVERSE LENGTH=1050	2566	40.439	32.434	27.578	37.094	19.984	16.678	26.7536
PA10010994	AT1G48420	| Symbols: D-CDES, ATACD1, ACD1 | D-cysteine desulfhydrase | chr1:17896767-17898803 REVERSE LENGTH=401	5384	77.455	29.487	35.747	38.5125	25.497	32.359	32.3205
PA10029384	AT1G48570	| Symbols: | zinc finger (Ran-binding) family protein | chr1:17955455-17957661 REVERSE LENGTH=455	12880	44.966	72.5955	71.679	71.3925	41.699	61.399	63.753
PA10001141	AT1G48630	| Symbols: RACK1B_AT | receptor for activated C kinase 1B | chr1:17981977-17983268 REVERSE LENGTH=326	13772	384.658	84.238	93.274	100.018	82.799	72.462	86.5582
PA10025416	AT1G48635	| Symbols: PEX3, PEX3-2 | peroxin 3 | chr1:17983951-17985966 FORWARD LENGTH=364	3237	18.648	14.726	13.602	15.8805	8.876	11.837	12.9843
PA10005442	AT1G48790	| Symbols: AMSH1 | associated molecule with the SH3 domain of STAM 1 | chr1:18043925-18047427 REVERSE LENGTH=507	874	36.443	12.6595	10.44	14.217	9.557	9.584	11.2915
PA10001034	AT1G48830	| Symbols: | Ribosomal protein S7e family protein | chr1:18059854-18060935 REVERSE LENGTH=191	6254	101.836	39.798	39.483	53.8865	31.44	43.549	41.6313
PA10001035	AT1G48830	| Symbols: | Ribosomal protein S7e family protein | chr1:18059854-18060935 REVERSE LENGTH=191	2041	82.36	13.1175	11.789	17.3635	13.27	14.314	13.9708
PA10004955	AT1G48850	| Symbols: EMB1144 | chorismate synthase, putative / 5-enolpyruvylshikimate-3-phosphate phospholyase, putative | chr1:18065154-18067956 REVERSE LENGTH=436	21454	90.24	108.032	96.196	89.444	87.043	92.337	94.6105
PA10007434	AT1G48900	| Symbols: | Signal recognition particle, SRP54 subunit protein | chr1:18084972-18087743 REVERSE LENGTH=495	12861	51.407	49.1995	57.726	61.265	48.679	54.671	54.3081
PA10022697	AT1G48950	| Symbols: | C3HC zinc finger-like | chr1:18107063-18110108 FORWARD LENGTH=594	7438	16.096	24.789	23.884	26.849	25.068	22.749	24.6678
PA10020647	AT1G49400	| Symbols: emb1129 | Nucleic acid-binding, OB-fold-like protein | chr1:18283156-18283643 FORWARD LENGTH=116	778	17.826	10.001	13.144	10.751	5.96	12.786	10.5284
PA10002101	AT1G49630	| Symbols: ATPREP2, PREP2 | presequence protease 2 | chr1:18368405-18375336 REVERSE LENGTH=1080	44843	112.513	52.927	52.793	66.3565	60.661	49.961	56.5397
PA10008479	AT1G49670	| Symbols: NQR | ARP protein (REF) | chr1:18381591-18386021 REVERSE LENGTH=629	10066	55.036	32.778	37.384	40.673	24.536	33.554	33.785
PA10000760	AT1G49760	| Symbols: PAB8 | poly(A) binding protein 8 | chr1:18416740-18419753 FORWARD LENGTH=671	122631	423.768	361.145	396.341	371.738	325.502	296.533	350.252
PA10003244	AT1G49760	| Symbols: PAB8 | poly(A) binding protein 8 | chr1:18416740-18419753 FORWARD LENGTH=671	4619	365.35	116.983	115.541	107.555	54.839	78.443	94.6723
PA10002740	AT1G49760	| Symbols: PAB8 | poly(A) binding protein 8 | chr1:18416740-18419753 FORWARD LENGTH=671	3019	145.435	49.045	49.66	48.282	29.24	33.612	41.9678
PA10009581	AT1G49780	| Symbols: PUB26 | plant U-box 26 | chr1:18429024-18430289 REVERSE LENGTH=421	3349	4.325	32.385	25.99	19.6425	11.967	16.443	21.2855
PA10005587	AT1G49820	| Symbols: ATMTK, MTK | S-methyl-5-thioribose kinase | chr1:18443005-18444907 FORWARD LENGTH=420	70891	220.268	393.193	445.97	423.278	256.617	301.228	364.057
PA10004706	AT1G49850	| Symbols: | RING/U-box superfamily protein | chr1:18455326-18456444 REVERSE LENGTH=250	5020	75.326	37.882	35.072	60.1765	23.704	35.523	38.4715
PA10030744	AT1G49910	| Symbols: BUB3.2 | Transducin/WD40 repeat-like superfamily protein | chr1:18479025-18481271 FORWARD LENGTH=339	1890	23.718	11.829	7.839	14.9025	5.909	10.585	10.2129
PA10024789	AT1G49950	[Trans Factor] | Symbols: TRB1, ATTRB1 | telomere repeat binding factor 1 | chr1:18494439-18496713 REVERSE LENGTH=300	1942	27.069	9.967	11.182	13.904	6.486	8.472	10.0022
PA10002608	AT1G49970	| Symbols: CLPR1, NCLPP5, SVR2 | CLP protease proteolytic subunit 1 | chr1:18501936-18504462 REVERSE LENGTH=387	42110	116.651	173.883	220.656	239.317	172.441	162.481	193.756
PA10034343	AT1G49980	| Symbols: | DNA/RNA polymerases superfamily protein | chr1:18508026-18512111 FORWARD LENGTH=671	5497	21.725	19.1635	18.162	20.8015	14.38	18.752	18.2518
PA10003749	AT1G50020	| Symbols: | unknown protein; FUNCTIONS IN: molecular_function unknown; INVOLVED IN: biological_process unknown; LOCATED IN: chloroplast thylakoid membrane, chloroplast; EXPRESSED IN: 24 plant structures; EXPRESSED DURING: 15 growth stages; Has 72 Blast hits to 72 proteins in 27 species: Archae - 0; Bacteria - 0; Metazoa - 0; Fungi - 0; Plants - 72; Viruses - 0; Other Eukaryotes - 0 (source: NCBI…	9696	14.116	46.2725	51.028	51.0745	35.153	57.05	48.1156
PA10017571	AT1G50030	| Symbols: TOR | target of rapamycin | chr1:18522626-18539619 REVERSE LENGTH=2481	10768	46.365	11.188	10.823	15.22	9.75	8.765	11.1492
PA10016265	AT1G50120	| Symbols: | FUNCTIONS IN: molecular_function unknown; INVOLVED IN: biological_process unknown; LOCATED IN: cellular_component unknown; EXPRESSED IN: 23 plant structures; EXPRESSED DURING: 13 growth stages; CONTAINS InterPro DOMAIN/s: Rgp1 (InterPro:IPR014848), Immunoglobulin E-set (InterPro:IPR014756); Has 144 Blast hits to 140 proteins in 61 species: Archae - 0; Bacteria - 0; Metazoa - 86; Fung…	5006	31.124	18.4415	20.831	22.793	16.29	16.929	19.0569
PA10019900	AT1G50170	| Symbols: ATSIRB, SIRB | sirohydrochlorin ferrochelatase B | chr1:18582087-18583514 FORWARD LENGTH=225	869	3.504	14.139	17.703	13.5365	10.889	14.201	14.0937
PA10066573	AT1G50180	| Symbols: | NB-ARC domain-containing disease resistance protein | chr1:18584235-18587136 FORWARD LENGTH=857	1227	36.394	29.537	32.794	26.1415	39.88	24.612	30.5929
PA10004079	AT1G50180	| Symbols: | NB-ARC domain-containing disease resistance protein | chr1:18584235-18587136 FORWARD LENGTH=857	1294	4.644	10.171	31.791	39.5635	12.239	37.972	26.3473
PA10040064	AT1G50180	| Symbols: | NB-ARC domain-containing disease resistance protein | chr1:18584235-18587136 FORWARD LENGTH=857	2947	18.499	16.705	19.947	15.7265	24.273	18.386	19.0075
PA10001508	AT1G50180	| Symbols: | NB-ARC domain-containing disease resistance protein | chr1:18584235-18587136 FORWARD LENGTH=857	1287	16.494	18.8115	15.449	17.179	10.056	16.069	15.5129
PA10055862	AT1G50180	| Symbols: | NB-ARC domain-containing disease resistance protein | chr1:18584235-18587136 FORWARD LENGTH=857	1117	13.966	13.0045	15.238	9.6885	12.818	11.77	12.5038
PA10009855	AT1G50180	| Symbols: | NB-ARC domain-containing disease resistance protein | chr1:18584235-18587136 FORWARD LENGTH=857	599	39.192	9.288	10.757	8.48	11.072	11.372	10.1938
PA10006321	AT1G50200	| Symbols: ALATS, ACD | Alanyl-tRNA synthetase | chr1:18591429-18598311 REVERSE LENGTH=1003	19994	86.701	58.601	62.449	47.9615	50.282	54.582	54.7751
PA10029629	AT1G50300	| Symbols: TAF15 | TBP-associated factor 15 | chr1:18628818-18631662 REVERSE LENGTH=372	929	0	41.574	39.257	36.5785	32.841	34.308	36.9117
PA10038108	AT1G50360	| Symbols: VIIIA, ATVIIIA | P-loop containing nucleoside triphosphate hydrolases superfamily protein | chr1:18650688-18657106 FORWARD LENGTH=1153	3275	5.661	99.135	79.532	100.685	54.553	55.826	77.9463
PA10042086	AT1G50360	| Symbols: VIIIA, ATVIIIA | P-loop containing nucleoside triphosphate hydrolases superfamily protein | chr1:18650688-18657106 FORWARD LENGTH=1153	1005	34.598	19.6925	11.48	19.22	11.704	9.306	14.2805
PA10028490	AT1G50370	| Symbols: | Calcineurin-like metallo-phosphoesterase superfamily protein | chr1:18658894-18661672 FORWARD LENGTH=303	1230	27.255	23.4765	29.82	35.2375	27.66	37.338	30.7064
PA10012771	AT1G50380	| Symbols: | Prolyl oligopeptidase family protein | chr1:18662480-18666185 FORWARD LENGTH=710	8597	24.675	24.906	24.202	31.565	19.36	24.442	24.895
PA10011098	AT1G50430	| Symbols: DWF5, PA, LE, ST7R, 7RED | Ergosterol biosynthesis ERG4/ERG24 family | chr1:18682175-18685555 REVERSE LENGTH=432	11867	91.059	59.964	51.251	72.0925	26.597	45.381	51.0571
PA10021000	AT1G50440	| Symbols: | RING/FYVE/PHD zinc finger superfamily protein | chr1:18686099-18687646 FORWARD LENGTH=250	4473	4.672	16.2505	15.201	18.5475	10.537	15.499	15.207
PA10008462	AT1G50480	| Symbols: THFS | 10-formyltetrahydrofolate synthetase | chr1:18702064-18704687 FORWARD LENGTH=634	14755	99.391	49.536	48.929	62.144	54.136	48.666	52.6822
PA10034528	AT1G50575	| Symbols: | Putative lysine decarboxylase family protein | chr1:18728862-18730296 REVERSE LENGTH=306	1562	6.294	12.143	11.006	13.5945	4.456	10.383	10.3165
PA10003409	AT1G50640	[Trans Factor] | Symbols: ERF3, ATERF3 | ethylene responsive element binding factor 3 | chr1:18757602-18758279 REVERSE LENGTH=225	1876	60.371	21.35	19.435	21.707	16.623	15.905	19.004
PA10016858	AT1G50660	| Symbols: | unknown protein; INVOLVED IN: biological_process unknown; LOCATED IN: chloroplast; EXPRESSED IN: 22 plant structures; EXPRESSED DURING: 13 growth stages; BEST Arabidopsis thaliana protein match is: unknown protein (TAIR:AT3G20350.1); Has 21445 Blast hits to 15134 proteins in 1325 species: Archae - 461; Bacteria - 2309; Metazoa - 11052; Fungi - 1737; Plants - 1035; Viruses - 42; Other…	6393	17.264	24.625	24.391	19.6225	24.477	19.839	22.5909
PA10007157	AT1G50670	| Symbols: | OTU-like cysteine protease family protein | chr1:18775086-18776552 REVERSE LENGTH=208	6161	58.313	41.6165	43.627	48.008	35.275	51.49	44.0033
PA10007970	AT1G50900	| Symbols: GDC1 | Ankyrin repeat family protein | chr1:18866272-18867014 FORWARD LENGTH=175	4402	15.286	45.319	43.182	64.388	39.886	51.165	48.788
PA10012402	AT1G50920	| Symbols: | Nucleolar GTP-binding protein | chr1:18870555-18872570 FORWARD LENGTH=671	39962	65.826	149.714	155.693	116.631	115.296	140.837	135.634
PA10000636	AT1G51200	| Symbols: | A20/AN1-like zinc finger family protein | chr1:18985690-18986211 FORWARD LENGTH=173	3697	89.91	17.5925	20.248	21.208	18.532	23.302	20.1765
PA10009725	AT1G51350	| Symbols: | ARM repeat superfamily protein | chr1:19035851-19038738 FORWARD LENGTH=666	10252	109.795	28.879	36.043	33.1665	31.965	27.441	31.4989
PA10000243	AT1G51400	| Symbols: | Photosystem II 5 kD protein | chr1:19052172-19052492 REVERSE LENGTH=106	5985	51.923	30.175	39.134	63.0525	30.265	31.035	38.7323
PA10007963	AT1G51510	| Symbols: Y14 | RNA-binding (RRM/RBD/RNP motifs) family protein | chr1:19103072-19104753 REVERSE LENGTH=202	12142	65.975	74.157	76.582	89.015	56.764	81.352	75.574
PA10010538	AT1G51560	| Symbols: | Pyridoxamine 5&apos;-phosphate oxidase family protein | chr1:19119900-19121859 REVERSE LENGTH=392	34117	168.1	105.587	166.957	192.937	146.275	178.371	158.025
PA10030340	AT1G51570	| Symbols: | Calcium-dependent lipid-binding (CaLB domain) plant phosphoribosyltransferase family protein | chr1:19122358-19124688 REVERSE LENGTH=776	845	45.085	9.7625	8.676	13.3215	12.082	7.377	10.2438
PA10014498	AT1G51580	| Symbols: | RNA-binding KH domain-containing protein | chr1:19125612-19128102 FORWARD LENGTH=621	11121	53.895	32.8235	33.4	41.1085	29.3	32.239	33.7742
PA10021360	AT1G51580	| Symbols: | RNA-binding KH domain-containing protein | chr1:19125612-19128102 FORWARD LENGTH=621	5877	56.734	18.937	19.192	20.616	23.815	18.312	20.1744
PA10033333	AT1G51590	| Symbols: MNS1, MANIB | alpha-mannosidase 1 | chr1:19128315-19132132 REVERSE LENGTH=560	736	23.505	12.0605	15.318	21.207	13.314	11.801	14.7401
PA10027892	AT1G51590	| Symbols: MNS1, MANIB | alpha-mannosidase 1 | chr1:19128315-19131406 REVERSE LENGTH=456	252	8.899	10.1625	8.779	9.7285	11.902	12.766	10.6676
PA10012004	AT1G51600	[Trans Factor] | Symbols: ZML2, TIFY2A, GATA28 | ZIM-LIKE 2 | chr1:19133176-19135252 FORWARD LENGTH=302	4257	23.873	16.8275	21.716	26.6445	19.497	24.095	21.756
PA10002122	AT1G51650	| Symbols: | ATP synthase epsilon chain, mitochondrial | chr1:19152680-19153641 FORWARD LENGTH=70	1925	14.12	13.749	12.241	21.994	7.846	13.04	13.774
PA10007379	AT1G51680	At-4CL1 | 4-Coumarate-CoA Ligase | | Aromatic Suberin Synthesis | 1-ARALIP-JBO | 4-coumarate:CoA ligase 1	587	8.878	26.9375	8.891	7.3725	9.953	2.388	11.1084
PA10025681	AT1G51690	| Symbols: ATB ALPHA, B ALPHA | protein phosphatase 2A 55 kDa regulatory subunit B alpha isoform | chr1:19166218-19169974 FORWARD LENGTH=513	508	24.097	12.259	9.076	12.263	10.047	9.852	10.6994
PA10007574	AT1G51710	| Symbols: UBP6, ATUBP6 | ubiquitin-specific protease 6 | chr1:19175805-19179894 REVERSE LENGTH=482	13178	89.669	66.6825	65.736	64.733	52.58	59.941	61.9345
PA10010169	AT1G51760	| Symbols: IAR3, JR3 | peptidase M20/M25/M40 family protein | chr1:19199562-19201424 FORWARD LENGTH=440	3376	62.579	13.4995	14.598	19.247	14.043	13.355	14.9485
PA10012994	AT1G51940	| Symbols: | protein kinase family protein / peptidoglycan-binding LysM domain-containing protein | chr1:19296092-19298941 REVERSE LENGTH=651	4375	24.249	12.4445	9.786	13.315	13.641	10.044	11.8461
PA10008358	AT1G51980	| Symbols: | Insulinase (Peptidase family M16) protein | chr1:19323692-19326771 REVERSE LENGTH=503	7167	50.311	50.521	43.262	57.98	29.918	45.16	45.3682
PA10005944	AT1G52080	| Symbols: AR791 | actin binding protein family | chr1:19369788-19371862 FORWARD LENGTH=573	16121	13.419	63.4535	72.08	38.7465	48.813	51.037	54.826
PA10003248	AT1G52220	| Symbols: | FUNCTIONS IN: molecular_function unknown; INVOLVED IN: biological_process unknown; LOCATED IN: chloroplast thylakoid membrane, chloroplast; EXPRESSED IN: 23 plant structures; EXPRESSED DURING: 13 growth stages; BEST Arabidopsis thaliana protein match is: photosystem I P subunit (TAIR:AT2G46820.2); Has 291 Blast hits to 291 proteins in 50 species: Archae - 0; Bacteria - 90; Metazoa - …	1832	11.379	15.062	11.76	16.172	9.016	11.426	12.6872
PA10001084	AT1G52230	| Symbols: PSAH2, PSAH-2, PSI-H | photosystem I subunit H2 | chr1:19454902-19455508 FORWARD LENGTH=145	1185	99.823	17.159	16.247	51.497	20.288	19.69	24.9762
PA10000742	AT1G52230	| Symbols: PSAH2, PSAH-2, PSI-H | photosystem I subunit H2 | chr1:19454902-19455508 FORWARD LENGTH=145	1216	114.262	7.0025	9.084	19.5635	12.91	12.119	12.1358
PA10011322	AT1G52240	| Symbols: ATROPGEF11, ROPGEF11, PIRF1 | RHO guanyl-nucleotide exchange factor 11 | chr1:19458844-19459235 REVERSE LENGTH=94	2278	114.226	30.569	16.433	25.922	26.772	17.495	23.4382
PA10023754	AT1G52310	| Symbols: | protein kinase family protein / C-type lectin domain-containing protein | chr1:19478401-19480462 FORWARD LENGTH=552	9174	74.859	34.297	35.021	49.631	36.828	40.723	39.3
PA10046766	AT1G52320	| Symbols: | unknown protein; FUNCTIONS IN: molecular_function unknown; INVOLVED IN: N-terminal protein myristoylation; LOCATED IN: plasma membrane; EXPRESSED IN: 23 plant structures; EXPRESSED DURING: 14 growth stages; CONTAINS InterPro DOMAIN/s: Protein of unknown function DUF630 (InterPro:IPR006868), Protein of unknown function DUF632 (InterPro:IPR006867); BEST Arabidopsis thaliana protein mat…	863	10.996	16.0175	17.093	12.738	12.544	16.168	14.9121
PA10011538	AT1G52340	| Symbols: ABA2, SIS4, GIN1, SDR1, ISI4, SRE1, ATABA2, ATSDR1 | NAD(P)-binding Rossmann-fold superfamily protein | chr1:19489997-19491527 REVERSE LENGTH=285	3910	88.646	33.2155	44.442	30.172	17.217	41.395	33.2883
PA10006624	AT1G52360	| Symbols: | Coatomer, beta&apos; subunit | chr1:19499282-19505397 FORWARD LENGTH=926	23587	93.003	67.187	52.085	60.537	50.329	50.879	56.2034
PA10019718	AT1G52500	| Symbols: FPG-1, ATFPG-1, ATMMH-1, MMH-1 | MUTM homolog-1 | chr1:19560043-19562855 FORWARD LENGTH=390	9936	2.453	70.612	49.386	58.674	35.701	52.122	53.299
PA10012166	AT1G52540	| Symbols: | Protein kinase superfamily protein | chr1:19570298-19571884 REVERSE LENGTH=350	10214	52.817	47.7195	45.08	55.4985	46.005	55.086	49.8778
PA10005384	AT1G52600	| Symbols: | Peptidase S24/S26A/S26B/S26C family protein | chr1:19590612-19592486 FORWARD LENGTH=180	6952	103.778	61.9755	61.595	62.472	48.616	61.172	59.1661
PA10031220	AT1G52630	| Symbols: | O-fucosyltransferase family protein | chr1:19606470-19608526 REVERSE LENGTH=439	2074	4.792	10.677	11.353	12.957	9.378	10.999	11.0728
PA10004919	AT1G52720	| Symbols: | unknown protein; BEST Arabidopsis thaliana protein match is: unknown protein (TAIR:AT3G15630.1); Has 61 Blast hits to 61 proteins in 13 species: Archae - 0; Bacteria - 0; Metazoa - 0; Fungi - 0; Plants - 61; Viruses - 0; Other Eukaryotes - 0 (source: NCBI BLink). | chr1:19641007-19641360 FORWARD LENGTH=117	2733	47.214	27.5945	34.277	26.654	34.049	21.447	28.8043
PA10013558	AT1G52920	| Symbols: GCR2, GPCR | G protein coupled receptor | chr1:19709360-19711048 REVERSE LENGTH=410	4664	38.382	18.5535	20.792	33.291	17.203	26.111	23.1901
PA10039120	AT1G52930	| Symbols: | Ribosomal RNA processing Brix domain protein | chr1:19711261-19713103 FORWARD LENGTH=320	1220	13.666	41.5615	36.769	39.5995	27.685	41.905	37.504
PA10038026	AT1G52930	| Symbols: | Ribosomal RNA processing Brix domain protein | chr1:19711261-19713103 FORWARD LENGTH=320	416	18.397	19.866	12.374	19.639	12.664	19.133	16.7352
PA10015031	AT1G52980	| Symbols: | GTP-binding family protein | chr1:19737493-19740201 FORWARD LENGTH=576	17341	65.293	74.4235	79.405	87.2455	76.662	67.8	77.1072
PA10000855	AT1G53000	| Symbols: KDSB | Nucleotide-diphospho-sugar transferases superfamily protein | chr1:19745330-19747133 REVERSE LENGTH=290	2673	17.055	16.6185	15.064	22.8475	17.565	20.018	18.4226
PA10016028	AT1G53035	| Symbols: | unknown protein; FUNCTIONS IN: molecular_function unknown; INVOLVED IN: biological_process unknown; LOCATED IN: endomembrane system; EXPRESSED IN: 23 plant structures; EXPRESSED DURING: 13 growth stages; BEST Arabidopsis thaliana protein match is: unknown protein (TAIR:AT3G15358.1); Has 49 Blast hits to 49 proteins in 9 species: Archae - 0; Bacteria - 0; Metazoa - 0; Fungi - 0; Plant…	9602	71.338	39.8615	60.138	86.308	58.986	50.298	59.1183
PA10039139	AT1G53050	| Symbols: | Protein kinase superfamily protein | chr1:19772574-19775531 FORWARD LENGTH=694	2181	30.329	36.8515	38.08	19.8885	15.211	13.234	24.653
PA10033266	AT1G53050	| Symbols: | Protein kinase superfamily protein | chr1:19772574-19775531 FORWARD LENGTH=694	1658	51.478	18.3515	18.723	25.7405	18.225	23.487	20.9054
PA10027933	AT1G53090	| Symbols: SPA4 | SPA1-related 4 | chr1:19783748-19786690 FORWARD LENGTH=794	480	17.881	22.358	21.916	18.7995	15.474	18.917	19.4929
PA10027547	AT1G53200	| Symbols: | unknown protein; Has 21 Blast hits to 21 proteins in 9 species: Archae - 0; Bacteria - 2; Metazoa - 0; Fungi - 0; Plants - 19; Viruses - 0; Other Eukaryotes - 0 (source: NCBI BLink). | chr1:19840486-19843169 REVERSE LENGTH=613	3614	17.921	14.8305	16.404	14.0435	12.958	12.058	14.0588
PA10007285	AT1G53210	| Symbols: | sodium/calcium exchanger family protein / calcium-binding EF hand family protein | chr1:19844790-19847533 FORWARD LENGTH=585	20216	146.528	80.231	75.522	98.0255	43.428	54.663	70.3739
PA10002731	AT1G53240	| | Mito | Organic Acid and TCA | OrgAcid-JBO | Lactate/malate dehydrogenase family protein	5827	65.939	28.083	25.688	33.48	23.097	19.781	26.0258
PA10016277	AT1G53240	| | Mito | Organic Acid and TCA | OrgAcid-JBO | Lactate/malate dehydrogenase family protein	959	26.573	21.102	20.813	26.5295	25.087	21.538	23.0139
PA10005052	AT1G53310	| | Cyto | Glycolysis | 1-CarboHy-JBO | phosphoenolpyruvate carboxylase 1	1896	21.259	35.3735	19.595	35.8295	33.031	22.237	29.2132
PA10058389	AT1G53310	| | Cyto | Glycolysis | 1-CarboHy-JBO | phosphoenolpyruvate carboxylase 1	589	30.76	8.019	9.012	29.597	7.26	14.562	13.69
PA10020443	AT1G53320	[Trans Factor] | Symbols: AtTLP7, TLP7 | tubby like protein 7 | chr1:19891237-19893429 REVERSE LENGTH=379	3943	58.199	27.639	34.306	32.9935	39.705	35.221	33.9729
PA10012336	AT1G53320	[Trans Factor] | Symbols: AtTLP7, TLP7 | tubby like protein 7 | chr1:19891237-19893429 REVERSE LENGTH=379	3648	6.02	15.206	19.077	17.845	36.47	23.707	22.461
PA10023368	AT1G53345	| Symbols: | unknown protein; INVOLVED IN: biological_process unknown; LOCATED IN: endomembrane system; EXPRESSED IN: 8 plant structures; EXPRESSED DURING: 4 anthesis, F mature embryo stage, petal differentiation and expansion stage, E expanded cotyledon stage, D bilateral stage; BEST Arabidopsis thaliana protein match is: unknown protein (TAIR:AT5G09580.1); Has 201 Blast hits to 201 proteins in …	5521	25.212	40.88	39.693	36.9095	19.339	33.203	34.0049
PA10004081	AT1G53350	| Symbols: | Disease resistance protein (CC-NBS-LRR class) family | chr1:19903899-19907515 FORWARD LENGTH=927	756	0	26.431	36.365	13.266	17.654	14.189	21.581
PA10036142	AT1G53380	| Symbols: | Plant protein of unknown function (DUF641) | chr1:19913341-19914702 REVERSE LENGTH=453	3689	16.842	69.882	54.577	66.157	13.25	54.482	51.6696
PA10030725	AT1G53400	| Symbols: | Ubiquitin domain-containing protein | chr1:19925009-19926400 FORWARD LENGTH=114	2751	11.281	23.6145	24.686	37.5665	19.969	26.783	26.5238
PA10014204	AT1G53440	| Symbols: | Leucine-rich repeat transmembrane protein kinase | chr1:19945959-19951562 FORWARD LENGTH=1035	1009	22.28	10.0085	9.99	15.328	17.309	11.386	12.8043
PA10038569	AT1G53460	| Symbols: | BEST Arabidopsis thaliana protein match is: Ran BP2/NZF zinc finger-like superfamily protein (TAIR:AT1G70650.2); Has 485 Blast hits to 413 proteins in 88 species: Archae - 11; Bacteria - 27; Metazoa - 119; Fungi - 17; Plants - 101; Viruses - 2; Other Eukaryotes - 208 (source: NCBI BLink). | chr1:19954558-19956509 REVERSE LENGTH=314	2501	8.788	15.0655	13.248	15.623	11.062	15.038	14.0073
PA10023694	AT1G53520	| Symbols: | Chalcone-flavanone isomerase family protein | chr1:19976485-19977915 REVERSE LENGTH=287	1778	28.733	14.92	14.046	14.9695	7.779	13.638	13.0705
PA10013400	AT1G53580	| Symbols: GLX2-3, ETHE1, GLY3 | glyoxalase II 3 | chr1:19991542-19993250 REVERSE LENGTH=294	4017	25.321	19.9205	26.303	31.1395	55.715	21.794	30.9744
PA10001069	AT1G53670	| Symbols: MSRB1, ATMSRB1 | methionine sulfoxide reductase B 1 | chr1:20036687-20038074 FORWARD LENGTH=202	2909	20.238	7.9615	9.633	12.66	9.737	10.357	10.0697
PA10026268	AT1G53710	| Symbols: | Calcineurin-like metallo-phosphoesterase superfamily protein | chr1:20053339-20056271 REVERSE LENGTH=528	3041	19.057	12.5685	14.242	14.689	10.832	12.302	12.9267
PA10022551	AT1G53720	| Symbols: ATCYP59, CYP59 | cyclophilin 59 | chr1:20057012-20059508 FORWARD LENGTH=506	15331	19.938	61.519	52.07	57.842	43.419	61.608	55.2916
PA10002299	AT1G53750	| Symbols: RPT1A | regulatory particle triple-A 1A | chr1:20065921-20068324 REVERSE LENGTH=426	6294	27.333	75.7885	78.521	95.8775	60.424	61.362	74.3946
PA10005596	AT1G53830	| Symbols: ATPME2, PME2 | pectin methylesterase 2 | chr1:20098562-20100745 FORWARD LENGTH=587	60534	420.922	260.748	260.755	257.101	283.35	246.012	261.593
PA10008902	AT1G54070	| Symbols: | Dormancy/auxin associated family protein | chr1:20182683-20183242 FORWARD LENGTH=123	1713	188.691	8.0025	12.737	19.1145	19.873	16.736	15.2926
PA10004358	AT1G54100	| NAD+ Oxidoreductase (involved in fatty acid &&alpha;;-oxidation) | | Oxylipin; Signaling | 22-ARALIP-JBO; 24-ARALIP-JBO | aldehyde dehydrogenase 7B4	14363	99.328	47.629	60.189	58.2255	46.886	51.418	52.8695
PA10010165	AT1G54140	| Symbols: TAFII21, TAF9 | TATA binding protein associated factor 21kDa subunit | chr1:20214076-20214869 REVERSE LENGTH=183	10591	18.674	75.0715	78.815	96.0045	67.314	83.349	80.1108
PA10004447	AT1G54150	| Symbols: | E3 Ubiquitin ligase family protein | chr1:20215480-20217303 FORWARD LENGTH=383	2707	18.641	19.628	21.024	26.168	16.399	15.012	19.6462
PA10001955	AT1G54220	| Symbols: | Dihydrolipoamide acetyltransferase, long form protein | chr1:20246460-20250208 REVERSE LENGTH=539	9753	47.551	42.77	32.953	40.939	35.845	35.688	37.639
PA10001956	AT1G54220	| Symbols: | Dihydrolipoamide acetyltransferase, long form protein | chr1:20246460-20250208 REVERSE LENGTH=539	4059	34.829	23.575	18.117	23.595	18.541	20.11	20.7876
PA10001847	AT1G54270	| Symbols: EIF4A-2 | eif4a-2 | chr1:20260495-20262018 FORWARD LENGTH=407	14896	167.712	107.365	126.362	122.522	116.191	113.296	117.147
PA10000698	AT1G54290	| Symbols: | Translation initiation factor SUI1 family protein | chr1:20268710-20269390 REVERSE LENGTH=113	12202	240.273	243.068	294.889	267.781	153.848	253.559	242.629
PA10002823	AT1G54290	| Symbols: | Translation initiation factor SUI1 family protein | chr1:20268710-20269390 REVERSE LENGTH=113	1585	48.643	34.593	47.501	44.66	36.78	26.748	38.0564
PA10000175	AT1G54290	| Symbols: | Translation initiation factor SUI1 family protein | chr1:20268710-20269390 REVERSE LENGTH=113	4722	86.032	49.741	45.566	44.501	15.523	29.177	36.9016
PA10023553	AT1G54340	| | perox? | Organic Acid and TCA | OrgAcid-JBO | isocitrate dehydrogenase	950	21.377	18.344	19.172	26.774	34.477	18.975	23.5484
PA10031357	AT1G54380	| Symbols: | spliceosome protein-related | chr1:20298287-20300899 REVERSE LENGTH=515	4681	20.487	24.93	25.791	26.656	17.953	23.144	23.6948
PA10035022	AT1G54390	[Trans Factor] | Symbols: ING2 | PHD finger protein-related | chr1:20305061-20306943 REVERSE LENGTH=262	1479	12.852	11.7315	11.189	12.9585	4.423	9.679	9.9962
PA10000417	AT1G54410	| Symbols: | dehydrin family protein | chr1:20310305-20310601 REVERSE LENGTH=98	370488	48.186	5753.23	3009.67	6595.85	2785.67	2622.85	4153.45
PA10031238	AT1G54450	| Symbols: | Calcium-binding EF-hand family protein | chr1:20336570-20339535 REVERSE LENGTH=535	1506	24.016	58.204	42.119	58.1525	56.367	60.864	55.1413
PA10063649	AT1G54470	| Symbols: RPP27 | RNI-like superfamily protein | chr1:20344738-20349032 FORWARD LENGTH=957	371	0	19.202	8.255	10.103	4.138	10.139	10.3674
PA10015165	AT1G54850	| Symbols: | HSP20-like chaperones superfamily protein | chr1:20454440-20455994 FORWARD LENGTH=206	2393	21.711	25.037	32.37	33.6355	23.486	32.605	29.4267
PA10023069	AT1G54920	| Symbols: | unknown protein; FUNCTIONS IN: molecular_function unknown; INVOLVED IN: biological_process unknown; LOCATED IN: membrane; EXPRESSED IN: 23 plant structures; EXPRESSED DURING: 15 growth stages; Has 35333 Blast hits to 34131 proteins in 2444 species: Archae - 798; Bacteria - 22429; Metazoa - 974; Fungi - 991; Plants - 531; Viruses - 0; Other Eukaryotes - 9610 (source: NCBI BLink). | ch…	6302	26.79	14.427	16.635	15.953	19.628	16.333	16.5952
PA10016389	AT1G54990	| Symbols: AXR4, RGR, RGR1 | alpha/beta-Hydrolases superfamily protein | chr1:20511565-20513489 FORWARD LENGTH=473	6199	36.151	26.3425	23.532	29.763	20.548	21.327	24.3025
PA10012304	AT1G55080	| Symbols: MED9 | MED9; BEST Arabidopsis thaliana protein match is: unknown protein (TAIR:AT1G29580.1); Has 67203 Blast hits to 25757 proteins in 1293 species: Archae - 12; Bacteria - 4374; Metazoa - 24340; Fungi - 7940; Plants - 5927; Viruses - 273; Other Eukaryotes - 24337 (source: NCBI BLink). | chr1:20553121-20554174 REVERSE LENGTH=244	8674	17.315	70.8405	69.514	72.839	54.011	72.341	67.9091
PA10010586	AT1G55140	| Symbols: | Ribonuclease III family protein | chr1:20572503-20574332 REVERSE LENGTH=237	3368	18.842	25.74	25.295	32.7775	15.564	23.527	24.5807
PA10018305	AT1G55150	| Symbols: | DEA(D/H)-box RNA helicase family protein | chr1:20574634-20577141 FORWARD LENGTH=501	10702	88.651	42.1925	57.866	67.4385	48.114	49.057	52.9336
PA10026928	AT1G55150	| Symbols: | DEA(D/H)-box RNA helicase family protein | chr1:20574634-20577141 FORWARD LENGTH=501	1227	19.892	9.6985	8.596	10.9665	10.315	10.831	10.0814
PA10030562	AT1G55160	| Symbols: | unknown protein; FUNCTIONS IN: molecular_function unknown; INVOLVED IN: biological_process unknown; LOCATED IN: mitochondrion, plastid; EXPRESSED IN: 24 plant structures; EXPRESSED DURING: 13 growth stages; BEST Arabidopsis thaliana protein match is: unknown protein (TAIR:AT2G19530.1); Has 63 Blast hits to 63 proteins in 14 species: Archae - 0; Bacteria - 0; Metazoa - 0; Fungi - 0; P…	1031	14.495	12.8855	11.699	13.4835	7.032	7.191	10.4582
PA10008540	AT1G55170	| Symbols: | unknown protein; BEST Arabidopsis thaliana protein match is: unknown protein (TAIR:AT3G14750.1); Has 13439 Blast hits to 8993 proteins in 828 species: Archae - 344; Bacteria - 1469; Metazoa - 6958; Fungi - 1008; Plants - 683; Viruses - 29; Other Eukaryotes - 2948 (source: NCBI BLink). | chr1:20580578-20581706 FORWARD LENGTH=283	2811	61.225	24.416	25.166	34.551	16.687	32.23	26.61
PA10005199	AT1G55170	| Symbols: | unknown protein; BEST Arabidopsis thaliana protein match is: unknown protein (TAIR:AT3G14750.1); Has 13439 Blast hits to 8993 proteins in 828 species: Archae - 344; Bacteria - 1469; Metazoa - 6958; Fungi - 1008; Plants - 683; Viruses - 29; Other Eukaryotes - 2948 (source: NCBI BLink). | chr1:20580578-20581706 FORWARD LENGTH=283	2046	32.143	10.4085	13.361	18.892	9.934	14.492	13.4175
PA10019590	AT1G55250	| Symbols: HUB2 | histone mono-ubiquitination 2 | chr1:20607214-20612302 FORWARD LENGTH=900	4563	27.877	12.9555	14.878	13.49	17.144	15.337	14.7609
PA10015054	AT1G55300	| Symbols: TAF7 | TBP-associated factor 7 | chr1:20628170-20629490 REVERSE LENGTH=203	4330	40.117	28.489	30.766	39.6375	13.656	26.34	27.7777
PA10036742	AT1G55340	| Symbols: | Protein of unknown function (DUF1639) | chr1:20652605-20653469 FORWARD LENGTH=205	2859	25.323	36.853	32.635	42.849	29.994	34.207	35.3076
PA10021637	AT1G55340	| Symbols: | Protein of unknown function (DUF1639) | chr1:20652605-20653469 FORWARD LENGTH=195	2374	5.379	23.0995	22.674	18.0665	14.812	18.842	19.4988
PA10006828	AT1G55340	| Symbols: | Protein of unknown function (DUF1639) | chr1:20652605-20653469 FORWARD LENGTH=205	2398	1.326	14.9765	14.467	17.1765	11.579	10.889	13.8176
PA10012931	AT1G55350	| Symbols: DEK1, ATDEK1 | calpain-type cysteine protease family | chr1:20654463-20664501 REVERSE LENGTH=2151	9842	37.054	13.4685	11.046	11.5735	10.103	9.32	11.1022
PA10010762	AT1G55360	| Symbols: | Protein of Unknown Function (DUF239) | chr1:20666526-20668502 REVERSE LENGTH=422	8110	97.813	89.35	39.696	48.787	43.081	39.33	52.0488
PA10009060	AT1G55360	| Symbols: | Protein of Unknown Function (DUF239) | chr1:20666526-20668502 REVERSE LENGTH=422	1623	67.705	27.917	13.718	17.664	12.626	14.748	17.3346
PA10024317	AT1G55500	| Symbols: ECT4 | evolutionarily conserved C-terminal region 4 | chr1:20719747-20722450 FORWARD LENGTH=592	2885	84.264	54.434	85.349	64.744	58.298	73.771	67.3192
PA10015060	AT1G55500	| Symbols: ECT4 | evolutionarily conserved C-terminal region 4 | chr1:20719747-20722450 FORWARD LENGTH=592	5532	48.816	41.125	42.179	39.297	42.679	35.691	40.1942
PA10027968	AT1G55620	| Symbols: CLC-F, ATCLC-F | chloride channel F | chr1:20787338-20790990 REVERSE LENGTH=781	5475	22.932	18.947	16.75	24.2585	13.32	14.584	17.5719
PA10000705	AT1G55670	| Symbols: PSAG | photosystem I subunit G | chr1:20802874-20803356 REVERSE LENGTH=160	1767	50.983	4.9765	6.604	18.429	12.423	8.634	10.2133
PA10006044	AT1G55690	| Symbols: | Sec14p-like phosphatidylinositol transfer family protein | chr1:20808622-20811831 REVERSE LENGTH=625	14497	33.566	254.672	263.679	202.8	278.306	333.314	266.554
PA10006046	AT1G55690	| Symbols: | Sec14p-like phosphatidylinositol transfer family protein | chr1:20808622-20811831 REVERSE LENGTH=625	1008	10.484	24.631	23.348	19.08	44.538	21.995	26.7184
PA10006040	AT1G55690	| Symbols: | Sec14p-like phosphatidylinositol transfer family protein | chr1:20808622-20811831 REVERSE LENGTH=625	4074	51.921	22.1895	23.01	22.5785	28.848	29.979	25.321
PA10029794	AT1G55790	| Symbols: | Domain of unknown function (DUF2431) | chr1:20852685-20856069 REVERSE LENGTH=515	1869	4.205	13.852	10.685	14.6505	5.9	9.501	10.9177
PA10006164	AT1G55840	| Sec14-like Protein | | Miscellaneous | 30-ARALIP-JBO | Sec14p-like phosphatidylinositol transfer family protein	22571	61.925	117.181	120.774	123.862	71.817	91.015	104.93
PA10015055	AT1G55840	| Sec14-like Protein | | Miscellaneous | 30-ARALIP-JBO | Sec14p-like phosphatidylinositol transfer family protein	11261	33.587	59.7425	70.965	67.64	42.42	61.474	60.4483
PA10016287	AT1G55850	| Symbols: ATCSLE1, CSLE1 | cellulose synthase like E1 | chr1:20876752-20879414 FORWARD LENGTH=729	2376	29.017	5.578	19.409	28.9735	23.256	18.601	19.1635
PA10025983	AT1G55850	| Symbols: ATCSLE1, CSLE1 | cellulose synthase like E1 | chr1:20876752-20879414 FORWARD LENGTH=729	355	8.817	4.066	12.388	21.591	19.075	12.648	13.9536
PA10004364	AT1G55860	| Symbols: UPL1 | ubiquitin-protein ligase 1 | chr1:20879900-20892910 REVERSE LENGTH=3681	46631	104.166	34.524	36.552	36.85	32.557	28.262	33.749
PA10004328	AT1G55860	| Symbols: UPL1 | ubiquitin-protein ligase 1 | chr1:20879900-20892910 REVERSE LENGTH=3681	38345	108.577	26.095	24.658	34.3465	19.775	21.006	25.1761
PA10027347	AT1G55890	| Symbols: | Tetratricopeptide repeat (TPR)-like superfamily protein | chr1:20901364-20902560 FORWARD LENGTH=398	7362	7.967	45.5605	38.312	44.447	19.207	29.308	35.3669
PA10029787	AT1G55900	| Symbols: TIM50, emb1860 | Haloacid dehalogenase-like hydrolase (HAD) superfamily protein | chr1:20903163-20905420 FORWARD LENGTH=376	3091	16.374	19.171	15.701	18.5655	17.044	17.572	17.6107
PA10033734	AT1G55930	| Symbols: | CBS domain-containing protein / transporter associated domain-containing protein | chr1:20918895-20922133 FORWARD LENGTH=653	1154	5.627	32.8935	27.925	30.523	28.555	27.244	29.4281
PA10010070	AT1G56000	| Symbols: | FAD/NAD(P)-binding oxidoreductase family protein | chr1:20944149-20946101 FORWARD LENGTH=384	3110	16.056	12.8925	10.559	15.8	7.544	11.74	11.7071
PA10001316	AT1G56070	| Symbols: LOS1 | Ribosomal protein S5/Elongation factor G/III/V family protein | chr1:20968245-20971077 REVERSE LENGTH=843	99852	293.772	270.646	313.318	336.263	214.821	234.099	273.829
PA10001318	AT1G56070	| Symbols: LOS1 | Ribosomal protein S5/Elongation factor G/III/V family protein | chr1:20968245-20971077 REVERSE LENGTH=843	19274	310.908	263.872	234.104	246.476	208.955	182.594	227.2
PA10001317	AT1G56070	| Symbols: LOS1 | Ribosomal protein S5/Elongation factor G/III/V family protein | chr1:20968245-20971077 REVERSE LENGTH=843	27968	259.614	93.8125	83.155	83.948	72.068	65.127	79.6221
PA10011045	AT1G56110	| Symbols: NOP56 | homolog of nucleolar protein NOP56 | chr1:20984544-20986893 REVERSE LENGTH=522	52300	78.449	264.142	212.705	200.605	144.385	199.064	204.18
PA10033133	AT1G56170	[Trans Factor] | Symbols: HAP5B, ATHAP5B, NF-YC2 | nuclear factor Y, subunit C2 | chr1:21025118-21025717 FORWARD LENGTH=199	1197	16.889	9.2715	16.372	15.818	11.863	11.595	12.9839
PA10002095	AT1G56200	| Symbols: emb1303 | embryo defective 1303 | chr1:21030852-21031886 FORWARD LENGTH=151	10179	146.782	61.9505	73.369	110.713	49.682	64.086	71.96
PA10000901	AT1G56220	| Symbols: | Dormancy/auxin associated family protein | chr1:21043414-21044469 FORWARD LENGTH=137	31267	74.043	213.613	360.615	498.798	674.556	498.791	449.274
PA10000517	AT1G56220	| Symbols: | Dormancy/auxin associated family protein | chr1:21043414-21044469 FORWARD LENGTH=137	3136	140.09	16.2295	28.167	32.3	26.874	32.897	27.2935
PA10077351	AT1G56230	| Symbols: | Protein of unknown function (DUF1399) | chr1:21046111-21048959 REVERSE LENGTH=742	1540	13.945	7.3735	13.09	25.2215	36.753	21.205	20.7286
PA10083260	AT1G56230	| Symbols: | Protein of unknown function (DUF1399) | chr1:21046111-21048959 REVERSE LENGTH=752	1547	20.157	4.4535	7.231	16.567	21.277	10.422	11.9901
PA10004850	AT1G56300	| Symbols: | Chaperone DnaJ-domain superfamily protein | chr1:21079022-21080168 REVERSE LENGTH=156	6893	18.445	28.963	30.277	24.378	24.208	26.941	26.9534
PA10031248	AT1G56345	| Symbols: | Pseudouridine synthase family protein | chr1:21093409-21094454 REVERSE LENGTH=322	2887	3.506	18.9385	16.212	16.035	10.528	12.323	14.8073
PA10000475	AT1G56580	| Symbols: SVB | Protein of unknown function, DUF538 | chr1:21198402-21198902 REVERSE LENGTH=166	30038	81.628	904.41	258.481	42.113	4.151	31.059	248.043
PA10000964	AT1G56580	| Symbols: SVB | Protein of unknown function, DUF538 | chr1:21198402-21198902 REVERSE LENGTH=166	15897	55.319	123.736	147.921	187.98	61.755	103.779	125.034
PA10011871	AT1G56660	| Symbols: | unknown protein; Has 665200 Blast hits to 205811 proteins in 4684 species: Archae - 3320; Bacteria - 107592; Metazoa - 249086; Fungi - 76753; Plants - 38542; Viruses - 3008; Other Eukaryotes - 186899 (source: NCBI BLink). | chr1:21238809-21240377 FORWARD LENGTH=522	11164	27.49	119.775	81.082	92.101	66.034	99.834	91.7653
PA10006106	AT1G56700	| Symbols: | Peptidase C15, pyroglutamyl peptidase I-like | chr1:21256743-21257640 FORWARD LENGTH=219	2640	49.375	16.18	18.035	20.8815	15.113	21.027	18.2473
PA10015302	AT1G56720	| Symbols: | Protein kinase superfamily protein | chr1:21263630-21265559 REVERSE LENGTH=492	10548	51.859	36.6865	33.049	47.2765	26.457	32.688	35.2314
PA10025864	AT1G57540	| Symbols: | unknown protein; FUNCTIONS IN: molecular_function unknown; INVOLVED IN: biological_process unknown; LOCATED IN: cellular_component unknown; EXPRESSED IN: 23 plant structures; EXPRESSED DURING: 13 growth stages; Has 29 Blast hits to 29 proteins in 11 species: Archae - 0; Bacteria - 0; Metazoa - 0; Fungi - 0; Plants - 29; Viruses - 0; Other Eukaryotes - 0 (source: NCBI BLink). | chr1:2…	1560	35.431	16.5685	16.871	23.699	12.245	12.525	16.3817
PA10025122	AT1G57680	| Symbols: | FUNCTIONS IN: molecular_function unknown; INVOLVED IN: biological_process unknown; LOCATED IN: endomembrane system; EXPRESSED IN: 24 plant structures; EXPRESSED DURING: 15 growth stages; CONTAINS InterPro DOMAIN/s: Uncharacterised conserved protein UCP031277 (InterPro:IPR016971); Has 35333 Blast hits to 34131 proteins in 2444 species: Archae - 798; Bacteria - 22429; Metazoa - 974; Fu…	358	9.333	23.1385	15.066	13.6855	11.381	9.707	14.5956
PA10001943	AT1G57720	| Symbols: | Translation elongation factor EF1B, gamma chain | chr1:21377873-21380114 FORWARD LENGTH=413	85431	344.138	408.099	414.903	472.508	327.209	351.419	394.828
PA10002007	AT1G57860	| Symbols: | Translation protein SH3-like family protein | chr1:21430034-21430827 REVERSE LENGTH=164	20283	294.538	215.683	234.822	282.502	115.094	193.102	208.241
PA10002003	AT1G57860	| Symbols: | Translation protein SH3-like family protein | chr1:21430034-21430827 REVERSE LENGTH=164	7892	140.959	64.362	62.027	85.947	40.662	58.505	62.3006
PA10002005	AT1G57860	| Symbols: | Translation protein SH3-like family protein | chr1:21430034-21430827 REVERSE LENGTH=164	3003	38.88	27.611	31.014	34.1415	13.281	24.217	26.0529
PA10029940	AT1G58025	| Symbols: | DNA-binding bromodomain-containing protein | chr1:21458219-21461757 REVERSE LENGTH=572	4406	17.699	18.486	19.206	19.0455	14.203	16.122	17.4125
PA10031881	AT1G58025	| Symbols: | DNA-binding bromodomain-containing protein | chr1:21458219-21461757 REVERSE LENGTH=573	1381	16.214	12.5535	10.712	9.9045	8.993	7.85	10.0026
PA10017289	AT1G58080	| Symbols: ATATP-PRT1, HISN1A, ATP-PRT1 | ATP phosphoribosyl transferase 1 | chr1:21504562-21507429 REVERSE LENGTH=411	6665	30.291	19.6735	17.112	20.2365	14.663	20.285	18.394
PA10034422	AT1G58120	| Symbols: | BEST Arabidopsis thaliana protein match is: methyltransferases (TAIR:AT5G01710.1); Has 93 Blast hits to 93 proteins in 15 species: Archae - 0; Bacteria - 0; Metazoa - 1; Fungi - 0; Plants - 92; Viruses - 0; Other Eukaryotes - 0 (source: NCBI BLink). | chr1:21520962-21522224 FORWARD LENGTH=420	11178	98.427	84.0755	102.208	77.593	96.658	107.135	93.5339
PA10004601	AT1G58290	| Symbols: HEMA1 | Glutamyl-tRNA reductase family protein | chr1:21624028-21626051 REVERSE LENGTH=543	5312	38.899	22.207	19.363	23.981	21.137	20.601	21.4578
PA10014839	AT1G59610	| Symbols: ADL3, CF1, DRP2B, DL3 | dynamin-like 3 | chr1:21893413-21900780 FORWARD LENGTH=920	1005	43.049	20.2265	19.732	26.7155	22.202	15.61	20.8972
PA10007275	AT1G59750	[Trans Factor] | Symbols: ARF1 | auxin response factor 1 | chr1:21980414-21984193 FORWARD LENGTH=660	16827	101.645	34.091	36.844	38.5435	42.178	29.026	36.1365
PA10035873	AT1G59750	[Trans Factor] | Symbols: ARF1 | auxin response factor 1 | chr1:21980414-21984193 FORWARD LENGTH=660	5144	42.016	36.6135	29.164	15.12	32.894	12.055	25.1693
PA10016512	AT1G59750	[Trans Factor] | Symbols: ARF1 | auxin response factor 1 | chr1:21980414-21984193 FORWARD LENGTH=665	3775	45.894	27.1535	20.61	11.9645	20.942	8.595	17.853
PA10025526	AT1G59760	| Symbols: | RNA helicase, ATP-dependent, SK12/DOB1 protein | chr1:21984571-21990110 REVERSE LENGTH=988	7348	21.126	13.8205	13.274	12.693	14.488	14.295	13.7141
PA10004859	AT1G59900	| | Mito | Organic Acid and TCA | OrgAcid-JBO | pyruvate dehydrogenase complex E1 alpha subunit	4580	40.292	26.3075	23.16	28.8965	16.664	15.853	22.1762
PA10022425	AT1G59940	| Symbols: ARR3 | response regulator 3 | chr1:22065894-22066895 REVERSE LENGTH=231	5413	18.05	42.783	40.522	57.801	23.856	40.263	41.045
PA10028340	AT1G59950	| Symbols: | NAD(P)-linked oxidoreductase superfamily protein | chr1:22068033-22070588 REVERSE LENGTH=320	7766	185.218	53.557	61.191	83.3285	47.996	78.887	64.9919
PA10016098	AT1G59990	| Symbols: | DEA(D/H)-box RNA helicase family protein | chr1:22090369-22092885 REVERSE LENGTH=581	10322	34.753	43.0025	46.806	49.187	36.208	41.432	43.3271
PA10009127	AT1G60000	| Symbols: | RNA-binding (RRM/RBD/RNP motifs) family protein | chr1:22093678-22094540 REVERSE LENGTH=258	1822	15.659	9.8555	10.937	13.037	14.615	11.742	12.0373
PA10091754	AT1G60060	| Symbols: | Serine/threonine-protein kinase WNK (With No Lysine)-related | chr1:22139282-22141585 FORWARD LENGTH=386	5871	46.93	77.1195	110.182	103.901	98.834	106.031	99.2135
PA10003410	AT1G60070	| Symbols: | Adaptor protein complex AP-1, gamma subunit | chr1:22142944-22149296 REVERSE LENGTH=862	13045	58.335	32.4065	34.913	41.4635	28.371	30.895	33.6098
PA10011236	AT1G60200	| Symbols: | splicing factor PWI domain-containing protein / RNA recognition motif (RRM)-containing protein | chr1:22200882-22205241 REVERSE LENGTH=899	27895	25.638	53.298	46.34	49.9785	49.582	43.941	48.6279
PA10000502	AT1G60230	| Symbols: | Radical SAM superfamily protein | chr1:22212223-22214346 REVERSE LENGTH=458	21343	164.57	112.392	111.537	153.993	75.113	117.183	114.044
PA10006577	AT1G60420	| Symbols: | DC1 domain-containing protein | chr1:22261978-22264243 FORWARD LENGTH=578	81673	252.743	238.414	369.809	358.765	278.154	219.472	292.923
PA10027008	AT1G60420	| Symbols: | DC1 domain-containing protein | chr1:22261978-22264243 FORWARD LENGTH=578	929	0	38.314	27.14	34.007	28.334	26.639	30.8868
PA10027433	AT1G60490	| Phosphatidylinositol-3-Kinase | | Signaling | 24-ARALIP-JBO | vacuolar protein sorting 34	20411	43.512	53.4875	58.515	64.9935	61.717	54.096	58.5618
PA10026996	AT1G60500	| Symbols: DRP4C | Dynamin related protein 4C | chr1:22291582-22293822 FORWARD LENGTH=669	1225	12.265	22.245	16.957	18.6215	9.046	12.646	15.9031
PA10031255	AT1G60500	| Symbols: DRP4C | Dynamin related protein 4C | chr1:22291582-22293822 FORWARD LENGTH=669	3750	19.307	20.405	16.968	18.601	8.278	11.805	15.2114
PA10012427	AT1G60550	| Symbols: ECHID, DHNS | enoyl-CoA hydratase/isomerase D | chr1:22305988-22308092 REVERSE LENGTH=337	2419	32.646	12.4845	13.349	14.7125	10.09	10.997	12.3266
PA10031306	AT1G60560	| Symbols: | SWIM zinc finger family protein | chr1:22308791-22311277 REVERSE LENGTH=703	3896	21.756	10.6125	11.516	12.273	10.421	11.497	11.2639
PA10016407	AT1G60640	| Symbols: | unknown protein; FUNCTIONS IN: molecular_function unknown; INVOLVED IN: biological_process unknown; LOCATED IN: cellular_component unknown. | chr1:22337534-22339513 REVERSE LENGTH=339	3440	19.913	29.336	23.215	30.584	14.099	24.459	24.3386
PA10025750	AT1G60690	| Symbols: | NAD(P)-linked oxidoreductase superfamily protein | chr1:22349892-22351668 REVERSE LENGTH=345	21318	92.238	109.285	129.753	158.107	91.019	124.614	122.556
PA10009740	AT1G60690	| Symbols: | NAD(P)-linked oxidoreductase superfamily protein | chr1:22349892-22351668 REVERSE LENGTH=345	6184	61.799	37.1105	33.364	39.419	22.753	33.2	33.1693
PA10001483	AT1G60710	| Symbols: ATB2 | NAD(P)-linked oxidoreductase superfamily protein | chr1:22355073-22356627 REVERSE LENGTH=345	19715	142.801	37.0055	65.234	65.306	49.023	59.681	55.2499
PA10001485	AT1G60710	| Symbols: ATB2 | NAD(P)-linked oxidoreductase superfamily protein | chr1:22355073-22356627 REVERSE LENGTH=345	5024	76.531	24.163	32.07	28.658	37.763	42.421	33.015
PA10001486	AT1G60730	| Symbols: | NAD(P)-linked oxidoreductase superfamily protein | chr1:22358327-22360082 REVERSE LENGTH=365	693	0	14.8305	25.616	26.213	26.153	29.142	24.3909
PA10024385	AT1G60750	| Symbols: | NAD(P)-linked oxidoreductase superfamily protein | chr1:22362293-22363854 REVERSE LENGTH=330	2241	13.691	36.498	31.821	38.4215	30.293	35.474	34.5015
PA10033850	AT1G60770	| Symbols: | Tetratricopeptide repeat (TPR)-like superfamily protein | chr1:22366959-22368648 REVERSE LENGTH=491	3818	28.293	23.4215	21.003	16.641	27.684	20.166	21.7831
PA10005947	AT1G60780	| Symbols: HAP13 | Clathrin adaptor complexes medium subunit family protein | chr1:22369289-22371885 REVERSE LENGTH=428	12813	105.426	52.2325	52.818	68.5415	47.384	51.462	54.4876
PA10000395	AT1G60870	| Symbols: MEE9 | maternal effect embryo arrest 9 | chr1:22409712-22410227 FORWARD LENGTH=147	20502	159.625	197.877	203.929	260.198	88.692	213.003	192.74
PA10012805	AT1G60900	| Symbols: | U2 snRNP auxilliary factor, large subunit, splicing factor | chr1:22424008-22427806 FORWARD LENGTH=589	14680	51.511	205.403	173.053	158.774	118.488	152.978	161.739
PA10028070	AT1G60900	| Symbols: | U2 snRNP auxilliary factor, large subunit, splicing factor | chr1:22424008-22427806 FORWARD LENGTH=589	1362	24.656	31.4095	32.136	33.6765	22.113	29.71	29.809
PA10016600	AT1G60900	| Symbols: | U2 snRNP auxilliary factor, large subunit, splicing factor | chr1:22424008-22427806 FORWARD LENGTH=589	3871	20.52	20.0835	16.68	15.8275	19.257	16.4	17.6496
PA10030291	AT1G60960	| Symbols: IRT3, ATIRT3 | iron regulated transporter 3 | chr1:22445410-22447060 REVERSE LENGTH=425	2111	97.838	22.373	31.685	22.9695	25.871	35.282	27.6361
PA10030961	AT1G60970	| Symbols: | SNARE-like superfamily protein | chr1:22448008-22449387 REVERSE LENGTH=177	661	7.825	14.427	13.802	11.691	6.002	11.085	11.4014
PA10025602	AT1G60995	| Symbols: | FUNCTIONS IN: molecular_function unknown; INVOLVED IN: biological_process unknown; LOCATED IN: cellular_component unknown; EXPRESSED IN: 20 plant structures; EXPRESSED DURING: 10 growth stages; CONTAINS InterPro DOMAIN/s: Membralin (InterPro:IPR019144); Has 172 Blast hits to 170 proteins in 70 species: Archae - 0; Bacteria - 0; Metazoa - 110; Fungi - 0; Plants - 38; Viruses - 0; Othe…	5882	27.936	16.039	18.694	24.7205	13.807	17.083	18.0687
PA10032132	AT1G61000	| Symbols: | FUNCTIONS IN: molecular_function unknown; INVOLVED IN: mitosis; LOCATED IN: plasma membrane; EXPRESSED IN: cultured cell; CONTAINS InterPro DOMAIN/s: Kinetochore protein Nuf2 (InterPro:IPR005549); Has 50972 Blast hits to 29793 proteins in 2070 species: Archae - 902; Bacteria - 7404; Metazoa - 23628; Fungi - 4156; Plants - 2312; Viruses - 158; Other Eukaryotes - 12412 (source: NCBI BL…	5780	15.719	31.1375	24.939	34.187	24.513	27.825	28.5203
PA10022614	AT1G61010	| Symbols: CPSF73-I | cleavage and polyadenylation specificity factor 73-I | chr1:22474954-22477660 REVERSE LENGTH=693	4870	29.652	15.3735	14.816	18.1265	12.608	14.305	15.0458
PA10017966	AT1G61040	| Symbols: VIP5 | plus-3 domain-containing protein | chr1:22483817-22485748 FORWARD LENGTH=643	13965	45.888	47.142	54.359	45.114	59.781	55.534	52.386
PA10000079	AT1G61070	| Symbols: LCR66, PDF2.4 | low-molecular-weight cysteine-rich 66 | chr1:22492020-22492470 REVERSE LENGTH=76	57491	2536.45	1400.73	678.995	998.956	317.343	375.816	754.367
PA10030990	AT1G61215	| Symbols: BRD4 | bromodomain 4 | chr1:22573173-22575374 FORWARD LENGTH=475	4007	30.423	34.228	33.297	32.846	30.45	19.76	30.1162
PA10012024	AT1G61250	| Symbols: SC3 | secretory carrier 3 | chr1:22586035-22588519 FORWARD LENGTH=274	19144	73.689	212.95	241.134	233.617	223.921	271.348	236.594
PA10011673	AT1G61260	| Symbols: | Protein of unknown function (DUF761) | chr1:22593756-22594986 REVERSE LENGTH=344	5154	37.346	31.107	34.18	45.9315	16.273	23.851	30.2685
PA10000352	AT1G61520	| Symbols: LHCA3 | photosystem I light harvesting complex gene 3 | chr1:22700152-22701149 FORWARD LENGTH=273	22623	248.367	122.288	191.198	161.89	258.799	242.335	195.302
PA10003179	AT1G61580	| Symbols: RPL3B, ARP2 | R-protein L3 B | chr1:22720833-22722402 REVERSE LENGTH=390	261067	555.222	1561.69	1676.33	1545.27	1193.89	1662.57	1527.95
PA10003293	AT1G61580	| Symbols: RPL3B, ARP2 | R-protein L3 B | chr1:22720833-22722402 REVERSE LENGTH=390	24732	131.447	85.341	100.501	117.295	106.644	104.167	102.79
PA10018594	AT1G61580	| Symbols: RPL3B, ARP2 | R-protein L3 B | chr1:22720833-22722402 REVERSE LENGTH=390	330	55.804	11.347	11.916	14.342	7.84	10.292	11.1474
PA10012529	AT1G61620	| Symbols: | phosphoinositide binding | chr1:22737653-22739209 FORWARD LENGTH=310	5650	56.188	35.17	38.073	41.827	27.26	39.01	36.268
PA10034827	AT1G61667	| Symbols: | Protein of unknown function, DUF538 | chr1:22767674-22768269 FORWARD LENGTH=156	807	16.494	9.122	11.932	16.087	11.289	8.754	11.4368
PA10007628	AT1G61670	| Symbols: | Lung seven transmembrane receptor family protein | chr1:22770132-22772258 FORWARD LENGTH=513	5574	53.831	18.3795	23.975	29.37	18.304	19.763	21.9583
PA10004817	AT1G61700	| Symbols: | RNA polymerases N / 8 kDa subunit | chr1:22787105-22788112 FORWARD LENGTH=71	5629	187.739	54.1425	74.775	92.5835	37.359	70.398	65.8516
PA10010239	AT1G61720	| Symbols: BAN | NAD(P)-binding Rossmann-fold superfamily protein | chr1:22791326-22792757 REVERSE LENGTH=340	2438	13.167	18.8935	3.603	10.1895	3.905	16.782	10.6746
PA10010554	AT1G61770	| Symbols: | Chaperone DnaJ-domain superfamily protein | chr1:22810220-22812370 FORWARD LENGTH=300	14275	30.543	68.961	88.467	73.956	49.216	73.74	70.868
PA10008892	AT1G61780	| Symbols: | postsynaptic protein-related | chr1:22812822-22814016 REVERSE LENGTH=98	4660	23.983	48.677	52.018	77.5055	38.574	42.718	51.8985
PA10011805	AT1G61790	| Symbols: | Oligosaccharyltransferase complex/magnesium transporter family protein | chr1:22814390-22815430 FORWARD LENGTH=346	4897	27.894	25.7025	27.897	35.1455	24.987	20.735	26.8934
PA10001804	AT1G61800	| | Plastid | Plastid Transporters | 2-Transport-JBO | glucose-6-phosphate/phosphate translocator 2	19442	200.524	97.584	112.47	103.566	88.03	82.442	96.8183
PA10004185	AT1G61800	| | Plastid | Plastid Transporters | 2-Transport-JBO | glucose-6-phosphate/phosphate translocator 2	842	44.599	21.333	16.932	18.069	9.298	14.235	15.9734
PA10028301	AT1G61870	| Symbols: PPR336 | pentatricopeptide repeat 336 | chr1:22865326-22866552 REVERSE LENGTH=408	2670	8.477	19.863	14.625	14.517	8.812	13.159	14.1952
PA10005556	AT1G62020	| Symbols: | Coatomer, alpha subunit | chr1:22919814-22923728 FORWARD LENGTH=1216	35115	140.482	56.0895	59.622	69.719	68.722	55.419	61.9143
PA10039282	AT1G62020	| Symbols: | Coatomer, alpha subunit | chr1:22919814-22923728 FORWARD LENGTH=1216	953	18.943	10.454	8.848	11.437	10.619	8.917	10.055
PA10008508	AT1G62040	| Symbols: ATG8C | Ubiquitin-like superfamily protein | chr1:22932782-22934253 FORWARD LENGTH=133	9470	16.601	176.472	195.159	196.411	125.708	189.326	176.615
PA10003663	AT1G62040	| Symbols: ATG8C | Ubiquitin-like superfamily protein | chr1:22932782-22934253 FORWARD LENGTH=133	9429	66.947	150.909	176.326	167.12	88.706	154.543	147.521
PA10006055	AT1G62250	| Symbols: | unknown protein; LOCATED IN: chloroplast; EXPRESSED IN: 23 plant structures; EXPRESSED DURING: 15 growth stages; Has 30 Blast hits to 30 proteins in 13 species: Archae - 0; Bacteria - 0; Metazoa - 0; Fungi - 0; Plants - 30; Viruses - 0; Other Eukaryotes - 0 (source: NCBI BLink). | chr1:22995615-22997003 REVERSE LENGTH=267	6684	57.978	32.754	36.599	50.872	29.914	48.548	39.7374
PA10002396	AT1G62290	| Symbols: | Saposin-like aspartyl protease family protein | chr1:23010107-23012681 REVERSE LENGTH=513	1593	138.007	41.01	39.005	54.9365	46.144	36.67	43.5531
PA10005664	AT1G62300	[Trans Factor] | Symbols: WRKY6, ATWRKY6 | WRKY family transcription factor | chr1:23016887-23019155 REVERSE LENGTH=553	10450	107.065	24.129	17.469	45.4985	71.371	46.193	40.9321
PA10038341	AT1G62310	[Trans Factor] | Symbols: | transcription factor jumonji (jmjC) domain-containing protein | chr1:23036039-23039301 REVERSE LENGTH=883	1779	33.088	16.053	12.859	17.078	16.844	15.147	15.5962
PA10048872	AT1G62310	[Trans Factor] | Symbols: | transcription factor jumonji (jmjC) domain-containing protein | chr1:23036039-23039301 REVERSE LENGTH=883	2816	10.725	14.0565	13.658	12.408	18.52	14.192	14.5669
PA10019481	AT1G62390	| Symbols: Phox2 | Octicosapeptide/Phox/Bem1p (PB1) domain-containing protein / tetratricopeptide repeat (TPR)-containing protein | chr1:23084632-23086887 REVERSE LENGTH=751	8769	22.769	29.647	28.082	26.1955	19.167	25.127	25.6437
PA10016029	AT1G62400	| Symbols: HT1 | Protein kinase superfamily protein | chr1:23090243-23091529 FORWARD LENGTH=345	2718	13.798	14.6675	13.336	19.812	4.071	10.02	12.3813
PA10008652	AT1G62510	| Symbols: | Bifunctional inhibitor/lipid-transfer protein/seed storage 2S albumin superfamily protein | chr1:23136632-23137081 REVERSE LENGTH=149	3693	105.947	81.894	93.525	154.435	50.256	85.378	93.0975
PA10063348	AT1G62510	| Symbols: | Bifunctional inhibitor/lipid-transfer protein/seed storage 2S albumin superfamily protein | chr1:23136632-23137081 REVERSE LENGTH=149	2544	33.143	78.025	39.992	20.7765	14.578	9.725	32.6193
PA10020407	AT1G62640	KASIII | Ketoacyl-ACP Synthase III | Plastid | Plastid FAS | 2-ARALIP-JBO | 3-ketoacyl-acyl carrier protein synthase III	5817	66.824	21.1845	25.969	26.0715	15.806	23.807	22.5676
PA10035501	AT1G62660	| | Vacuole | Sucrose Metabolism | 6-CarboHy-JBO | Glycosyl hydrolases family 32 protein	16341	105.357	238.276	226.388	129.661	75.344	88.868	151.707
PA10004408	AT1G62660	| | Vacuole | Sucrose Metabolism | 6-CarboHy-JBO | Glycosyl hydrolases family 32 protein	17247	85.351	79.3995	75.208	90.8915	92.248	52.072	77.9638
PA10004407	AT1G62660	| | Vacuole | Sucrose Metabolism | 6-CarboHy-JBO | Glycosyl hydrolases family 32 protein	5075	68.221	78.488	62.943	79.5595	76.725	50.155	69.5741
PA10053951	AT1G62660	| | Vacuole | Sucrose Metabolism | 6-CarboHy-JBO | Glycosyl hydrolases family 32 protein	906	46.262	18.4435	20.349	11.9055	5.979	8.651	13.0656
PA10007631	AT1G62710	| Symbols: BETA-VPE, BETAVPE | beta vacuolar processing enzyme | chr1:23224070-23226857 REVERSE LENGTH=486	6429	32.048	12.798	29.22	46.7305	35.593	24.902	29.8487
PA10003237	AT1G62740	| Symbols: Hop2 | stress-inducible protein, putative | chr1:23231026-23233380 FORWARD LENGTH=571	49958	134.75	183.32	202.961	198.576	216.928	163.525	193.062
PA10003297	AT1G62750	| Symbols: ATSCO1, ATSCO1/CPEF-G, SCO1 | Translation elongation factor EFG/EF2 protein | chr1:23233622-23236321 REVERSE LENGTH=783	10621	47.562	28.7955	29.901	39.64	43.654	33.933	35.1847
PA10003183	AT1G62770	| Symbols: | Plant invertase/pectin methylesterase inhibitor superfamily protein | chr1:23246085-23246836 REVERSE LENGTH=204	11383	100.435	82.587	80.914	92.529	93.171	89.146	87.6694
PA10014986	AT1G62780	| Symbols: | unknown protein; FUNCTIONS IN: molecular_function unknown; INVOLVED IN: biological_process unknown; LOCATED IN: chloroplast, chloroplast stroma; EXPRESSED IN: 22 plant structures; EXPRESSED DURING: 14 growth stages; Has 94 Blast hits to 94 proteins in 35 species: Archae - 6; Bacteria - 10; Metazoa - 21; Fungi - 2; Plants - 48; Viruses - 0; Other Eukaryotes - 7 (source: NCBI BLink). |…	8093	50.114	61.116	60.887	80.5695	44.565	67.589	62.9453
PA10033050	AT1G62870	| Symbols: | unknown protein; BEST Arabidopsis thaliana protein match is: unknown protein (TAIR:AT1G12380.1); Has 351 Blast hits to 343 proteins in 42 species: Archae - 2; Bacteria - 0; Metazoa - 27; Fungi - 5; Plants - 299; Viruses - 0; Other Eukaryotes - 18 (source: NCBI BLink). | chr1:23284220-23286508 REVERSE LENGTH=762	3176	31.551	8.9385	10.593	14.964	10.852	10.445	11.1585
PA10018127	AT1G63090	| Symbols: AtPP2-A11, PP2-A11 | phloem protein 2-A11 | chr1:23391283-23392609 REVERSE LENGTH=289	5813	42.316	20.393	22.619	33.7565	27.188	25.257	25.8427
PA10018694	AT1G63160	| Symbols: RFC2 | replication factor C 2 | chr1:23422068-23423771 REVERSE LENGTH=333	5994	32.086	30.8675	33.465	37.6295	24.074	30.813	31.3698
PA10003461	AT1G63220	| Symbols: | Calcium-dependent lipid-binding (CaLB domain) family protein | chr1:23449017-23450244 FORWARD LENGTH=147	26202	128.202	137.434	173.961	198.189	137.86	168.666	163.222
PA10015310	AT1G63610	| Symbols: | unknown protein; FUNCTIONS IN: molecular_function unknown; INVOLVED IN: biological_process unknown; LOCATED IN: chloroplast; EXPRESSED IN: 22 plant structures; EXPRESSED DURING: 13 growth stages; BEST Arabidopsis thaliana protein match is: unknown protein (TAIR:AT2G14910.1); Has 537 Blast hits to 411 proteins in 100 species: Archae - 0; Bacteria - 231; Metazoa - 0; Fungi - 0; Plants …	5044	22.293	30.114	28.304	42.813	10.833	18.2	26.0528
PA10035439	AT1G63640	| Symbols: | P-loop nucleoside triphosphate hydrolases superfamily protein with CH (Calponin Homology) domain | chr1:23589234-23595139 REVERSE LENGTH=1071	4717	14.731	14.0135	12.612	13.082	10.732	11.834	12.4547
PA10020984	AT1G63660	| Symbols: | GMP synthase (glutamine-hydrolyzing), putative / glutamine amidotransferase, putative | chr1:23604127-23607080 REVERSE LENGTH=534	4924	22.214	25.5295	24.772	19.9095	20.212	19.05	21.8946
PA10000992	AT1G63690	| Symbols: ATSPPL2, SPPL2 | SIGNAL PEPTIDE PEPTIDASE-LIKE 2 | chr1:23618490-23622082 FORWARD LENGTH=540	21828	220.247	81.1505	87.814	105.445	77.304	74.748	85.2923
PA10003411	AT1G63770	| Symbols: | Peptidase M1 family protein | chr1:23657791-23664243 REVERSE LENGTH=987	18938	138.667	42.205	45.709	53.924	38.661	36.937	43.4872
PA10015801	AT1G63780	| Symbols: IMP4 | Ribosomal RNA processing Brix domain protein | chr1:23665045-23667243 REVERSE LENGTH=294	9390	33.62	72.413	62.449	69.0925	48.872	67.848	64.1349
PA10003845	AT1G63800	| Symbols: UBC5 | ubiquitin-conjugating enzyme 5 | chr1:23667888-23669003 REVERSE LENGTH=185	7055	99.624	83.8775	104.922	60.0565	134.345	72.555	91.1512
PA10012798	AT1G63800	| Symbols: UBC5 | ubiquitin-conjugating enzyme 5 | chr1:23667888-23669003 REVERSE LENGTH=185	8745	28.334	77.938	64.016	61.8565	34.492	42.196	56.0997
PA10051305	AT1G63850	| Symbols: | BTB/POZ domain-containing protein | chr1:23696962-23698708 FORWARD LENGTH=548	22799	53.502	100.679	83.478	90.567	51.703	66.525	78.5904
PA10005069	AT1G63980	| Symbols: | D111/G-patch domain-containing protein | chr1:23740646-23743054 FORWARD LENGTH=389	17336	72.975	121.521	111.535	104.448	73.591	106.683	103.556
PA10015340	AT1G64040	| Symbols: TOPP3 | type one serine/threonine protein phosphatase 3 | chr1:23758626-23760274 REVERSE LENGTH=322	3318	34.166	32.1985	34.59	39.95	30.284	30.305	33.4655
PA10036947	AT1G64080	| Symbols: | unknown protein; FUNCTIONS IN: molecular_function unknown; INVOLVED IN: biological_process unknown; LOCATED IN: plasma membrane; BEST Arabidopsis thaliana protein match is: unknown protein (TAIR:AT5G52870.1); Has 1546 Blast hits to 738 proteins in 176 species: Archae - 0; Bacteria - 143; Metazoa - 278; Fungi - 131; Plants - 95; Viruses - 4; Other Eukaryotes - 895 (source: NCBI BLink)…	6826	19.99	47.5105	43.025	55.3245	20.95	37.124	40.7868
PA10022791	AT1G64080	| Symbols: | unknown protein; FUNCTIONS IN: molecular_function unknown; INVOLVED IN: biological_process unknown; LOCATED IN: plasma membrane; BEST Arabidopsis thaliana protein match is: unknown protein (TAIR:AT5G52870.1); Has 1546 Blast hits to 738 proteins in 176 species: Archae - 0; Bacteria - 143; Metazoa - 278; Fungi - 131; Plants - 95; Viruses - 4; Other Eukaryotes - 895 (source: NCBI BLink)…	4098	61.492	37.293	29.727	38.583	16.31	29.803	30.3432
PA10035095	AT1G64080	| Symbols: | unknown protein; FUNCTIONS IN: molecular_function unknown; INVOLVED IN: biological_process unknown; LOCATED IN: plasma membrane; BEST Arabidopsis thaliana protein match is: unknown protein (TAIR:AT5G52870.1); Has 1546 Blast hits to 738 proteins in 176 species: Archae - 0; Bacteria - 143; Metazoa - 278; Fungi - 131; Plants - 95; Viruses - 4; Other Eukaryotes - 895 (source: NCBI BLink)…	1790	10.478	21.269	14.722	19.995	8.408	13.979	15.6746
PA10017344	AT1G64110	| Symbols: | P-loop containing nucleoside triphosphate hydrolases superfamily protein | chr1:23796887-23801255 REVERSE LENGTH=827	61762	114.01	260.812	179.233	129.599	78.312	145.45	158.681
PA10020692	AT1G64140	| Symbols: | BEST Arabidopsis thaliana protein match is: loricrin-related (TAIR:AT5G64550.1); Has 3596 Blast hits to 2004 proteins in 150 species: Archae - 0; Bacteria - 54; Metazoa - 1597; Fungi - 38; Plants - 513; Viruses - 9; Other Eukaryotes - 1385 (source: NCBI BLink). | chr1:23804069-23806009 REVERSE LENGTH=646	1323	13.09	12.284	12.587	12.591	18.451	13.535	13.8896
PA10034897	AT1G64140	| Symbols: | BEST Arabidopsis thaliana protein match is: loricrin-related (TAIR:AT5G64550.1); Has 3596 Blast hits to 2004 proteins in 150 species: Archae - 0; Bacteria - 54; Metazoa - 1597; Fungi - 38; Plants - 513; Viruses - 9; Other Eukaryotes - 1385 (source: NCBI BLink). | chr1:23804069-23806009 REVERSE LENGTH=646	914	24.635	10.2185	9.492	11.8465	13.136	13.448	11.6282
PA10002430	AT1G64200	| Symbols: VHA-E3 | vacuolar H+-ATPase subunit E isoform 3 | chr1:23828537-23830002 REVERSE LENGTH=237	17429	25.38	94.5735	79.665	79.591	51.761	70.681	75.2543
PA10003251	AT1G64200	| Symbols: VHA-E3 | vacuolar H+-ATPase subunit E isoform 3 | chr1:23828537-23830002 REVERSE LENGTH=237	638	36.443	9.2145	11.031	16.9705	11.468	15.193	12.7754
PA10000398	AT1G64230	| Symbols: UBC28 | ubiquitin-conjugating enzyme 28 | chr1:23833792-23835220 FORWARD LENGTH=190	25597	289.354	296.207	372.741	423.975	234.611	317.983	329.103
PA10000904	AT1G64230	| Symbols: UBC28 | ubiquitin-conjugating enzyme 28 | chr1:23833792-23835220 FORWARD LENGTH=148	33737	193.676	279.293	318.142	357.748	193.309	295.791	288.856
PA10025440	AT1G64260	| Symbols: | MuDR family transposase | chr1:23847756-23849915 FORWARD LENGTH=719	5312	19.966	19.5175	17.371	19.849	7.61	11.407	15.1509
PA10028774	AT1G64260	| Symbols: | MuDR family transposase | chr1:23847756-23849915 FORWARD LENGTH=719	3826	15.171	9.5025	10.588	10.62	9.755	10.923	10.2777
PA10016778	AT1G64280	| Symbols: NPR1, SAI1, NIM1, ATNPR1 | regulatory protein (NPR1) | chr1:23853329-23855407 REVERSE LENGTH=593	5147	18.742	17.1855	18.209	21.16	18.923	13.835	17.8625
PA10030363	AT1G64380	[Trans Factor] | Symbols: | Integrase-type DNA-binding superfamily protein | chr1:23890981-23891988 REVERSE LENGTH=335	5278	16.011	54.972	23.07	38.757	15.115	51.849	36.7526
PA10021108	AT1G64385	| Symbols: | unknown protein; FUNCTIONS IN: molecular_function unknown; INVOLVED IN: biological_process unknown; LOCATED IN: endomembrane system; Has 66 Blast hits to 66 proteins in 21 species: Archae - 0; Bacteria - 0; Metazoa - 6; Fungi - 4; Plants - 51; Viruses - 0; Other Eukaryotes - 5 (source: NCBI BLink). | chr1:23900309-23901956 FORWARD LENGTH=351	3462	10.342	22.484	14.902	17.921	8.421	11.127	14.971
PA10000631	AT1G64390	| Symbols: AtGH9C2, GH9C2 | glycosyl hydrolase 9C2 | chr1:23911329-23914642 FORWARD LENGTH=620	21412	66.15	33.772	34.083	61.4645	15.248	34.164	35.7463
PA10023765	AT1G64405	| Symbols: | unknown protein; Has 13 Blast hits to 13 proteins in 7 species: Archae - 0; Bacteria - 0; Metazoa - 0; Fungi - 0; Plants - 13; Viruses - 0; Other Eukaryotes - 0 (source: NCBI BLink). | chr1:23923800-23924156 FORWARD LENGTH=118	13545	3.644	345.048	164.069	241.582	46.447	226.105	204.65
PA10022933	AT1G64460	| Phosphatidylinositol-4-Kinase &gamma; | | Signaling | 24-ARALIP-JBO | Protein kinase superfamily protein	1498	24.956	30.7445	21.635	42.037	6.708	16.557	23.5363
PA10004569	AT1G64510	| Symbols: | Translation elongation factor EF1B/ribosomal protein S6 family protein | chr1:23954993-23956205 REVERSE LENGTH=207	1589	2.145	14.0915	14.107	19.1725	14.765	12.615	14.9502
PA10017066	AT1G64550	| Symbols: ATGCN3, GCN3 | general control non-repressible 3 | chr1:23968850-23973369 FORWARD LENGTH=715	19332	129.482	64.5775	69.309	69.033	75.142	60.831	67.7785
PA10032808	AT1G64600	| Symbols: | methyltransferases;copper ion binding | chr1:23995996-23998625 FORWARD LENGTH=537	2823	30.353	15.0775	14.487	14.46	10.746	9.722	12.8985
PA10090113	AT1G64625	| Symbols: | Serine/threonine-protein kinase WNK (With No Lysine)-related | chr1:24016878-24019181 FORWARD LENGTH=503	414	30.083	10.672	11.151	12.6265	10.65	10.357	11.0913
PA10004092	AT1G64650	| Symbols: | Major facilitator superfamily protein | chr1:24023805-24026336 REVERSE LENGTH=462	14878	148.842	70.719	51.535	78.5175	41.17	49.528	58.2939
PA10005825	AT1G64660	| Symbols: ATMGL, MGL | methionine gamma-lyase | chr1:24028977-24030537 FORWARD LENGTH=441	84572	569.62	189.816	278.018	376.805	194.478	282.368	264.297
PA10009933	AT1G64720	| Symbols: CP5 | Polyketide cyclase/dehydrase and lipid transport superfamily protein | chr1:24046887-24048537 REVERSE LENGTH=385	3344	10.964	69.147	83.581	105.71	63.616	77.66	79.9428
PA10001395	AT1G64720	| Symbols: CP5 | Polyketide cyclase/dehydrase and lipid transport superfamily protein | chr1:24046887-24048537 REVERSE LENGTH=385	5516	25.106	31.0875	33.21	24.7245	17.982	23.597	26.1202
PA10016933	AT1G64720	| Symbols: CP5 | Polyketide cyclase/dehydrase and lipid transport superfamily protein | chr1:24046887-24048537 REVERSE LENGTH=385	1843	26.09	21.5845	27.038	26.3225	24.061	23.392	24.4796
PA10001838	AT1G64750	| Symbols: ATDSS1(I), DSS1(I) | deletion of SUV3 suppressor 1(I) | chr1:24052787-24053712 REVERSE LENGTH=74	15582	88.215	145.243	148.321	137.639	126.232	150.8	141.647
PA10018697	AT1G64760	| Symbols: | O-Glycosyl hydrolases family 17 protein | chr1:24054220-24056194 REVERSE LENGTH=481	5981	23.107	19.4	15.217	23.651	7.687	14.111	16.0132
PA10020840	AT1G64850	| Symbols: | Calcium-binding EF hand family protein | chr1:24096548-24097574 REVERSE LENGTH=162	2423	48.296	18.0735	18.991	23.9245	16.075	22.517	19.9162
PA10020940	AT1G64880	| Symbols: | Ribosomal protein S5 family protein | chr1:24105713-24108780 FORWARD LENGTH=515	13714	31.835	65.766	76.483	69.4415	46.083	72.878	66.1303
PA10059154	AT1G64940	| Symbols: CYP89A6 | cytochrome P450, family 87, subfamily A, polypeptide 6 | chr1:24123789-24125324 FORWARD LENGTH=511	300	0	46.4425	4.53	0.7485	7.452	0.679	11.9704
PA10020402	AT1G65000	| Symbols: | unknown protein; BEST Arabidopsis thaliana protein match is: unknown protein (TAIR:AT5G38060.1); Has 49 Blast hits to 49 proteins in 14 species: Archae - 0; Bacteria - 0; Metazoa - 0; Fungi - 0; Plants - 49; Viruses - 0; Other Eukaryotes - 0 (source: NCBI BLink). | chr1:24147156-24148373 FORWARD LENGTH=83	1572	4.168	18.6405	13.084	15.789	11.396	13.305	14.4429
PA10023458	AT1G65010	| Symbols: | Plant protein of unknown function (DUF827) | chr1:24149543-24154024 FORWARD LENGTH=1345	22660	56.468	76.454	93.663	71.279	120.797	111.113	94.6612
PA10032486	AT1G65010	| Symbols: | Plant protein of unknown function (DUF827) | chr1:24149543-24154024 FORWARD LENGTH=1345	4345	15.796	46.26	39.724	32.1565	34.33	52.754	41.0449
PA10006173	AT1G65010	| Symbols: | Plant protein of unknown function (DUF827) | chr1:24149543-24154024 FORWARD LENGTH=1345	3267	19.852	46.1035	33.531	33.331	29.675	44.498	37.4277
PA10011012	AT1G65020	| Symbols: | FUNCTIONS IN: molecular_function unknown; INVOLVED IN: biological_process unknown; LOCATED IN: endoplasmic reticulum, plasma membrane; EXPRESSED IN: 23 plant structures; EXPRESSED DURING: 13 growth stages; CONTAINS InterPro DOMAIN/s: NERD (InterPro:IPR011528); Has 69 Blast hits to 69 proteins in 27 species: Archae - 0; Bacteria - 18; Metazoa - 8; Fungi - 0; Plants - 36; Viruses - 0; …	7564	40.34	41.2045	52.716	60.7035	38.311	46.967	47.9804
PA10027326	AT1G65030	| Symbols: | Transducin/WD40 repeat-like superfamily protein | chr1:24156798-24158511 FORWARD LENGTH=345	2735	26.031	18.5085	15.914	16.724	12.544	15.684	15.8749
PA10008686	AT1G65260	VIPP1 | Vesicle-Inducing Protein in Plastids | Plastid inner envelop and thylakoid membranes | Lipid Trafficking | 16-ARALIP-JBO | plastid transcriptionally active 4	7587	45.961	44.521	41.179	50.7635	36.313	49.872	44.5297
PA10004599	AT1G65270	| Symbols: | unknown protein; FUNCTIONS IN: molecular_function unknown; INVOLVED IN: biological_process unknown; LOCATED IN: endoplasmic reticulum, plasma membrane; EXPRESSED IN: 24 plant structures; EXPRESSED DURING: 13 growth stages; Has 149 Blast hits to 149 proteins in 49 species: Archae - 0; Bacteria - 0; Metazoa - 98; Fungi - 0; Plants - 47; Viruses - 0; Other Eukaryotes - 4 (source: NCBI B…	13598	168.78	72.9035	82.068	96.4655	77.232	66.63	79.0598
PA10017968	AT1G65280	| Symbols: | DNAJ heat shock N-terminal domain-containing protein | chr1:24245501-24248521 FORWARD LENGTH=588	3653	17.57	17.503	14.734	15.845	12.149	15.421	15.1304
PA10004947	AT1G65290	| Acyl Carrier Protein | Mito | Mito FAS | 13-ARALIP-JBO | mitochondrial acyl carrier protein 2	4720	65.318	59.3955	54.104	65.022	40.468	66.566	57.1111
PA10013700	AT1G65290	| Acyl Carrier Protein | Mito | Mito FAS | 13-ARALIP-JBO | mitochondrial acyl carrier protein 2	516	5.763	16.671	12.404	15.5375	6.801	11.367	12.5561
PA10005161	AT1G65290	| Acyl Carrier Protein | Mito | Mito FAS | 13-ARALIP-JBO | mitochondrial acyl carrier protein 2	1824	25.451	10.6985	12.844	14.856	7.008	14.282	11.9377
PA10013921	AT1G65290	| Acyl Carrier Protein | Mito | Mito FAS | 13-ARALIP-JBO | mitochondrial acyl carrier protein 2	551	14.422	15.2295	11.784	12.897	8.888	8.275	11.4147
PA10008158	AT1G65320	| Symbols: | Cystathionine beta-synthase (CBS) family protein | chr1:24260168-24262644 REVERSE LENGTH=425	5269	50.067	24.892	20.179	22.663	23.387	12.633	20.7508
PA10027995	AT1G65380	| Symbols: CLV2, AtRLP10 | Leucine-rich repeat (LRR) family protein | chr1:24286943-24289105 FORWARD LENGTH=720	3799	11.473	12.2005	10.511	12.162	12.344	11.424	11.7283
PA10018171	AT1G65410	TGD3 | ATPase | beyond chloroplast Inner envelope | Lipid Trafficking | 16-ARALIP-JBO | non-intrinsic ABC protein 11	2759	10.739	15.726	12.761	9.991	7.674	8.89	11.0084
PA10008473	AT1G65430	| Symbols: ARI8, ATARI8 | IBR domain-containing protein | chr1:24301165-24306159 REVERSE LENGTH=567	4432	25.36	29.38	26.829	32.8175	24.219	23.495	27.3481
PA10005623	AT1G65440	| Symbols: GTB1 | global transcription factor group B1 | chr1:24306945-24314327 REVERSE LENGTH=1647	28362	60.663	48.6515	54.486	37.084	46.911	47.033	46.8331
PA10036617	AT1G65440	| Symbols: GTB1 | global transcription factor group B1 | chr1:24306988-24314302 REVERSE LENGTH=1454	666	12.238	14.2975	11.829	13.2685	10.912	9.802	12.0218
PA10036885	AT1G65450	| Symbols: | HXXXD-type acyl-transferase family protein | chr1:24315875-24318895 FORWARD LENGTH=450	6212	22.085	27.375	30.3	43.8835	13.443	37.893	30.5789
PA10035832	AT1G65470	| Symbols: FAS1, NFB2 | chromatin assembly factor-1 (FASCIATA1) (FAS1) | chr1:24319906-24323879 REVERSE LENGTH=815	6269	7.955	23.1155	17.044	18.262	21.071	15.668	19.0321
PA10010099	AT1G65540	| Symbols: | LETM1-like protein | chr1:24362382-24366011 REVERSE LENGTH=736	19989	47.186	64.805	65.292	55.1725	61.226	54.243	60.1477
PA10029791	AT1G65540	| Symbols: | LETM1-like protein | chr1:24362382-24366011 REVERSE LENGTH=736	843	5.374	28.532	14.46	22.134	13.53	17.925	19.3162
PA10005372	AT1G65560	| Symbols: | Zinc-binding dehydrogenase family protein | chr1:24371608-24373673 REVERSE LENGTH=350	3463	46.88	23.715	21.109	27.3735	15.905	20.858	21.7921
PA10008956	AT1G65650	| Symbols: UCH2 | Peptidase C12, ubiquitin carboxyl-terminal hydrolase 1 | chr1:24415172-24417466 REVERSE LENGTH=330	18260	82.036	118.947	116.527	119.072	79.894	100.598	107.008
PA10007372	AT1G65660	| Symbols: SMP1 | Pre-mRNA splicing Prp18-interacting factor | chr1:24418295-24421231 REVERSE LENGTH=535	48862	59.683	207.685	190.957	178.961	178.863	218.965	195.086
PA10000381	AT1G65720	| Symbols: | unknown protein; FUNCTIONS IN: molecular_function unknown; INVOLVED IN: biological_process unknown; LOCATED IN: endomembrane system; EXPRESSED IN: 24 plant structures; EXPRESSED DURING: 15 growth stages; Has 44 Blast hits to 44 proteins in 14 species: Archae - 0; Bacteria - 0; Metazoa - 0; Fungi - 0; Plants - 44; Viruses - 0; Other Eukaryotes - 0 (source: NCBI BLink). | chr1:24440471…	14954	103.283	116.702	114.138	132.968	104.9	88.654	111.472
PA10008507	AT1G65730	| Symbols: YSL7 | YELLOW STRIPE like 7 | chr1:24442639-24446122 FORWARD LENGTH=688	5590	41.289	12.9195	14.035	24.2445	11.081	14.091	15.2742
PA10004489	AT1G65820	| Symbols: | microsomal glutathione s-transferase, putative | chr1:24485213-24486682 FORWARD LENGTH=146	2525	152.409	23.1055	28.964	41.1205	21.304	30.355	28.9698
PA10014533	AT1G65930	| | Cyto | Organic Acid and TCA | OrgAcid-JBO | cytosolic NADP+-dependent isocitrate dehydrogenase	2338	40.099	59.8115	62.504	53.9275	97.795	54.235	65.6546
PA10012380	AT1G65930	| | Cyto | Organic Acid and TCA | OrgAcid-JBO | cytosolic NADP+-dependent isocitrate dehydrogenase	2283	63.27	22.9775	26.177	25.7785	41.513	21.51	27.5912
PA10001418	AT1G65930	| | Cyto | Organic Acid and TCA | OrgAcid-JBO | cytosolic NADP+-dependent isocitrate dehydrogenase	3589	20.011	17.418	13.526	23.158	15	16.107	17.0418
PA10001417	AT1G65930	| | Cyto | Organic Acid and TCA | OrgAcid-JBO | cytosolic NADP+-dependent isocitrate dehydrogenase	3480	29.879	14.966	16.386	19.26	13.212	14.743	15.7134
PA10000935	AT1G65970	| Symbols: TPX2 | thioredoxin-dependent peroxidase 2 | chr1:24557527-24558229 REVERSE LENGTH=162	4506	186.711	36.5175	38.71	55.812	20.849	30.384	36.4545
PA10007280	AT1G66070	| Symbols: | Translation initiation factor eIF3 subunit | chr1:24596194-24597520 REVERSE LENGTH=226	6518	32.718	21.6725	21.602	21.125	18.438	23.62	21.2915
PA10014941	AT1G66150	| Symbols: TMK1 | transmembrane kinase 1 | chr1:24631503-24634415 FORWARD LENGTH=942	10588	48.611	39.193	40.757	37.276	33.254	31.87	36.47
PA10007404	AT1G66150	| Symbols: TMK1 | transmembrane kinase 1 | chr1:24631503-24634415 FORWARD LENGTH=942	11782	68.61	26.6085	23.882	38.094	15.253	20.15	24.7975
PA10008578	AT1G66150	| Symbols: TMK1 | transmembrane kinase 1 | chr1:24631503-24634415 FORWARD LENGTH=942	2030	68.778	18.712	21.869	20.7955	15.987	16.22	18.7167
PA10015821	AT1G66260	| Symbols: | RNA-binding (RRM/RBD/RNP motifs) family protein | chr1:24695895-24697883 REVERSE LENGTH=295	6675	60.981	71.239	102.997	80.5825	48.975	82.102	77.1791
PA10010162	AT1G66330	| Symbols: | senescence-associated family protein | chr1:24729880-24732144 REVERSE LENGTH=417	2460	21.59	13.4575	10.327	13.329	5.743	10.434	10.6581
PA10033277	AT1G66340	| Symbols: ETR1, EIN1, ETR, AtETR1 | Signal transduction histidine kinase, hybrid-type, ethylene sensor | chr1:24734698-24737366 FORWARD LENGTH=738	3481	38.994	53.011	31.551	35.382	65.649	28.714	42.8614
PA10031985	AT1G66340	| Symbols: ETR1, EIN1, ETR, AtETR1 | Signal transduction histidine kinase, hybrid-type, ethylene sensor | chr1:24734698-24737366 FORWARD LENGTH=738	384	8.503	17.045	12.71	13.752	21.742	12.198	15.4894
PA10020347	AT1G66350	[Trans Factor] | Symbols: RGL1, RGL | RGA-like 1 | chr1:24748327-24749862 FORWARD LENGTH=511	1722	65.842	30.439	23.851	36.0295	19.196	34.586	28.8203
PA10009062	AT1G66430	| | Plastid | Glycolysis | 1-CarboHy-JBO | pfkB-like carbohydrate kinase family protein	13197	116.213	41.1915	47.049	55.539	28.458	47.611	43.9697
PA10005798	AT1G66580	| Symbols: SAG24, RPL10C | senescence associated gene 24 | chr1:24839208-24840439 FORWARD LENGTH=221	17208	175.291	303.812	306.603	295.505	216.395	348.428	294.148
PA10006809	AT1G66670	| Symbols: CLPP3, NCLPP3 | CLP protease proteolytic subunit 3 | chr1:24863995-24865646 REVERSE LENGTH=309	27844	44.179	126.458	141.888	165.294	116.033	162.134	142.361
PA10010563	AT1G66680	| Symbols: AR401 | S-adenosyl-L-methionine-dependent methyltransferases superfamily protein | chr1:24866352-24868888 REVERSE LENGTH=358	5303	59.356	27.359	30.542	35.2505	24.739	30.571	29.6923
PA10025932	AT1G66840	| Symbols: PMI2, WEB2 | Plant protein of unknown function (DUF827) | chr1:24933998-24936116 REVERSE LENGTH=607	13009	13.966	48.47	53.925	43.895	26.644	60.797	46.7462
PA10047683	AT1G66950	| Symbols: PDR11, ATPDR11 | pleiotropic drug resistance 11 | chr1:24978239-24984461 FORWARD LENGTH=1454	293	0	24.5775	9.97	9.504	5.524	2.833	10.4817
PA10025021	AT1G67050	| Symbols: | unknown protein; BEST Arabidopsis thaliana protein match is: unknown protein (TAIR:AT5G38320.1); Has 617 Blast hits to 318 proteins in 80 species: Archae - 0; Bacteria - 16; Metazoa - 141; Fungi - 62; Plants - 128; Viruses - 2; Other Eukaryotes - 268 (source: NCBI BLink). | chr1:25028862-25029656 REVERSE LENGTH=264	16634	92.828	53.3055	79.241	119.554	37.042	54.375	68.7035
PA10021645	AT1G67080	| Symbols: ABA4 | abscisic acid (aba)-deficient 4 | chr1:25045405-25046681 REVERSE LENGTH=220	2252	55.49	23.569	18.38	31.5455	7.509	17.512	19.7031
PA10083546	AT1G67090	| | Plastid | Rubisco | 5-CarboHy-JBO | ribulose bisphosphate carboxylase small chain 1A	726	29.74	5.2265	18.225	20.6285	10.139	30.219	16.8876
PA10003872	AT1G67120	| Symbols: | ATPases;nucleotide binding;ATP binding;nucleoside-triphosphatases;transcription factor binding | chr1:25069727-25095526 REVERSE LENGTH=5393	12762	15.092	13.5835	12.844	11.416	7.102	5.974	10.1839
PA10037688	AT1G67170	| Symbols: | unknown protein; BEST Arabidopsis thaliana protein match is: unknown protein (TAIR:AT3G14750.1); Has 5478 Blast hits to 4354 proteins in 533 species: Archae - 87; Bacteria - 653; Metazoa - 2554; Fungi - 380; Plants - 418; Viruses - 16; Other Eukaryotes - 1370 (source: NCBI BLink). | chr1:25127727-25129145 FORWARD LENGTH=359	1036	8.283	36.9725	50.015	38.828	35.187	39.803	40.1611
PA10021817	AT1G67170	| Symbols: | unknown protein; BEST Arabidopsis thaliana protein match is: unknown protein (TAIR:AT3G14750.1); Has 5478 Blast hits to 4354 proteins in 533 species: Archae - 87; Bacteria - 653; Metazoa - 2554; Fungi - 380; Plants - 418; Viruses - 16; Other Eukaryotes - 1370 (source: NCBI BLink). | chr1:25127727-25129145 FORWARD LENGTH=359	8075	27.066	32.7145	36.438	35.1975	32.931	37.588	34.9738
PA10036109	AT1G67170	| Symbols: | unknown protein; BEST Arabidopsis thaliana protein match is: unknown protein (TAIR:AT3G14750.1); Has 5478 Blast hits to 4354 proteins in 533 species: Archae - 87; Bacteria - 653; Metazoa - 2554; Fungi - 380; Plants - 418; Viruses - 16; Other Eukaryotes - 1370 (source: NCBI BLink). | chr1:25127727-25129145 FORWARD LENGTH=359	538	55.573	20.1845	16.85	19.3525	27.481	15.09	19.7916
PA10007187	AT1G67230	| Symbols: LINC1 | little nuclei1 | chr1:25151561-25156032 REVERSE LENGTH=1132	95785	89.842	232.403	225.001	150.545	181.094	210.242	199.857
PA10016072	AT1G67230	| Symbols: LINC1 | little nuclei1 | chr1:25151561-25156032 REVERSE LENGTH=1132	25362	28.704	58.4115	57.746	41.4685	44.894	54.803	51.4646
PA10003054	AT1G67280	| Symbols: | Glyoxalase/Bleomycin resistance protein/Dioxygenase superfamily protein | chr1:25188563-25190547 REVERSE LENGTH=350	20489	114.262	111.204	104.398	135.892	75.596	112.863	107.99
PA10019410	AT1G67280	| Symbols: | Glyoxalase/Bleomycin resistance protein/Dioxygenase superfamily protein | chr1:25188563-25190547 REVERSE LENGTH=350	1898	0	44.6875	52.685	57.639	47.721	61.906	52.9277
PA10013502	AT1G67280	| Symbols: | Glyoxalase/Bleomycin resistance protein/Dioxygenase superfamily protein | chr1:25188563-25190134 REVERSE LENGTH=262	4474	57.351	27.5245	37.289	37.823	25.63	29.994	31.6521
PA10006948	AT1G67300	| Symbols: | Major facilitator superfamily protein | chr1:25193832-25196751 REVERSE LENGTH=493	10955	84.496	35.8875	38.439	52.606	27.84	42.003	39.3551
PA10034641	AT1G67310	[Trans Factor] | Symbols: | Calmodulin-binding transcription activator protein with CG-1 and Ankyrin domains | chr1:25198182-25203126 REVERSE LENGTH=1016	2958	42.995	26.302	25.759	23.4315	21	24.542	24.2069
PA10025814	AT1G67310	[Trans Factor] | Symbols: | Calmodulin-binding transcription activator protein with CG-1 and Ankyrin domains | chr1:25198182-25203126 REVERSE LENGTH=1016	1861	12.769	19.009	17.432	18.595	17.162	18.242	18.088
PA10045575	AT1G67310	[Trans Factor] | Symbols: | Calmodulin-binding transcription activator protein with CG-1 and Ankyrin domains | chr1:25198182-25203126 REVERSE LENGTH=1016	966	7.699	20.2	19.104	14.3325	15.446	18.5	17.5165
PA10067630	AT1G67310	[Trans Factor] | Symbols: | Calmodulin-binding transcription activator protein with CG-1 and Ankyrin domains | chr1:25198182-25203126 REVERSE LENGTH=1016	662	4.319	13.3495	16.784	13.2875	11.553	9.913	12.9774
PA10007048	AT1G67310	[Trans Factor] | Symbols: | Calmodulin-binding transcription activator protein with CG-1 and Ankyrin domains | chr1:25198182-25203126 REVERSE LENGTH=1016	7044	35.032	10.4115	12.452	12.5945	14.674	13.447	12.7158
PA10034613	AT1G67325	| Symbols: | Ran BP2/NZF zinc finger-like superfamily protein | chr1:25209825-25212412 REVERSE LENGTH=288	3295	0	108.875	102.152	149.227	81.146	119.16	112.112
PA10006292	AT1G67325	| Symbols: | Ran BP2/NZF zinc finger-like superfamily protein | chr1:25209825-25212412 REVERSE LENGTH=287	7153	80.545	38.013	45.275	49.232	40.358	38.215	42.2186
PA10034135	AT1G67325	| Symbols: | Ran BP2/NZF zinc finger-like superfamily protein | chr1:25209825-25212412 REVERSE LENGTH=287	1681	40.247	17.2935	19.806	31.5605	19.12	24.87	22.53
PA10016357	AT1G67325	| Symbols: | Ran BP2/NZF zinc finger-like superfamily protein | chr1:25209825-25212412 REVERSE LENGTH=287	3694	41.477	23.9065	25.278	24.149	17.894	18.09	21.8635
PA10019922	AT1G67340	| Symbols: | HCP-like superfamily protein with MYND-type zinc finger | chr1:25230323-25231622 FORWARD LENGTH=379	3688	28.897	30.1945	27.006	23.2055	27.341	22.472	26.0438
PA10019923	AT1G67340	| Symbols: | HCP-like superfamily protein with MYND-type zinc finger | chr1:25230323-25231622 FORWARD LENGTH=379	1764	1.843	17.215	8.486	19.4925	10.876	10.709	13.3557
PA10045474	AT1G67340	| Symbols: | HCP-like superfamily protein with MYND-type zinc finger | chr1:25230323-25231622 FORWARD LENGTH=379	500	0	13.017	6.758	17.0845	8.459	11.469	11.3575
PA10000835	AT1G67430	| Symbols: | Ribosomal protein L22p/L17e family protein | chr1:25262209-25263627 FORWARD LENGTH=175	51089	808.625	385.836	466.71	590.219	322.147	409.343	434.851
PA10003246	AT1G67430	| Symbols: | Ribosomal protein L22p/L17e family protein | chr1:25262209-25263627 FORWARD LENGTH=131	4481	157.129	148.454	166.06	248.544	142.16	187.947	178.633
PA10001422	AT1G67560	| Lipoxygenase | | Oxylipin; Signaling; Lipase | 22-ARALIP-JBO; 24-ARALIP-JBO; 1-Lipase-JBO | PLAT/LH2 domain-containing lipoxygenase family protein	6625	30.307	16.544	17.824	25.6325	19.204	15.004	18.8417
PA10023561	AT1G67580	| Symbols: | Protein kinase superfamily protein | chr1:25327727-25330965 REVERSE LENGTH=752	11649	35.304	46.7195	44.414	42.1865	106.739	54.267	58.8652
PA10032631	AT1G67590	| Symbols: | Remorin family protein | chr1:25333137-25334472 REVERSE LENGTH=347	3996	11.411	9.8805	6.39	20.923	5.267	20.025	12.4971
PA10003375	AT1G67620	| Symbols: | Lojap-related protein | chr1:25340585-25341770 FORWARD LENGTH=184	4812	26.5	36.8515	37.813	48.282	21.404	36.747	36.2195
PA10013970	AT1G67680	| Symbols: | SRP72 RNA-binding domain | chr1:25365962-25368464 REVERSE LENGTH=664	11755	38.635	45.8885	47.73	48.008	38.126	42.712	44.4929
PA10005671	AT1G67700	| Symbols: | unknown protein; FUNCTIONS IN: molecular_function unknown; INVOLVED IN: biological_process unknown; LOCATED IN: chloroplast, chloroplast envelope; EXPRESSED IN: 22 plant structures; EXPRESSED DURING: 13 growth stages; Has 49 Blast hits to 49 proteins in 20 species: Archae - 0; Bacteria - 0; Metazoa - 0; Fungi - 0; Plants - 44; Viruses - 0; Other Eukaryotes - 5 (source: NCBI BLink). |…	1824	20.193	12.9255	12.727	17.1745	10.856	12.854	13.3074
PA10023723	AT1G67710	[Trans Factor] | Symbols: ARR11 | response regulator 11 | chr1:25376994-25378905 REVERSE LENGTH=521	3672	9.115	10.9685	16.894	15.331	20.761	17.783	16.3475
PA10005162	AT1G67730	KCR1 | Ketoacyl-CoA Reductase | EM | Aliphatic Suberin; FA Elongation+Wax | 19-ARALIP-JBO; 10-ARALIP-JBO | beta-ketoacyl reductase 1	15048	87.878	222.656	148.312	54.6285	31.839	56.009	102.689
PA10004303	AT1G67730	KCR1 | Ketoacyl-CoA Reductase | EM | Aliphatic Suberin; FA Elongation+Wax | 19-ARALIP-JBO; 10-ARALIP-JBO | beta-ketoacyl reductase 1	2695	11.917	17.9445	16.862	16.6195	14.167	15.195	16.1576
PA10006306	AT1G67740	| Symbols: PSBY, YCF32 | photosystem II BY | chr1:25394429-25394998 REVERSE LENGTH=189	738	14.068	14.7045	16.612	36.9875	14.942	22.451	21.1394
PA10000523	AT1G67740	| Symbols: PSBY, YCF32 | photosystem II BY | chr1:25394429-25394998 REVERSE LENGTH=189	1388	24.956	10.1015	8.393	19.9205	9.98	9.696	11.6182
PA10004822	AT1G67785	| Symbols: | unknown protein; Has 30 Blast hits to 30 proteins in 12 species: Archae - 0; Bacteria - 0; Metazoa - 0; Fungi - 0; Plants - 30; Viruses - 0; Other Eukaryotes - 0 (source: NCBI BLink). | chr1:25416100-25416984 REVERSE LENGTH=63	5089	26.281	59.346	55.624	72.4895	39.492	65.882	58.5667
PA10031184	AT1G68020	| Symbols: ATTPS6, TPS6 | UDP-Glycosyltransferase / trehalose-phosphatase family protein | chr1:25497493-25500241 FORWARD LENGTH=860	761	0	28.617	31.888	30.3515	39.296	20.645	30.1595
PA10009014	AT1G68050	| Symbols: ADO3, FKF1 | flavin-binding, kelch repeat, f box 1 | chr1:25508737-25510697 FORWARD LENGTH=619	5746	60.568	14.7905	13.79	30.696	25.457	16.99	20.3447
PA10018887	AT1G68070	| Symbols: | Zinc finger, C3HC4 type (RING finger) family protein | chr1:25515412-25516767 REVERSE LENGTH=343	3355	58.621	16.6295	17.71	21.5665	20.214	17.579	18.7398
PA10024462	AT1G68090	| Symbols: ANNAT5, ANN5 | annexin 5 | chr1:25519442-25520774 REVERSE LENGTH=316	2263	9.909	13.05	15.753	5.1145	13.252	3.263	10.0865
PA10009009	AT1G68100	| Symbols: IAR1 | ZIP metal ion transporter family | chr1:25521325-25524032 FORWARD LENGTH=469	4075	39.699	15.8175	15.283	24.427	13.255	12.674	16.2913
PA10035281	AT1G68140	| Symbols: | Protein of unknown function (DUF1644) | chr1:25539410-25540414 REVERSE LENGTH=334	1485	14.332	31.2485	28.812	21.9995	15.926	22.358	24.0688
PA10030187	AT1G68185	| Symbols: | Ubiquitin-like superfamily protein | chr1:25556542-25558173 FORWARD LENGTH=215	2072	12.777	17.1935	14.323	17.002	9.172	13.631	14.2643
PA10008420	AT1G68220	| Symbols: | Protein of unknown function (DUF1218) | chr1:25570322-25571562 FORWARD LENGTH=201	3117	150.608	24.1475	25.124	30.917	17.115	26.473	24.7553
PA10006830	AT1G68300	| Symbols: | Adenine nucleotide alpha hydrolases-like superfamily protein | chr1:25598518-25599261 REVERSE LENGTH=160	1311	46.322	12.086	9.151	13.7775	11.17	11.267	11.4903
PA10014400	AT1G68310	| Symbols: AE7 | Protein of unknown function (DUF59) | chr1:25599812-25601239 FORWARD LENGTH=157	2928	28.027	24.34	23.85	28.7455	16.022	27.272	24.0459
PA10015523	AT1G68370	| Symbols: ARG1 | Chaperone DnaJ-domain superfamily protein | chr1:25632046-25634527 REVERSE LENGTH=410	2858	3.994	29.117	21.254	30.841	19.562	21.63	24.4808
PA10015296	AT1G68370	| Symbols: ARG1 | Chaperone DnaJ-domain superfamily protein | chr1:25632046-25634527 REVERSE LENGTH=410	4885	34.027	21.883	21.768	25.1165	15.029	19.106	20.5805
PA10027179	AT1G68370	| Symbols: ARG1 | Chaperone DnaJ-domain superfamily protein | chr1:25632046-25634527 REVERSE LENGTH=410	825	20.7	9.4365	9.724	14.862	6.747	10.287	10.2113
PA10029928	AT1G68400	| Symbols: | leucine-rich repeat transmembrane protein kinase family protein | chr1:25646401-25648916 REVERSE LENGTH=670	2099	27.216	14.723	12.326	15.439	6.691	10.492	11.9342
PA10023815	AT1G68410	| Symbols: | Protein phosphatase 2C family protein | chr1:25650262-25652255 REVERSE LENGTH=436	1047	18.05	21.765	25.63	22.35	22.01	15.697	21.4904
PA10021502	AT1G68410	| Symbols: | Protein phosphatase 2C family protein | chr1:25650262-25652255 REVERSE LENGTH=436	1879	31.657	15.585	18.809	19.6885	14.009	13.34	16.2863
PA10004254	AT1G68560	| Symbols: ATXYL1, XYL1, TRG1 | alpha-xylosidase 1 | chr1:25734435-25737897 REVERSE LENGTH=915	6802	29.25	24.6525	16.425	17.66	15.544	10.305	16.9173
PA10001111	AT1G68570	| Symbols: | Major facilitator superfamily protein | chr1:25746811-25750110 FORWARD LENGTH=596	5723	131.035	11.572	22.561	16.062	52.98	24.24	25.483
PA10025166	AT1G68580	| Symbols: | agenet domain-containing protein / bromo-adjacent homology (BAH) domain-containing protein | chr1:25752869-25755631 FORWARD LENGTH=648	2980	15.452	23.1285	19.695	19.894	10.831	18.136	18.3369
PA10008509	AT1G68580	| Symbols: | agenet domain-containing protein / bromo-adjacent homology (BAH) domain-containing protein | chr1:25752869-25755631 FORWARD LENGTH=648	3952	21.466	13.135	9.895	12.883	14.627	12.119	12.5318
PA10003731	AT1G68590	| Symbols: | Ribosomal protein PSRP-3/Ycf65 | chr1:25757593-25758169 REVERSE LENGTH=166	2843	55.915	26.535	27.98	40.8625	22.282	29.469	29.4257
PA10031351	AT1G68640	[Trans Factor] | Symbols: PAN | bZIP transcription factor family protein | chr1:25769739-25772303 REVERSE LENGTH=452	14941	72.036	72.164	101.212	120.121	95.21	95.225	96.7865
PA10009736	AT1G68650	| Symbols: | Uncharacterized protein family (UPF0016) | chr1:25775825-25777683 FORWARD LENGTH=228	4373	48.8	39.6855	32.597	35.25	26.212	27.881	32.3251
PA10022034	AT1G68650	| Symbols: | Uncharacterized protein family (UPF0016) | chr1:25775825-25777683 FORWARD LENGTH=228	502	0	18.111	22.652	28.5115	16.394	15.625	20.2587
PA10010784	AT1G68660	| Symbols: | Ribosomal protein L12/ ATP-dependent Clp protease adaptor protein ClpS family protein | chr1:25778058-25779083 REVERSE LENGTH=159	1406	17.393	9.8915	10.688	15.4575	11.023	12.891	11.9902
PA10018135	AT1G68680	| Symbols: | unknown protein; FUNCTIONS IN: molecular_function unknown; INVOLVED IN: biological_process unknown; LOCATED IN: chloroplast; EXPRESSED IN: 23 plant structures; EXPRESSED DURING: 16 growth stages; Has 20 Blast hits to 20 proteins in 11 species: Archae - 0; Bacteria - 0; Metazoa - 0; Fungi - 0; Plants - 20; Viruses - 0; Other Eukaryotes - 0 (source: NCBI BLink). | chr1:25785627-2578662…	1382	6.705	14.9415	10.357	17.5	10.287	12.665	13.1501
PA10021834	AT1G68710	| Translocase | | Miscellaneous | 30-ARALIP-JBO | ATPase E1-E2 type family protein / haloacid dehalogenase-like hydrolase family protein	9237	34.078	19.918	17.224	20.5135	19.737	14.907	18.4599
PA10031600	AT1G68720	| Symbols: TADA, ATTADA | tRNA arginine adenosine deaminase | chr1:25804547-25808820 FORWARD LENGTH=1307	5757	10.278	14.437	17.852	10.891	17.172	17.188	15.508
PA10006483	AT1G68750	| | Cyto | Glycolysis | 1-CarboHy-JBO | phosphoenolpyruvate carboxylase 4	15101	107.615	38.964	42.258	37.7915	31.547	32.388	36.5897
PA10003420	AT1G68830	| Symbols: STN7 | STT7 homolog STN7 | chr1:25872654-25875473 REVERSE LENGTH=562	5005	26.069	10.591	14.358	23.6585	24.176	16.658	17.8883
PA10031815	AT1G68920	[Trans Factor] | Symbols: | basic helix-loop-helix (bHLH) DNA-binding superfamily protein | chr1:25915620-25917675 FORWARD LENGTH=486	4356	13.244	18.968	17.631	17.8215	16.671	16.402	17.4987
PA10009723	AT1G68920	[Trans Factor] | Symbols: | basic helix-loop-helix (bHLH) DNA-binding superfamily protein | chr1:25915620-25917675 FORWARD LENGTH=485	2611	9.198	19.5065	17.77	10.198	10.674	11.752	13.9801
PA10021323	AT1G68920	[Trans Factor] | Symbols: | basic helix-loop-helix (bHLH) DNA-binding superfamily protein | chr1:25915620-25917675 FORWARD LENGTH=486	3883	20.389	12.847	12.946	17.759	12.672	12.781	13.801
PA10085896	AT1G68940	| Symbols: | Armadillo/beta-catenin-like repeat family protein | chr1:25921453-25925374 REVERSE LENGTH=1061	746	9.472	10.86	16.989	12.4655	36.513	17.833	18.9321
PA10018388	AT1G69010	[Trans Factor] | Symbols: BIM2 | BES1-interacting Myc-like protein 2 | chr1:25941804-25943599 FORWARD LENGTH=311	1467	6.491	14.1115	11.594	11.886	4.341	8.264	10.0393
PA10008283	AT1G69040	| Symbols: ACR4 | ACT domain repeat 4 | chr1:25957843-25960079 FORWARD LENGTH=455	6003	18.925	52.3215	38.922	66.6165	33.871	47.44	47.8342
PA10016535	AT1G69070	| Symbols: | FUNCTIONS IN: molecular_function unknown; INVOLVED IN: biological_process unknown; LOCATED IN: cellular_component unknown; EXPRESSED IN: 23 plant structures; EXPRESSED DURING: 13 growth stages; CONTAINS InterPro DOMAIN/s: Nop14-like protein (InterPro:IPR007276); Has 69842 Blast hits to 35213 proteins in 1572 species: Archae - 363; Bacteria - 20593; Metazoa - 20851; Fungi - 8010; Plan…	9503	25.022	31.0845	25.501	22.507	23.119	25.439	25.5301
PA10008891	AT1G69120	[Trans Factor] | Symbols: AP1, AGL7 | K-box region and MADS-box transcription factor family protein | chr1:25982576-25986102 REVERSE LENGTH=256	2113	38.205	9.922	12.06	18.2055	16.351	16.332	14.5741
PA10024112	AT1G69160	| Symbols: | unknown protein; BEST Arabidopsis thaliana protein match is: unknown protein (TAIR:AT3G13980.1); Has 173 Blast hits to 172 proteins in 54 species: Archae - 0; Bacteria - 0; Metazoa - 25; Fungi - 33; Plants - 84; Viruses - 2; Other Eukaryotes - 29 (source: NCBI BLink). | chr1:26000315-26001280 FORWARD LENGTH=321	1511	10.412	3.397	3.268	5.6325	43.16	5.041	12.0997
PA10028118	AT1G69170	[Trans Factor] | Symbols: | Squamosa promoter-binding protein-like (SBP domain) transcription factor family protein | chr1:26005626-26007041 FORWARD LENGTH=405	3335	15.084	9.6855	9.374	17.0755	6.839	11.759	10.9466
PA10037010	AT1G69200	| Symbols: FLN2 | fructokinase-like 2 | chr1:26016018-26018365 FORWARD LENGTH=616	3768	8.558	18.614	17.881	16.842	10.362	16.097	15.9592
PA10033542	AT1G69210	| Symbols: | Uncharacterised protein family UPF0090 | chr1:26018583-26020058 REVERSE LENGTH=305	9523	20.479	50.241	69.483	75.268	57.827	61.849	62.9336
PA10001827	AT1G69230	| Symbols: SP1L2 | SPIRAL1-like2 | chr1:26026543-26027085 REVERSE LENGTH=110	26866	189.41	242.168	268.131	393.09	181.457	279.966	272.962
PA10007250	AT1G69230	| Symbols: SP1L2 | SPIRAL1-like2 | chr1:26026543-26027085 REVERSE LENGTH=110	701	0	26.801	17.203	25.5015	17.345	31.359	23.6419
PA10013101	AT1G69340	| Symbols: | appr-1-p processing enzyme family protein | chr1:26066298-26069644 FORWARD LENGTH=562	4956	30.285	17.8305	17.315	18.337	13.67	16.373	16.7051
PA10010044	AT1G69370	| Symbols: CM3, cm-3 | chorismate mutase 3 | chr1:26080098-26081559 FORWARD LENGTH=316	17924	35.807	126.772	102.759	90.765	70.707	91.773	96.5553
PA10019620	AT1G69390	| Symbols: ATMINE1, MINE1, ARC12 | homologue of bacterial MinE 1 | chr1:26084721-26086284 FORWARD LENGTH=229	3882	43.874	32.136	32.219	41.953	17.333	33.863	31.5008
PA10028725	AT1G69430	| Symbols: | unknown protein; BEST Arabidopsis thaliana protein match is: unknown protein (TAIR:AT1G26650.1); Has 216 Blast hits to 215 proteins in 17 species: Archae - 0; Bacteria - 0; Metazoa - 0; Fungi - 0; Plants - 216; Viruses - 0; Other Eukaryotes - 0 (source: NCBI BLink). | chr1:26098025-26099077 FORWARD LENGTH=350	2491	24.195	9.0775	8.819	12.53	10.213	10.946	10.3171
PA10043816	AT1G69440	| Symbols: AGO7, ZIP | Argonaute family protein | chr1:26101565-26105016 REVERSE LENGTH=990	7440	72.029	20.5765	14.265	32.555	32.082	23.114	24.5185
PA10057710	AT1G69440	| Symbols: AGO7, ZIP | Argonaute family protein | chr1:26101565-26105016 REVERSE LENGTH=990	2488	32.19	19.104	13.352	29.8465	25.483	20.924	21.7419
PA10033776	AT1G69560	[Trans Factor] | Symbols: MYB105, LOF2, ATMYB105 | myb domain protein 105 | chr1:26157755-26158906 FORWARD LENGTH=330	16186	53.735	143.572	117.117	92.575	174.67	120.296	129.646
PA10007158	AT1G69620	| Symbols: RPL34 | ribosomal protein L34 | chr1:26189900-26191081 FORWARD LENGTH=119	9640	0	346.838	309.57	424.306	230.174	360.804	334.338
PA10014922	AT1G69640	SBH1 | Sphingobase C4-Hydroxylase | | Sphingolipid Synthesis | 11-ARALIP-JBO | sphingoid base hydroxylase 1	5172	28.885	34.873	36.965	37.666	13.851	28.364	30.3438
PA10014816	AT1G69640	SBH1 | Sphingobase C4-Hydroxylase | | Sphingolipid Synthesis | 11-ARALIP-JBO | sphingoid base hydroxylase 1	2089	42.292	14.192	12.137	21.9945	11.446	13.044	14.5627
PA10001960	AT1G69740	| Symbols: HEMB1 | Aldolase superfamily protein | chr1:26232197-26234713 FORWARD LENGTH=430	14998	108.563	84.57	81.658	89.171	57.077	70.625	76.6202
PA10028338	AT1G69800	| Symbols: | Cystathionine beta-synthase (CBS) protein | chr1:26274416-26276325 REVERSE LENGTH=476	2610	17.679	5.3065	13.036	17.199	8.577	10.532	10.9301
PA10012258	AT1G69840	| Symbols: | SPFH/Band 7/PHB domain-containing membrane-associated protein family | chr1:26293932-26295150 REVERSE LENGTH=286	10154	30.351	39.882	47.773	62.8835	67.409	57.563	55.1021
PA10014466	AT1G69910	| Symbols: | Protein kinase superfamily protein | chr1:26330166-26332076 FORWARD LENGTH=636	10472	57.327	24.3055	37.231	48.5415	18.886	25.904	30.9736
PA10022451	AT1G69960	| Symbols: PP2A | serine/threonine protein phosphatase 2A | chr1:26348892-26350511 REVERSE LENGTH=307	628	0	22.7815	29.878	20.834	8.425	17.41	19.8657
PA10022154	AT1G69980	| Symbols: | unknown protein; LOCATED IN: endomembrane system; EXPRESSED IN: 24 plant structures; EXPRESSED DURING: 15 growth stages; Has 30 Blast hits to 30 proteins in 12 species: Archae - 0; Bacteria - 0; Metazoa - 0; Fungi - 0; Plants - 30; Viruses - 0; Other Eukaryotes - 0 (source: NCBI BLink). | chr1:26356559-26357647 REVERSE LENGTH=205	1646	10.414	12.899	10.363	13.07	7.081	8.697	10.422
PA10035758	AT1G70060	| Symbols: SNL4 | SIN3-like 4 | chr1:26383789-26389568 FORWARD LENGTH=1326	2986	42.675	45.777	61.979	35.807	81.137	46.552	54.2504
PA10009547	AT1G70060	| Symbols: SNL4 | SIN3-like 4 | chr1:26383789-26389568 FORWARD LENGTH=1326	26659	76.099	43.884	45.454	43.1855	52.25	38.751	44.7049
PA10043973	AT1G70060	| Symbols: SNL4 | SIN3-like 4 | chr1:26383789-26389568 FORWARD LENGTH=1326	2383	33.811	18.531	23.604	19.73	38.178	16.476	23.3038
PA10045517	AT1G70060	| Symbols: SNL4 | SIN3-like 4 | chr1:26383789-26389568 FORWARD LENGTH=1326	755	2.814	11.422	12.869	7.8215	8.633	9.99	10.1471
PA10050971	AT1G70080	| Symbols: | Terpenoid cyclases/Protein prenyltransferases superfamily protein | chr1:26394669-26397565 REVERSE LENGTH=611	4395	32.102	276.394	135.119	92.82	23.488	54.8	116.524
PA10006581	AT1G70160	| Symbols: | unknown protein; FUNCTIONS IN: molecular_function unknown; INVOLVED IN: biological_process unknown; LOCATED IN: endomembrane system; EXPRESSED IN: 24 plant structures; EXPRESSED DURING: 15 growth stages; BEST Arabidopsis thaliana protein match is: unknown protein (TAIR:AT4G27020.1); Has 108 Blast hits to 108 proteins in 20 species: Archae - 0; Bacteria - 0; Metazoa - 0; Fungi - 0; Pl…	8374	50.954	36.9095	42.113	47.5305	20.751	28.844	35.2296
PA10027133	AT1G70190	| Symbols: | Ribosomal protein L7/L12, oligomerisation;Ribosomal protein L7/L12, C-terminal/adaptor protein ClpS-like | chr1:26430616-26431242 FORWARD LENGTH=208	5503	6.192	46.4255	41.555	38.083	29.958	37.028	38.6099
PA10018156	AT1G70200	| Symbols: | RNA-binding (RRM/RBD/RNP motifs) family protein | chr1:26432514-26434351 REVERSE LENGTH=538	4315	12.904	23.684	25.775	24.204	17.489	23.265	22.8834
PA10015154	AT1G70250	| Symbols: | receptor serine/threonine kinase, putative | chr1:26452975-26456088 FORWARD LENGTH=799	1726	2.24	21.4335	15.069	20.675	11.28	13.337	16.3589
PA10037295	AT1G70280	| Symbols: | NHL domain-containing protein | chr1:26466086-26468471 REVERSE LENGTH=509	1813	0	46.245	36.41	49.121	19.24	29.407	36.0846
PA10047013	AT1G70280	| Symbols: | NHL domain-containing protein | chr1:26466086-26468471 REVERSE LENGTH=509	1973	28.747	33.0865	27.691	35.574	12.816	19.817	25.7969
PA10004500	AT1G70280	| Symbols: | NHL domain-containing protein | chr1:26466086-26468471 REVERSE LENGTH=509	4395	78.028	13.127	26.808	24.687	15.557	26.68	21.3718
PA10009311	AT1G70300	| Symbols: KUP6 | K+ uptake permease 6 | chr1:26477993-26481233 REVERSE LENGTH=782	30425	151.098	69.0485	96.175	101.57	73.427	82.62	84.568
PA10026296	AT1G70300	| Symbols: KUP6 | K+ uptake permease 6 | chr1:26477993-26481233 REVERSE LENGTH=782	3700	33.997	17.3285	18.265	15.3245	12.816	15.816	15.91
PA10035590	AT1G70320	| Symbols: UPL2 | ubiquitin-protein ligase 2 | chr1:26488745-26501281 REVERSE LENGTH=3658	4092	33.282	14.2655	19.073	15.272	15.103	12.809	15.3045
PA10008962	AT1G70330	| Symbols: ENT1,AT, ENT1 | equilibrative nucleotide transporter 1 | chr1:26502920-26504360 FORWARD LENGTH=450	5765	78.328	28.3265	27.754	33.7555	29.543	29.454	29.7666
PA10034669	AT1G70520	| Symbols: CRK2 | cysteine-rich RLK (RECEPTOR-like protein kinase) 2 | chr1:26584888-26587334 REVERSE LENGTH=649	4244	7.617	17.001	14.754	12.6805	22.021	11.117	15.5147
PA10035830	AT1G70520	| Symbols: CRK2 | cysteine-rich RLK (RECEPTOR-like protein kinase) 2 | chr1:26584888-26587334 REVERSE LENGTH=649	4325	6.874	20.7995	13.471	13.337	14.572	13.011	15.0381
PA10000402	AT1G70580	| Symbols: AOAT2, GGT2 | alanine-2-oxoglutarate aminotransferase 2 | chr1:26613222-26615845 FORWARD LENGTH=481	16160	45.853	18.9085	20.903	22.2495	16.233	16.301	18.919
PA10028687	AT1G70590	| Symbols: | F-box family protein | chr1:26618403-26620159 FORWARD LENGTH=351	2137	46.17	13.8675	20.537	20.8015	17.798	15.962	17.7932
PA10001524	AT1G70600	| Symbols: | Ribosomal protein L18e/L15 superfamily protein | chr1:26621168-26621608 REVERSE LENGTH=146	15373	335.191	151.252	175.828	221.083	114.721	130.212	158.619
PA10001525	AT1G70600	| Symbols: | Ribosomal protein L18e/L15 superfamily protein | chr1:26621168-26621608 REVERSE LENGTH=146	5865	42.815	68.3455	70.234	90.277	48.104	57.292	66.8505
PA10028578	AT1G70620	| Symbols: | cyclin-related | chr1:26626634-26630755 FORWARD LENGTH=897	7065	18.731	19.359	15.807	16.619	18.905	16.794	17.4968
PA10019698	AT1G70650	| Symbols: | Ran BP2/NZF zinc finger-like superfamily protein | chr1:26638158-26641949 FORWARD LENGTH=595	1396	27.036	11.3325	10.196	17.1005	11.698	12.157	12.4968
PA10008220	AT1G70660	| Symbols: MMZ2, UEV1B | MMS ZWEI homologue 2 | chr1:26640755-26641949 FORWARD LENGTH=159	5087	50.873	53.4325	51.773	58.1815	32.367	50.054	49.1616
PA10012147	AT1G70720	| Symbols: | Plant invertase/pectin methylesterase inhibitor superfamily protein | chr1:26666427-26667029 FORWARD LENGTH=200	2458	36.841	26.136	36.784	26.2125	32.075	20.523	28.3461
PA10012001	AT1G70730	| | Cyto | Glycolysis | 1-CarboHy-JBO | Phosphoglucomutase/phosphomannomutase family protein	4508	113.535	80.2815	96.792	106.725	49.954	69.219	80.5943
PA10033609	AT1G70740	| Symbols: | Protein kinase superfamily protein | chr1:26673847-26675651 REVERSE LENGTH=425	1561	22.318	12.2345	13.707	15.6045	16.84	15.062	14.6896
PA10023524	AT1G70750	| Symbols: | Protein of unknown function, DUF593 | chr1:26680728-26683147 REVERSE LENGTH=749	16110	29.559	26.37	32.976	30.9525	50.527	37.6	35.6851
PA10007120	AT1G70780	| Symbols: | unknown protein; FUNCTIONS IN: molecular_function unknown; INVOLVED IN: biological_process unknown; LOCATED IN: mitochondrion; EXPRESSED IN: sperm cell, male gametophyte, pollen tube; EXPRESSED DURING: L mature pollen stage, M germinated pollen stage; BEST Arabidopsis thaliana protein match is: unknown protein (TAIR:AT1G23150.1); Has 143 Blast hits to 143 proteins in 17 species: Arch…	1985	18.534	12.7585	12.701	13.7985	14.693	10.328	12.8558
PA10036964	AT1G71010	| Phosphatidylinositol-Phosphate Kinase type III | | Signaling | 24-ARALIP-JBO | FORMS APLOID AND BINUCLEATE CELLS 1C	6102	27.751	15.6305	17.037	16.1055	9.461	8.736	13.394
PA10011750	AT1G71010	| Phosphatidylinositol-Phosphate Kinase type III | | Signaling | 24-ARALIP-JBO | FORMS APLOID AND BINUCLEATE CELLS 1C	5433	23.991	12.9925	13.836	14.9015	8.002	7.277	11.4018
PA10013652	AT1G71020	| Symbols: | ARM repeat superfamily protein | chr1:26790825-26793105 REVERSE LENGTH=628	4156	15.797	17.1465	17.556	20.6335	14.329	14.929	16.9188
PA10017748	AT1G71080	| Symbols: | RNA polymerase II transcription elongation factor | chr1:26809987-26811645 REVERSE LENGTH=326	4939	33.125	29.4165	29.192	37.3715	16.887	24.994	27.5722
PA10006019	AT1G71090	| Symbols: | Auxin efflux carrier family protein | chr1:26812551-26813924 FORWARD LENGTH=457	8525	33.64	40.3065	43.651	45.8465	36.142	33.101	39.8094
PA10003501	AT1G71110	| Symbols: | unknown protein; FUNCTIONS IN: molecular_function unknown; INVOLVED IN: biological_process unknown; LOCATED IN: endomembrane system; BEST Arabidopsis thaliana protein match is: unknown protein (TAIR:AT2G12400.1); Has 173 Blast hits to 169 proteins in 21 species: Archae - 0; Bacteria - 0; Metazoa - 3; Fungi - 0; Plants - 165; Viruses - 0; Other Eukaryotes - 5 (source: NCBI BLink). | c…	7396	17.798	29.359	18.96	40.015	10.788	16.131	23.0506
PA10016285	AT1G71190	| Symbols: SAG18 | senescence associated gene 18 | chr1:26833597-26834982 REVERSE LENGTH=281	3985	17.315	26.428	25.621	30.8995	20.83	21.216	24.9989
PA10018296	AT1G71220	| Symbols: EBS1 | UDP-glucose:glycoprotein glucosyltransferases;transferases, transferring hexosyl groups;transferases, transferring glycosyl groups | chr1:26841664-26851730 FORWARD LENGTH=1614	7003	18.33	13.312	12.448	10.5355	10.204	8.037	10.9073
PA10024383	AT1G71240	| Symbols: | Plant protein of unknown function (DUF639) | chr1:26855489-26859599 FORWARD LENGTH=823	1222	8.238	12.852	13.298	11.379	11.018	8.494	11.4082
PA10018430	AT1G71350	| Symbols: | eukaryotic translation initiation factor SUI1 family protein | chr1:26888525-26891209 REVERSE LENGTH=597	4866	42.586	16.9955	15.462	18.6495	15.96	17.244	16.8622
PA10016841	AT1G71360	| Symbols: | Galactose-binding protein | chr1:26892214-26894166 REVERSE LENGTH=596	5352	15.533	19.45	17.891	19.8915	36.984	28.377	24.5187
PA10120818	AT1G71360	| Symbols: | Galactose-binding protein | chr1:26892214-26894166 REVERSE LENGTH=596	825	3.937	16.102	12.122	19.4825	4.801	13.695	13.2405
PA10019245	AT1G71430	| Symbols: | unknown protein; FUNCTIONS IN: molecular_function unknown; INVOLVED IN: biological_process unknown; LOCATED IN: cellular_component unknown; EXPRESSED IN: 23 plant structures; EXPRESSED DURING: 13 growth stages; Has 64 Blast hits to 64 proteins in 28 species: Archae - 0; Bacteria - 0; Metazoa - 14; Fungi - 6; Plants - 42; Viruses - 0; Other Eukaryotes - 2 (source: NCBI BLink). | chr1:…	1460	8.551	13.8335	16.04	16.7205	7.232	13.8	13.5252
PA10028003	AT1G71440	| Symbols: PFI, TFC E | tubulin folding cofactor E / Pfifferling (PFI) | chr1:26921271-26924373 REVERSE LENGTH=531	5489	32.184	22.885	19.951	24.2745	13.593	19.5	20.0407
PA10024653	AT1G71695	| Symbols: | Peroxidase superfamily protein | chr1:26964359-26966557 FORWARD LENGTH=358	3316	26.948	149.383	87.539	44.6285	5.653	21.744	61.7896
PA10040914	AT1G71695	| Symbols: | Peroxidase superfamily protein | chr1:26964359-26966557 FORWARD LENGTH=358	2084	41.593	120.13	83.662	35.8985	5.843	13.425	51.7918
PA10039823	AT1G71695	| Symbols: | Peroxidase superfamily protein | chr1:26964359-26966557 FORWARD LENGTH=358	558	8.736	68.196	19.587	7.107	4.811	0.313	20.0028
PA10043828	AT1G71695	| Symbols: | Peroxidase superfamily protein | chr1:26964359-26966557 FORWARD LENGTH=358	602	15.245	62.952	19.369	6.122	5.097	1.093	18.9266
PA10018006	AT1G71770	| Symbols: PAB5 | poly(A)-binding protein 5 | chr1:26990777-26993489 REVERSE LENGTH=682	16681	65.975	53.98	60.505	55.8085	73.949	57.248	60.2981
PA10014405	AT1G71820	| Symbols: SEC6 | SEC6 | chr1:27010022-27016745 FORWARD LENGTH=752	21911	52.954	47.068	52.831	51.801	50.577	46.377	49.7308
PA10021172	AT1G71830	| Symbols: SERK1, ATSERK1 | somatic embryogenesis receptor-like kinase 1 | chr1:27018575-27021842 FORWARD LENGTH=625	785	40.209	12.587	10.518	13.4525	8.831	11.416	11.3609
PA10023314	AT1G71840	| Symbols: | transducin family protein / WD-40 repeat family protein | chr1:27022424-27024380 FORWARD LENGTH=407	2593	26.209	12.2895	14.14	17.539	12.912	15.084	14.3929
PA10011537	AT1G71860	| Symbols: PTP1, ATPTP1 | protein tyrosine phosphatase 1 | chr1:27026866-27028675 FORWARD LENGTH=340	4272	30.073	19.243	17.453	25.3265	13.298	18.93	18.8501
PA10011440	AT1G71865	| Symbols: | unknown protein; FUNCTIONS IN: molecular_function unknown; INVOLVED IN: biological_process unknown; LOCATED IN: chloroplast; Has 33 Blast hits to 33 proteins in 11 species: Archae - 0; Bacteria - 0; Metazoa - 0; Fungi - 0; Plants - 33; Viruses - 0; Other Eukaryotes - 0 (source: NCBI BLink). | chr1:27030117-27030416 FORWARD LENGTH=99	1767	14.695	10.221	14.277	12.8045	10.289	11.805	11.8793
PA10001264	AT1G71950	| Symbols: | Proteinase inhibitor, propeptide | chr1:27080453-27081573 REVERSE LENGTH=136	13388	208.581	128.639	162.272	211.934	78.503	135.938	143.457
PA10002193	AT1G71950	| Symbols: | Proteinase inhibitor, propeptide | chr1:27080453-27081573 REVERSE LENGTH=136	10849	103.188	40.3975	57.581	71.7385	32.007	42.519	48.8486
PA10023680	AT1G71970	| Symbols: | unknown protein; FUNCTIONS IN: molecular_function unknown; INVOLVED IN: biological_process unknown; LOCATED IN: chloroplast; EXPRESSED IN: 22 plant structures; EXPRESSED DURING: 13 growth stages; BEST Arabidopsis thaliana protein match is: unknown protein (TAIR:AT1G22680.1); Has 58 Blast hits to 58 proteins in 13 species: Archae - 0; Bacteria - 0; Metazoa - 4; Fungi - 0; Plants - 49;…	5120	31.888	70.435	59.306	50.4685	37.541	40.924	51.7349
PA10024529	AT1G71980	| Symbols: | Protease-associated (PA) RING/U-box zinc finger family protein | chr1:27098250-27099881 FORWARD LENGTH=448	2885	40.847	20.873	21.296	25.252	15.554	19.278	20.4506
PA10014459	AT1G71980	| Symbols: | Protease-associated (PA) RING/U-box zinc finger family protein | chr1:27098250-27099881 FORWARD LENGTH=448	4111	21.311	12.1265	14.865	16.442	19.157	12.427	15.0035
PA10001834	AT1G72020	| Symbols: | unknown protein; Has 52 Blast hits to 52 proteins in 18 species: Archae - 0; Bacteria - 0; Metazoa - 0; Fungi - 0; Plants - 52; Viruses - 0; Other Eukaryotes - 0 (source: NCBI BLink). | chr1:27109521-27110327 REVERSE LENGTH=97	4593	34.052	47.105	40.781	52.5065	26.622	43.429	42.0887
PA10014284	AT1G72040	| Symbols: | P-loop containing nucleoside triphosphate hydrolases superfamily protein | chr1:27112159-27114248 REVERSE LENGTH=580	7019	42.76	31.964	29.757	34.874	26.208	33.452	31.251
PA10014745	AT1G72170	| Symbols: | Domain of unknown function (DUF543) | chr1:27156403-27157516 FORWARD LENGTH=102	1686	51.904	9.7965	14.125	18.879	7.744	12.131	12.5351
PA10001229	AT1G72180	| Symbols: | Leucine-rich receptor-like protein kinase family protein | chr1:27164074-27167204 FORWARD LENGTH=977	18949	84.148	45.928	44.632	43.805	32.476	33.954	40.159
PA10027448	AT1G72180	| Symbols: | Leucine-rich receptor-like protein kinase family protein | chr1:27164074-27167204 FORWARD LENGTH=977	2114	9.448	33.2035	21.042	17.274	31.87	14.909	23.6597
PA10007867	AT1G72180	| Symbols: | Leucine-rich receptor-like protein kinase family protein | chr1:27164074-27167204 FORWARD LENGTH=977	1172	13.195	14.92	12.307	20.2975	4.568	7.666	11.9517
PA10014610	AT1G72180	| Symbols: | Leucine-rich receptor-like protein kinase family protein | chr1:27164074-27167204 FORWARD LENGTH=977	282	0	13.164	7.974	16.8315	4.704	8.577	10.2501
PA10025496	AT1G72190	| Symbols: | D-isomer specific 2-hydroxyacid dehydrogenase family protein | chr1:27167458-27169696 REVERSE LENGTH=373	2108	16.648	14.415	10.643	14.6045	5.038	11.712	11.2825
PA10037043	AT1G72210	[Trans Factor] | Symbols: | basic helix-loop-helix (bHLH) DNA-binding superfamily protein | chr1:27180066-27182268 FORWARD LENGTH=320	10879	66.591	70.916	65.595	87.779	88.678	97.856	82.1648
PA10064682	AT1G72210	[Trans Factor] | Symbols: | basic helix-loop-helix (bHLH) DNA-binding superfamily protein | chr1:27180066-27182268 FORWARD LENGTH=320	2292	32.021	43.7005	27.88	48.107	32.75	49.811	40.4497
PA10038090	AT1G72270	| Symbols: | LOCATED IN: mitochondrion; EXPRESSED IN: shoot apex, embryo, flower, seed; EXPRESSED DURING: petal differentiation and expansion stage, E expanded cotyledon stage, D bilateral stage; BEST Arabidopsis thaliana protein match is: PIF / Ping-Pong family of plant transposases (TAIR:AT3G55350.1). | chr1:27209890-27211122 REVERSE LENGTH=410	998	18.679	9.639	14.598	13.404	12.071	11.484	12.2392
PA10016814	AT1G72280	| Symbols: AERO1, ERO1 | endoplasmic reticulum oxidoreductins 1 | chr1:27212039-27214506 REVERSE LENGTH=469	5905	25.599	22.9405	18.835	22.436	31.605	17.798	22.7229
PA10009215	AT1G72340	| Symbols: | NagB/RpiA/CoA transferase-like superfamily protein | chr1:27236898-27238482 FORWARD LENGTH=382	7323	72.338	28.6215	37.326	42.896	28.372	30.492	33.5415
PA10002514	AT1G72370	| Symbols: P40, AP40, RP40, RPSAA | 40s ribosomal protein SA | chr1:27243148-27244842 REVERSE LENGTH=298	39330	389.743	193.899	211.63	235.745	162.841	184.492	197.721
PA10007827	AT1G72370	| Symbols: P40, AP40, RP40, RPSAA | 40s ribosomal protein SA | chr1:27243148-27244842 REVERSE LENGTH=298	11746	87.097	89.1825	70.342	84.796	52.121	65.902	72.4687
PA10022234	AT1G72420	| Symbols: | NADH:ubiquinone oxidoreductase intermediate-associated protein 30 | chr1:27261367-27263186 REVERSE LENGTH=228	1985	17.657	12.0675	8.521	13.9295	7.938	10.675	10.6262
PA10025172	AT1G72440	| Symbols: EDA25, SWA2 | CCAAT-binding factor | chr1:27268325-27273596 REVERSE LENGTH=1043	11180	28.488	31.0205	33.435	27.69	29.831	25.746	29.5445
PA10010853	AT1G72480	| Symbols: | Lung seven transmembrane receptor family protein | chr1:27286304-27288339 REVERSE LENGTH=509	5224	53.993	19.7395	16.479	25.3055	16.203	20.082	19.5618
PA10000572	AT1G72520	| Lipoxygenase | | Oxylipin; Signaling; Lipase | 22-ARALIP-JBO; 24-ARALIP-JBO; 1-Lipase-JBO | PLAT/LH2 domain-containing lipoxygenase family protein	128534	104.776	244.351	291.571	251.599	175.38	216.886	235.957
PA10016538	AT1G72550	| Symbols: | tRNA synthetase beta subunit family protein | chr1:27319947-27323908 REVERSE LENGTH=598	6297	46.427	21.871	22.791	27.1185	20.377	20.827	22.5969
PA10049535	AT1G72570	[Trans Factor] | Symbols: | Integrase-type DNA-binding superfamily protein | chr1:27331381-27333698 FORWARD LENGTH=415	6812	22.309	40.6455	40.209	35.487	46.096	55.674	43.6223
PA10011010	AT1G72650	[Trans Factor] | Symbols: TRFL6 | TRF-like 6 | chr1:27350253-27353483 FORWARD LENGTH=630	37112	119.081	132.71	132.978	159.332	103.869	118.229	129.424
PA10028789	AT1G72650	[Trans Factor] | Symbols: TRFL6 | TRF-like 6 | chr1:27350253-27353483 FORWARD LENGTH=630	6354	7.427	15.227	15.113	14.959	13.556	12.324	14.2358
PA10009495	AT1G72680	| Symbols: ATCAD1, CAD1 | cinnamyl-alcohol dehydrogenase | chr1:27359346-27360876 REVERSE LENGTH=355	8289	79.913	46.593	46.29	46.1155	34.168	40.58	42.7493
PA10035005	AT1G72700	| Translocase | | Miscellaneous | 30-ARALIP-JBO | ATPase E1-E2 type family protein / haloacid dehalogenase-like hydrolase family protein	3108	95.995	18.596	20.533	25.3995	31.055	23.327	23.7821
PA10035702	AT1G72700	| Translocase | | Miscellaneous | 30-ARALIP-JBO | ATPase E1-E2 type family protein / haloacid dehalogenase-like hydrolase family protein	1475	89.841	17.6705	20.988	23.647	28.403	23.508	22.8433
PA10013426	AT1G72710	| Symbols: CKL2 | casein kinase 1-like protein 2 | chr1:27372553-27376178 FORWARD LENGTH=465	2056	79.72	16.481	18.41	23.7755	11.289	15.296	17.0503
PA10012163	AT1G72770	| Symbols: HAB1 | homology to ABI1 | chr1:27390998-27392851 FORWARD LENGTH=511	17354	116.503	39.548	55.433	60.2825	71.688	55.783	56.5469
PA10026130	AT1G72990	| Symbols: BGAL17 | beta-galactosidase 17 | chr1:27457480-27462168 REVERSE LENGTH=697	3803	31.301	15.0935	12.422	15.396	9.019	11.983	12.7827
PA10009623	AT1G73010	| Symbols: ATPS2, PS2 | phosphate starvation-induced gene 2 | chr1:27464780-27466180 REVERSE LENGTH=295	1616	23.262	12.235	12.343	10.8645	8.235	8.342	10.4039
PA10000947	AT1G73030	| Symbols: VPS46.2, CHMP1A | SNF7 family protein | chr1:27473938-27474848 FORWARD LENGTH=203	21561	164.832	137.656	145.844	191.229	117.558	120.216	142.501
PA10008762	AT1G73177	| Symbols: BNS | bonsai | chr1:27516721-27517352 REVERSE LENGTH=63	7388	23.301	99.564	77.164	98.6485	51.125	88.671	83.0345
PA10013560	AT1G73180	| Symbols: | Eukaryotic translation initiation factor eIF2A family protein | chr1:27518335-27521432 FORWARD LENGTH=513	5748	44.781	24.21	24.7	23.188	20.551	21.917	22.9132
PA10003505	AT1G73230	| Symbols: | Nascent polypeptide-associated complex NAC | chr1:27540506-27541364 REVERSE LENGTH=165	10087	102.424	100.529	103.858	100.88	55.197	96.165	91.3256
PA10006518	AT1G73230	| Symbols: | Nascent polypeptide-associated complex NAC | chr1:27540506-27541364 REVERSE LENGTH=165	6140	123.682	68.4015	66.024	86.875	44.68	64.271	66.0503
PA10004172	AT1G73230	| Symbols: | Nascent polypeptide-associated complex NAC | chr1:27540506-27541364 REVERSE LENGTH=165	9129	68.332	58.8845	58.33	77.1235	38.646	67.254	60.0476
PA10006647	AT1G73270	| Symbols: scpl6 | serine carboxypeptidase-like 6 | chr1:27549021-27552517 REVERSE LENGTH=452	4690	44.044	18.083	19.197	20.389	13.306	21.577	18.5104
PA10010433	AT1G73430	| Symbols: | sec34-like family protein | chr1:27604096-27610829 FORWARD LENGTH=784	15628	67.931	45.729	51.459	59.854	36.804	44.304	47.63
PA10022934	AT1G73440	| Symbols: | calmodulin-related | chr1:27611418-27612182 FORWARD LENGTH=254	3684	10.11	47.598	40.347	48.836	23.463	39.973	40.0434
PA10043575	AT1G73460	| Symbols: | Protein kinase superfamily protein | chr1:27620122-27624899 FORWARD LENGTH=1169	1457	14.342	25.912	19.037	16.568	17.038	16.768	19.0646
PA10010937	AT1G73500	| Symbols: ATMKK9, MKK9 | MAP kinase kinase 9 | chr1:27639419-27640351 REVERSE LENGTH=310	2705	51.398	13.452	7.759	19.633	16.377	19.354	15.315
PA10022873	AT1G73530	| Symbols: | RNA-binding (RRM/RBD/RNP motifs) family protein | chr1:27643801-27645386 REVERSE LENGTH=181	1717	17.863	14.61	15.663	17.8305	11.867	15.659	15.1259
PA10017355	AT1G73660	| Symbols: | protein tyrosine kinase family protein | chr1:27692247-27696718 REVERSE LENGTH=1030	9411	30.919	20.018	20.692	16.9215	19.103	11.65	17.6769
PA10031127	AT1G73660	| Symbols: | protein tyrosine kinase family protein | chr1:27692247-27696718 REVERSE LENGTH=1030	1511	49.168	18.562	15.849	12.92	14.632	11.423	14.6772
PA10043271	AT1G73660	| Symbols: | protein tyrosine kinase family protein | chr1:27692247-27696718 REVERSE LENGTH=1030	2318	49.464	13.278	11.356	8.6195	10.39	8.728	10.4743
PA10055667	AT1G73730	[Trans Factor] | Symbols: EIL3, SLIM1, ATSLIM, AtEIL3 | ETHYLENE-INSENSITIVE3-like 3 | chr1:27730434-27732363 REVERSE LENGTH=567	774	0	21.157	13.199	14.2225	46.566	40.848	27.1985
PA10037127	AT1G73730	[Trans Factor] | Symbols: EIL3, SLIM1, ATSLIM, AtEIL3 | ETHYLENE-INSENSITIVE3-like 3 | chr1:27730434-27732363 REVERSE LENGTH=567	4129	8.826	11.878	8.367	8.6005	23.161	15.916	13.5845
PA10001266	AT1G73760	| Symbols: | RING/U-box superfamily protein | chr1:27739366-27741161 REVERSE LENGTH=367	4019	16.529	29.7265	22.112	31.088	12.842	18.624	22.8785
PA10032752	AT1G73880	| Symbols: UGT89B1 | UDP-glucosyl transferase 89B1 | chr1:27785143-27786564 FORWARD LENGTH=473	1262	10.245	19.693	13.323	17.327	8.262	7.44	13.209
PA10006033	AT1G73885	| Symbols: | unknown protein; FUNCTIONS IN: molecular_function unknown; INVOLVED IN: biological_process unknown; LOCATED IN: chloroplast thylakoid membrane, chloroplast; Has 37 Blast hits to 37 proteins in 13 species: Archae - 0; Bacteria - 0; Metazoa - 0; Fungi - 0; Plants - 37; Viruses - 0; Other Eukaryotes - 0 (source: NCBI BLink). | chr1:27786864-27787708 FORWARD LENGTH=192	2784	26.209	20.0045	28.119	50.778	44.676	38.12	36.3395
PA10017353	AT1G73930	| Symbols: | unknown protein; CONTAINS InterPro DOMAIN/s: Protein of unknown function DUF1630 (InterPro:IPR012860); Has 35333 Blast hits to 34131 proteins in 2444 species: Archae - 798; Bacteria - 22429; Metazoa - 974; Fungi - 991; Plants - 531; Viruses - 0; Other Eukaryotes - 9610 (source: NCBI BLink). | chr1:27795347-27797534 REVERSE LENGTH=623	1396	8.392	44.887	59.704	62.233	48.854	48.151	52.7658
PA10025571	AT1G73940	| Symbols: | unknown protein; BEST Arabidopsis thaliana protein match is: unknown protein (TAIR:AT5G49410.2); Has 54 Blast hits to 54 proteins in 11 species: Archae - 0; Bacteria - 0; Metazoa - 0; Fungi - 0; Plants - 54; Viruses - 0; Other Eukaryotes - 0 (source: NCBI BLink). | chr1:27798519-27799522 REVERSE LENGTH=151	2380	2.912	17.514	15.061	20.303	5.212	12.846	14.1872
PA10005849	AT1G73960	| Symbols: TAF2 | TBP-associated factor 2 | chr1:27805173-27814433 REVERSE LENGTH=1370	16803	22.876	28.214	23.945	31.756	20.983	19.715	24.9226
PA10017704	AT1G73990	| Symbols: SPPA, SPPA1 | signal peptide peptidase | chr1:27824465-27828807 FORWARD LENGTH=677	4297	14.676	16.397	17.179	14.8	10.817	16.565	15.1516
PA10008552	AT1G74030	| | Plastid | Glycolysis | 1-CarboHy-JBO | enolase 1	13505	96.023	53.0635	61.059	58.941	48.503	51.944	54.7021
PA10001119	AT1G74050	| Symbols: | Ribosomal protein L6 family protein | chr1:27847256-27848680 REVERSE LENGTH=233	31244	218.705	223.048	216.483	252.451	148.417	199.814	208.043
PA10020125	AT1G74050	| Symbols: | Ribosomal protein L6 family protein | chr1:27847256-27848680 REVERSE LENGTH=233	940	26.948	26.0015	28.799	36.008	15.635	29.476	27.1839
PA10034161	AT1G74240	| Symbols: | Mitochondrial substrate carrier family protein | chr1:27917437-27919987 FORWARD LENGTH=364	2818	12.656	17.3855	13.998	17.537	6.562	12.296	13.5557
PA10022331	AT1G74250	[Trans Factor] | Symbols: | DNAJ heat shock N-terminal domain-containing protein | chr1:27920328-27922414 FORWARD LENGTH=630	6122	16.766	30.662	25.414	28.133	28.32	24.794	27.4646
PA10024004	AT1G74260	| Symbols: PUR4 | purine biosynthesis 4 | chr1:27923005-27927764 REVERSE LENGTH=1407	11338	74.314	20.848	25.542	24.4265	15.657	16.939	20.6825
PA10002424	AT1G74270	| Symbols: | Ribosomal protein L35Ae family protein | chr1:27928415-27929466 REVERSE LENGTH=112	24797	166.372	234.066	266.705	296.966	195.334	292.694	257.153
PA10004834	AT1G74270	| Symbols: | Ribosomal protein L35Ae family protein | chr1:27928415-27929466 REVERSE LENGTH=112	12814	172.368	137.669	143.173	167.151	98.992	144.649	138.327
PA10003453	AT1G74310	| Symbols: ATHSP101, HSP101, HOT1 | heat shock protein 101 | chr1:27936715-27939862 REVERSE LENGTH=911	40743	111.167	106.835	111.607	100.353	154.943	123.202	119.388
PA10014437	AT1G74320	| Choline Kinase | | Phospholipid Synthesis; TAG Synthesis | 8-ARALIP-JBO; 7-ARALIP-JBO | Protein kinase superfamily protein	2683	10.769	14.287	15.274	17.41	8.66	13.903	13.9068
PA10008848	AT1G74450	| Symbols: | Protein of unknown function (DUF793) | chr1:27982737-27983930 FORWARD LENGTH=397	5159	34.098	13.7785	14.525	28.0285	23.212	32.541	22.417
PA10003636	AT1G74470	| Symbols: | Pyridine nucleotide-disulphide oxidoreductase family protein | chr1:27991248-27992845 FORWARD LENGTH=467	4492	39.648	12.4855	15.712	30.467	17.596	20.271	19.3063
PA10040926	AT1G74520	| Symbols: ATHVA22A, HVA22A | HVA22 homologue A | chr1:28008109-28009156 REVERSE LENGTH=177	5218	21.68	145.846	107.1	138.379	75.048	162.889	125.852
PA10016617	AT1G74520	| Symbols: ATHVA22A, HVA22A | HVA22 homologue A | chr1:28008109-28009156 REVERSE LENGTH=177	9772	61.533	75.43	85.247	97.558	59.301	106.061	84.7194
PA10025431	AT1G74520	| Symbols: ATHVA22A, HVA22A | HVA22 homologue A | chr1:28008109-28009156 REVERSE LENGTH=177	1599	106.993	44.6945	39.322	48.9065	46.048	49.882	45.7706
PA10032459	AT1G74520	| Symbols: ATHVA22A, HVA22A | HVA22 homologue A | chr1:28008109-28009156 REVERSE LENGTH=177	646	21.318	12.312	16.569	18.3	11.321	18.922	15.4848
PA10002649	AT1G74530	| Symbols: | unknown protein; Has 35333 Blast hits to 34131 proteins in 2444 species: Archae - 798; Bacteria - 22429; Metazoa - 974; Fungi - 991; Plants - 531; Viruses - 0; Other Eukaryotes - 9610 (source: NCBI BLink). | chr1:28009723-28012044 REVERSE LENGTH=314	3404	37.563	19.549	20.031	19.6125	15.586	17.643	18.4843
PA10005605	AT1G74560	| Symbols: NRP1 | NAP1-related protein 1 | chr1:28017815-28019900 REVERSE LENGTH=256	56328	86.363	387.345	357.591	372.401	210.105	313.202	328.129
PA10010088	AT1G74690	| Symbols: IQD31 | IQ-domain 31 | chr1:28061498-28063924 REVERSE LENGTH=587	59410	172.375	159.415	204.812	242.06	241.616	224.001	214.381
PA10034902	AT1G74700	| Symbols: NUZ, TRZ1 | tRNAse Z1 | chr1:28065345-28067130 FORWARD LENGTH=280	1250	3.861	12.164	14.082	11.593	6.076	9.14	10.611
PA10027435	AT1G74860	| Symbols: | unknown protein; BEST Arabidopsis thaliana protein match is: unknown protein (TAIR:AT1G19010.1); Has 210 Blast hits to 193 proteins in 61 species: Archae - 0; Bacteria - 9; Metazoa - 75; Fungi - 18; Plants - 58; Viruses - 1; Other Eukaryotes - 49 (source: NCBI BLink). | chr1:28123432-28125600 FORWARD LENGTH=400	4831	11.958	22.1605	21.916	21.388	13.098	20.123	19.7371
PA10004685	AT1G74920	| Symbols: ALDH10A8 | aldehyde dehydrogenase 10A8 | chr1:28139175-28142573 REVERSE LENGTH=501	29696	212.363	130.825	134.369	165.111	96.601	116.152	128.612
PA10000409	AT1G74940	| Symbols: | Protein of unknown function (DUF581) | chr1:28146284-28147065 FORWARD LENGTH=222	73462	403.679	243.735	365.937	516.401	262.205	375.12	352.68
PA10006293	AT1G74960	KASII (fab1); KASII | Ketoacyl-ACP Synthase II | Plastid | Plastid FAS; Plastid Glycerolipid | 2-ARALIP-JBO; 6-ARALIP-JBO | fatty acid biosynthesis 1	35763	217.628	121.102	129.081	147.536	83.55	114.893	119.232
PA10006170	AT1G75080	[Trans Factor] | Symbols: BZR1 | Brassinosteroid signalling positive regulator (BZR1) family protein | chr1:28185709-28187063 FORWARD LENGTH=336	3828	23.421	18.5425	11.66	18.655	11.693	12.017	14.5135
PA10026504	AT1G75140	| Symbols: | unknown protein; LOCATED IN: endoplasmic reticulum; EXPRESSED IN: 24 plant structures; EXPRESSED DURING: 13 growth stages; BEST Arabidopsis thaliana protein match is: unknown protein (TAIR:AT1G19370.1); Has 51 Blast hits to 49 proteins in 18 species: Archae - 0; Bacteria - 0; Metazoa - 0; Fungi - 0; Plants - 46; Viruses - 0; Other Eukaryotes - 5 (source: NCBI BLink). | chr1:28202166-…	5568	25.051	22.8135	20.618	21.2555	14.196	16.62	19.1006
PA10013342	AT1G75170	| Symbols: | Sec14p-like phosphatidylinositol transfer family protein | chr1:28214405-28215686 FORWARD LENGTH=296	7109	42.341	41.942	41.255	49.9065	28.678	44.32	41.2203
PA10028937	AT1G75170	| Symbols: | Sec14p-like phosphatidylinositol transfer family protein | chr1:28214405-28215686 FORWARD LENGTH=296	1237	3.945	21.6045	17.925	28.846	15.207	19.807	20.6779
PA10022501	AT1G75200	| Symbols: | flavodoxin family protein / radical SAM domain-containing protein | chr1:28220849-28223597 REVERSE LENGTH=647	7388	32.008	27.794	25.596	31.6225	19.169	23.733	25.5829
PA10009792	AT1G75220	| Symbols: | Major facilitator superfamily protein | chr1:28229412-28232606 REVERSE LENGTH=487	7325	61.073	35.0895	31.037	34.9715	31.467	32.925	33.098
PA10000625	AT1G75270	| Symbols: DHAR2 | dehydroascorbate reductase 2 | chr1:28250255-28251237 REVERSE LENGTH=213	29911	286.742	164.853	193.147	194.515	95.998	170.147	163.732
PA10004823	AT1G75290	| Symbols: | NAD(P)-binding Rossmann-fold superfamily protein | chr1:28253890-28255173 FORWARD LENGTH=318	4264	17.429	25.3075	13.141	24.7045	3.809	12.779	15.9482
PA10005809	AT1G75330	| Symbols: OTC | ornithine carbamoyltransferase | chr1:28266457-28268383 REVERSE LENGTH=375	41197	57.472	97.6935	100.162	101.644	90.758	105.003	99.0522
PA10002836	AT1G75350	| Symbols: emb2184 | Ribosomal protein L31 | chr1:28272163-28272687 FORWARD LENGTH=144	2283	54.938	21.104	18.423	35.3655	18.322	17.989	22.2407
PA10000386	AT1G75390	[Trans Factor] | Symbols: AtbZIP44, bZIP44 | basic leucine-zipper 44 | chr1:28292224-28292745 FORWARD LENGTH=173	10583	68.254	93.4795	59.527	46.667	9.546	25.449	46.9337
PA10011103	AT1G75400	| Symbols: | RING/U-box superfamily protein | chr1:28297609-28299464 FORWARD LENGTH=455	24455	81.604	105.619	136.313	139.14	121.893	108.322	122.257
PA10002719	AT1G75440	| Symbols: UBC16 | ubiquitin-conjugating enzyme 16 | chr1:28313623-28314960 FORWARD LENGTH=161	3642	47.832	27.119	31.403	36.414	24.605	27.644	29.437
PA10008971	AT1G75500	| Symbols: WAT1 | Walls Are Thin 1 | chr1:28338282-28340091 REVERSE LENGTH=389	2331	23.577	15.938	14.59	15.684	2.968	4.397	10.7154
PA10011096	AT1G75510	| Symbols: | Transcription initiation factor IIF, beta subunit | chr1:28347254-28348629 REVERSE LENGTH=261	13205	46.278	80.52	72.255	99.744	44.366	72.694	73.9158
PA10010128	AT1G75540	| Symbols: STH2 | salt tolerance homolog2 | chr1:28366059-28367398 FORWARD LENGTH=331	3755	20.684	20.163	16.54	47.6725	15.459	28.373	25.6415
PA10124663	AT1G75540	| Symbols: STH2 | salt tolerance homolog2 | chr1:28366059-28367398 FORWARD LENGTH=331	354	16.011	13.523	6.94	19.32	2.519	11.771	10.8146
PA10031950	AT1G75560	| Symbols: | zinc knuckle (CCHC-type) family protein | chr1:28371420-28372717 REVERSE LENGTH=257	927	23.548	20.351	27.982	28.6315	20.61	25.757	24.6663
PA10009005	AT1G75590	| Symbols: | SAUR-like auxin-responsive protein family | chr1:28383250-28383714 REVERSE LENGTH=154	6965	88.465	37.552	63.781	69.0645	31.66	64.448	53.3011
PA10036998	AT1G75590	| Symbols: | SAUR-like auxin-responsive protein family | chr1:28383250-28383714 REVERSE LENGTH=154	1963	10.123	15.8485	20.805	34.9235	6.073	22.055	19.941
PA10001234	AT1G75660	| Symbols: XRN3, AtXRN3 | 5&apos;-3&apos; exoribonuclease 3 | chr1:28408289-28414825 FORWARD LENGTH=1020	241652	1023.25	562.536	761.359	659.055	603.604	607.924	638.896
PA10030873	AT1G75730	| Symbols: | unknown protein; FUNCTIONS IN: molecular_function unknown; INVOLVED IN: biological_process unknown; EXPRESSED IN: 22 plant structures; EXPRESSED DURING: 12 growth stages. | chr1:28435991-28438983 REVERSE LENGTH=589	10475	77.887	31.9	42.951	47.611	57.96	46.007	45.2858
PA10000617	AT1G75780	| Symbols: TUB1 | tubulin beta-1 chain | chr1:28451378-28453602 REVERSE LENGTH=447	59123	282.13	272.551	227.141	309.462	162.037	250.497	244.338
PA10002637	AT1G75780	| Symbols: TUB1 | tubulin beta-1 chain | chr1:28451378-28453602 REVERSE LENGTH=447	7297	377.796	77.377	59.441	88.396	32.851	75.113	66.6356
PA10010549	AT1G75780	| Symbols: TUB1 | tubulin beta-1 chain | chr1:28451378-28453602 REVERSE LENGTH=447	3613	3.21	67.44	24.183	61.747	25.761	67.695	49.3652
PA10030307	AT1G75840	| Symbols: ARAC5, ATGP3, ROP4, ATROP4 | RAC-like GTP binding protein 5 | chr1:28475964-28477377 FORWARD LENGTH=196	573	4.545	11.9935	13.042	14.61	8.045	7.497	11.0375
PA10010122	AT1G75850	| Symbols: VPS35B | VPS35 homolog B | chr1:28478053-28483874 REVERSE LENGTH=790	9600	48.958	21.774	21.236	23.152	20.78	17.874	20.9632
PA10017500	AT1G76010	| Symbols: | Alba DNA/RNA-binding protein | chr1:28528505-28530488 REVERSE LENGTH=350	5755	31.835	44.4035	39.542	48.0385	29.679	37.904	39.9134
PA10012930	AT1G76020	| Symbols: | Thioredoxin superfamily protein | chr1:28532243-28533542 REVERSE LENGTH=225	4207	22.57	25.0885	36.435	40.8475	27.182	32.938	32.4982
PA10024097	AT1G76040	| Symbols: CPK29 | calcium-dependent protein kinase 29 | chr1:28537743-28540448 FORWARD LENGTH=561	8444	37.951	35.848	31.406	43.3835	29.056	28.216	33.5819
PA10028947	AT1G76060	| Symbols: EMB1793 | LYR family of Fe/S cluster biogenesis protein | chr1:28543367-28543840 REVERSE LENGTH=157	1357	10.081	10.7165	11.994	16.902	8.089	9.544	11.4491
PA10008163	AT1G76140	| Symbols: | Prolyl oligopeptidase family protein | chr1:28571187-28574852 FORWARD LENGTH=795	13848	52.784	31.815	33.722	35.3035	25.509	27.241	30.7181
PA10009142	AT1G76150	ECH2 | Peroxisomal Enoyl-CoA Hydratase 2 | Perox | beta-Oxidation | 3-ARALIP-JBO | enoyl-CoA hydratase 2	9562	67.515	37.3985	44.713	58.4085	34.73	37.549	42.5598
PA10001972	AT1G76200	| Symbols: | unknown protein; Has 96 Blast hits to 96 proteins in 48 species: Archae - 0; Bacteria - 0; Metazoa - 0; Fungi - 47; Plants - 38; Viruses - 0; Other Eukaryotes - 11 (source: NCBI BLink). | chr1:28593351-28593980 FORWARD LENGTH=69	13743	36.877	134.884	138.449	164.652	78.163	125.562	128.342
PA10039343	AT1G76270	| Symbols: | O-fucosyltransferase family protein | chr1:28613554-28616537 REVERSE LENGTH=572	1714	2.155	18.7285	15.265	19.4785	13.391	13.136	15.9998
PA10023293	AT1G76390	| Symbols: | ARM repeat superfamily protein | chr1:28655914-28658531 FORWARD LENGTH=811	3205	31.31	15.298	16.447	18.8715	13.24	15.038	15.7789
PA10009793	AT1G76400	| Symbols: | Ribophorin I | chr1:28658713-28661672 REVERSE LENGTH=614	16098	78.42	56.4005	58.078	70.0955	68.229	53.526	61.2658
PA10008136	AT1G76405	| Symbols: | unknown protein; FUNCTIONS IN: molecular_function unknown; INVOLVED IN: biological_process unknown; LOCATED IN: chloroplast envelope; EXPRESSED IN: 21 plant structures; EXPRESSED DURING: 13 growth stages; BEST Arabidopsis thaliana protein match is: unknown protein (TAIR:AT1G20816.1); Has 52 Blast hits to 52 proteins in 19 species: Archae - 0; Bacteria - 0; Metazoa - 0; Fungi - 0; Pla…	7049	37.912	79.932	71.249	103.046	53.687	70.519	75.6865
PA10008955	AT1G76450	| Symbols: | Photosystem II reaction center PsbP family protein | chr1:28684618-28686109 FORWARD LENGTH=247	2138	19.22	12.5265	15.618	23.441	14.846	13.034	15.8931
PA10051022	AT1G76470	| Symbols: | NAD(P)-binding Rossmann-fold superfamily protein | chr1:28689955-28691405 REVERSE LENGTH=325	430	7.906	13.695	12.29	18.266	21.459	11.341	15.4102
PA10002813	AT1G76490	| Symbols: HMG1, HMGR1, AtHMGR1 | hydroxy methylglutaryl CoA reductase 1 | chr1:28695801-28698206 FORWARD LENGTH=642	7193	58.332	51.7855	26.093	35.23	21.736	26.663	32.3015
PA10007681	AT1G76490	| Symbols: HMG1, HMGR1, AtHMGR1 | hydroxy methylglutaryl CoA reductase 1 | chr1:28695801-28698206 FORWARD LENGTH=642	5279	60.304	45.6175	22.411	33.765	22.859	31.408	31.2121
PA10004437	AT1G76550	| | Cyto | Glycolysis | 1-CarboHy-JBO | Phosphofructokinase family protein	16844	138.35	57.3185	62.542	71.9255	83.259	48.194	64.6478
PA10004187	AT1G76560	| Symbols: CP12-3 | CP12 domain-containing protein 3 | chr1:28728285-28728689 FORWARD LENGTH=134	2271	30.029	19.6275	25.969	26.471	18.647	16	21.3429
PA10009534	AT1G76660	| Symbols: | FUNCTIONS IN: molecular_function unknown; INVOLVED IN: biological_process unknown; LOCATED IN: plasma membrane; EXPRESSED IN: 22 plant structures; EXPRESSED DURING: 13 growth stages; BEST Arabidopsis thaliana protein match is: hydroxyproline-rich glycoprotein family protein (TAIR:AT5G52430.1); Has 353 Blast hits to 231 proteins in 60 species: Archae - 0; Bacteria - 6; Metazoa - 57; F…	7272	30.214	24.535	26.242	28.3775	33.118	26.152	27.6849
PA10010463	AT1G76670	| Symbols: | Nucleotide-sugar transporter family protein | chr1:28772890-28774569 REVERSE LENGTH=347	5892	47.419	31.7045	26.999	36.29	17.308	24.006	27.2615
PA10008421	AT1G76690	| Oxo-Phytodienoic Acid Reductase | | Oxylipin; Signaling | 22-ARALIP-JBO; 24-ARALIP-JBO | 12-oxophytodienoate reductase 2	5578	49.248	28.539	31.248	31.8125	32.206	36.825	32.1261
PA10006640	AT1G76760	| Symbols: ATY1, TRX-Y1, TY1 | thioredoxin Y1 | chr1:28811873-28812948 REVERSE LENGTH=172	1828	33.226	10.2765	12.167	14.3765	7.352	9.384	10.7112
PA10010386	AT1G76810	| Symbols: | eukaryotic translation initiation factor 2 (eIF-2) family protein | chr1:28831366-28836310 REVERSE LENGTH=1294	19365	65.515	61.4305	57.941	50.222	39.546	41.169	50.0617
PA10015314	AT1G76810	| Symbols: | eukaryotic translation initiation factor 2 (eIF-2) family protein | chr1:28831366-28836310 REVERSE LENGTH=1294	8236	30.178	44.404	42.521	34.9905	33.397	35.029	38.0683
PA10014762	AT1G76850	| Symbols: SEC5A | exocyst complex component sec5 | chr1:28848013-28854282 FORWARD LENGTH=1090	7206	42.796	17.0385	16.553	15.749	24.307	15.909	17.9113
PA10012395	AT1G76860	| Symbols: | Small nuclear ribonucleoprotein family protein | chr1:28854594-28855637 REVERSE LENGTH=98	11636	17.348	136.33	146.248	164.44	59.273	96.613	120.581
PA10002598	AT1G76880	[Trans Factor] | Symbols: | Duplicated homeodomain-like superfamily protein | chr1:28865594-28867931 FORWARD LENGTH=603	206468	180.277	797.908	874.615	674.163	543.417	908.925	759.806
PA10019933	AT1G76890	[Trans Factor] | Symbols: GT2, AT-GT2 | Duplicated homeodomain-like superfamily protein | chr1:28873211-28875203 REVERSE LENGTH=575	2422	101.054	62.876	75.321	71.6345	98.847	85.77	78.8897
PA10033397	AT1G76890	[Trans Factor] | Symbols: GT2, AT-GT2 | Duplicated homeodomain-like superfamily protein | chr1:28873211-28875203 REVERSE LENGTH=575	1148	17.839	23.554	18.399	21.8115	29.473	29.749	24.5973
PA10010216	AT1G76940	| Symbols: | RNA-binding (RRM/RBD/RNP motifs) family protein | chr1:28902707-28904085 REVERSE LENGTH=179	2739	64.329	21.655	28.846	27.747	20.978	30.959	26.037
PA10011334	AT1G76970	| Symbols: | Target of Myb protein 1 | chr1:28922841-28924854 REVERSE LENGTH=446	2490	4.783	38.034	55.194	55.922	89.185	54.549	58.5768
PA10011332	AT1G76970	| Symbols: | Target of Myb protein 1 | chr1:28922841-28924854 REVERSE LENGTH=446	1885	16.661	20.863	25.485	21.9235	33.316	26.689	25.6553
PA10016928	AT1G76980	| Symbols: | FUNCTIONS IN: molecular_function unknown; INVOLVED IN: biological_process unknown; LOCATED IN: cellular_component unknown; BEST Arabidopsis thaliana protein match is: embryo defective 2170 (TAIR:AT1G21390.1); Has 61 Blast hits to 61 proteins in 18 species: Archae - 0; Bacteria - 8; Metazoa - 8; Fungi - 2; Plants - 40; Viruses - 3; Other Eukaryotes - 0 (source: NCBI BLink). | chr1:289…	17812	47.797	65.036	86.192	134.038	164.845	152.406	120.503
PA10010620	AT1G77120	| Symbols: ADH1, ADH, ATADH, ATADH1 | alcohol dehydrogenase 1 | chr1:28975509-28977216 FORWARD LENGTH=379	9310	97.905	48.7035	45.7	57.744	50.159	39.723	48.4059
PA10011111	AT1G77122	| Symbols: | Uncharacterised protein family UPF0090 | chr1:28977427-28978674 REVERSE LENGTH=323	2589	10.279	18.7515	17.426	20.8455	9.068	14.323	16.0828
PA10028323	AT1G77140	| Symbols: VPS45, ATVPS45 | vacuolar protein sorting 45 | chr1:28984163-28987681 FORWARD LENGTH=569	7083	30.82	24.2545	23.13	32.1925	20.45	24.346	24.8746
PA10005320	AT1G77180	| Symbols: SKIP | chromatin protein family | chr1:28999791-29001632 REVERSE LENGTH=613	99553	250.758	383.123	460.487	339.851	405.734	402.491	398.337
PA10016645	AT1G77210	| | PM | Sugar Transporters | 1-Transport-JBO | sugar transporter 14	4307	25.778	10.8465	13.443	28.331	12.882	20.338	17.1681
PA10023034	AT1G77230	| Symbols: | Tetratricopeptide repeat (TPR)-like superfamily protein | chr1:29016129-29017873 FORWARD LENGTH=218	2647	29.515	19.0175	16.505	26.566	13.864	22.54	19.6985
PA10021165	AT1G77280	| Symbols: | Protein kinase protein with adenine nucleotide alpha hydrolases-like domain | chr1:29031468-29035882 REVERSE LENGTH=794	5810	17.083	55.37	44.866	106.863	8.832	47.961	52.7785
PA10010019	AT1G77350	| Symbols: | unknown protein; FUNCTIONS IN: molecular_function unknown; INVOLVED IN: biological_process unknown; LOCATED IN: endomembrane system; EXPRESSED IN: 23 plant structures; EXPRESSED DURING: 13 growth stages; CONTAINS InterPro DOMAIN/s: Protein of unknown function KRTCAP2 (InterPro:IPR018614); Has 35333 Blast hits to 34131 proteins in 2444 species: Archae - 798; Bacteria - 22429; Metazoa …	2148	31.002	20.0035	21.051	27.4455	12.979	19.06	20.1078
PA10028228	AT1G77460	| Symbols: | Armadillo/beta-catenin-like repeat ; C2 calcium/lipid-binding domain (CaLB) protein | chr1:29104378-29111580 FORWARD LENGTH=2136	602	23.39	12.2665	10.908	11.3405	23.554	11.408	13.8954
PA10007507	AT1G77490	| Symbols: TAPX | thylakoidal ascorbate peroxidase | chr1:29117688-29120046 FORWARD LENGTH=426	11064	67.291	43.867	44.555	64.2315	41.404	45.816	47.9747
PA10024779	AT1G77540	| Symbols: | Acyl-CoA N-acyltransferases (NAT) superfamily protein | chr1:29137762-29138182 REVERSE LENGTH=114	2960	18.925	20.953	25.401	31.6505	16.005	28.776	24.5571
PA10012913	AT1G77590	LACS9 | Long-Chain Acyl-CoA Synthetase; Long-Chain Acyl-CoA Synthetase (plastidial) | Plastid Env | Plastid FAS; Plastid Glycerolipid | 2-ARALIP-JBO; 6-ARALIP-JBO | long chain acyl-CoA synthetase 9	17653	126.363	57.7185	64.797	71.655	40.345	66.447	60.1925
PA10011394	AT1G77610	| Symbols: | EamA-like transporter family protein | chr1:29165489-29167486 FORWARD LENGTH=336	2738	36.032	12.7475	15.223	18.534	10.205	14.3	14.2019
PA10032030	AT1G77660	| Phosphatidylinositol-Phosphate Kinase type IB | | Signaling | 24-ARALIP-JBO | Histone H3 K4-specific methyltransferase SET7/9 family protein	1288	20.847	13.02	15.718	15.6935	9.203	11.214	12.9697
PA10003497	AT1G77670	| Symbols: | Pyridoxal phosphate (PLP)-dependent transferases superfamily protein | chr1:29189043-29190901 REVERSE LENGTH=440	33304	119.142	161.861	165.271	168.337	115.865	122.115	146.69
PA10002727	AT1G77710	| Symbols: | CONTAINS InterPro DOMAIN/s: Ubiquitin-like, Ufm1 (InterPro:IPR005375); Has 244 Blast hits to 244 proteins in 106 species: Archae - 0; Bacteria - 0; Metazoa - 149; Fungi - 0; Plants - 47; Viruses - 0; Other Eukaryotes - 48 (source: NCBI BLink). | chr1:29206750-29207895 FORWARD LENGTH=93	2312	32.002	22.983	22.072	33.042	11.599	17.133	21.3658
PA10030243	AT1G77740	| Phosphatidylinositol-Phosphate Kinase type IB | | Signaling | 24-ARALIP-JBO | phosphatidylinositol-4-phosphate 5-kinase 2	2138	30.423	20.845	16.724	19.205	4.587	12.123	14.6968
PA10040640	AT1G77850	[Trans Factor] | Symbols: ARF17 | auxin response factor 17 | chr1:29272405-29275193 FORWARD LENGTH=585	4000	38.082	24.345	24.496	31.0025	10.486	17.142	21.4943
PA10033390	AT1G78020	| Symbols: | Protein of unknown function (DUF581) | chr1:29338787-29339491 FORWARD LENGTH=162	12779	65.349	230.123	245.495	240.77	80.688	201.55	199.725
PA10026877	AT1G78020	| Symbols: | Protein of unknown function (DUF581) | chr1:29338787-29339491 FORWARD LENGTH=162	4380	31.002	93.8455	98.106	109.668	24.39	77.193	80.6406
PA10001313	AT1G78020	| Symbols: | Protein of unknown function (DUF581) | chr1:29338787-29339491 FORWARD LENGTH=162	2048	13.318	22.225	25.346	23.867	7.072	18.706	19.4432
PA10002634	AT1G78060	| Symbols: | Glycosyl hydrolase family protein | chr1:29349796-29352868 REVERSE LENGTH=767	10715	36.886	26.746	13.96	15.506	21.068	11.694	17.7948
PA10027149	AT1G78070	| Symbols: | Transducin/WD40 repeat-like superfamily protein | chr1:29355219-29358368 FORWARD LENGTH=449	8331	8.938	19.455	17.591	19.7985	22.815	15.208	18.9735
PA10005501	AT1G78070	| Symbols: | Transducin/WD40 repeat-like superfamily protein | chr1:29355219-29358368 FORWARD LENGTH=449	9941	55.793	22.9145	13.373	13.581	16.607	7.796	14.8543
PA10016798	AT1G78070	| Symbols: | Transducin/WD40 repeat-like superfamily protein | chr1:29355219-29358368 FORWARD LENGTH=449	450	28.054	12.531	11.406	11.5575	11.256	10.262	11.4025
PA10001420	AT1G78080	[Trans Factor] | Symbols: RAP2.4 | related to AP2 4 | chr1:29364790-29365794 FORWARD LENGTH=334	10759	124.042	45.152	51.78	52.611	20.36	29.827	39.946
PA10016826	AT1G78080	[Trans Factor] | Symbols: RAP2.4 | related to AP2 4 | chr1:29364790-29365794 FORWARD LENGTH=334	1793	69.004	9.529	8.939	14.099	60.785	9.074	20.4852
PA10018975	AT1G78110	| Symbols: | unknown protein; FUNCTIONS IN: molecular_function unknown; INVOLVED IN: biological_process unknown; LOCATED IN: plasma membrane; EXPRESSED IN: 17 plant structures; EXPRESSED DURING: 7 growth stages; BEST Arabidopsis thaliana protein match is: unknown protein (TAIR:AT1G22230.1); Has 5452 Blast hits to 3541 proteins in 289 species: Archae - 4; Bacteria - 165; Metazoa - 1756; Fungi - 53…	2977	8.593	17.692	12.972	21.0455	32.842	16.281	20.1665
PA10002703	AT1G78230	| Symbols: | Outer arm dynein light chain 1 protein | chr1:29430226-29432516 FORWARD LENGTH=681	15177	49.046	29.1655	31.951	39.369	30.945	32.984	32.8829
PA10007400	AT1G78240	| Symbols: TSD2, QUA2 | S-adenosyl-L-methionine-dependent methyltransferases superfamily protein | chr1:29433173-29435815 REVERSE LENGTH=684	39489	146.029	119.468	99.21	122.239	75.73	90.739	101.477
PA10038346	AT1G78240	| Symbols: TSD2, QUA2 | S-adenosyl-L-methionine-dependent methyltransferases superfamily protein | chr1:29433173-29435815 REVERSE LENGTH=684	9981	57.152	55.1105	61.467	76.903	28.051	48.446	53.9955
PA10047870	AT1G78240	| Symbols: TSD2, QUA2 | S-adenosyl-L-methionine-dependent methyltransferases superfamily protein | chr1:29433173-29435815 REVERSE LENGTH=684	6721	40.646	43.461	45.479	55.058	25.582	37.327	41.3814
PA10051552	AT1G78290	| Symbols: | Protein kinase superfamily protein | chr1:29457457-29458909 REVERSE LENGTH=343	526	6.907	15.5975	16.725	14.081	26.083	18.331	18.1635
PA10010936	AT1G78300	| Symbols: GRF2, 14-3-3OMEGA, GF14 OMEGA | general regulatory factor 2 | chr1:29461883-29463052 FORWARD LENGTH=259	1469	100.979	35.258	29.392	42.7505	33.031	27.065	33.4993
PA10039934	AT1G78370	| Symbols: ATGSTU20, GSTU20 | glutathione S-transferase TAU 20 | chr1:29484428-29485204 REVERSE LENGTH=217	2609	14.605	62.76	34.143	24.2295	22.751	27.027	34.1821
PA10047633	AT1G78370	| Symbols: ATGSTU20, GSTU20 | glutathione S-transferase TAU 20 | chr1:29484428-29485204 REVERSE LENGTH=217	1400	12.478	46.71	24.868	19.63	9.162	29.087	25.8914
PA10002327	AT1G78380	| Symbols: ATGSTU19, GST8, GSTU19 | glutathione S-transferase TAU 19 | chr1:29486659-29487819 REVERSE LENGTH=219	3004	138.382	15.446	19.605	20.9085	17.395	31.017	20.8743
PA10021029	AT1G78420	| Symbols: | RING/U-box superfamily protein | chr1:29505278-29507272 FORWARD LENGTH=401	3917	19.438	59.254	52.049	45.312	44.676	50.989	50.456
PA10017909	AT1G78420	| Symbols: | RING/U-box superfamily protein | chr1:29505278-29507272 FORWARD LENGTH=401	2815	19.197	27.104	28.885	26.4895	30.289	28.838	28.3211
PA10009827	AT1G78430	| Symbols: RIP2 | ROP interactive partner 2 | chr1:29509605-29510679 FORWARD LENGTH=324	7461	21.542	30.024	35.974	38.962	23.919	32.833	32.3424
PA10014447	AT1G78570	| Symbols: RHM1, ROL1, ATRHM1 | rhamnose biosynthesis 1 | chr1:29550110-29552207 FORWARD LENGTH=669	1321	36.003	28.864	29.674	36.1485	28.526	27.668	30.1761
PA10004933	AT1G78570	| Symbols: RHM1, ROL1, ATRHM1 | rhamnose biosynthesis 1 | chr1:29550110-29552207 FORWARD LENGTH=669	7250	13.935	22.15	20.266	24.7345	26.531	22.614	23.2591
PA10006985	AT1G78570	| Symbols: RHM1, ROL1, ATRHM1 | rhamnose biosynthesis 1 | chr1:29550110-29552207 FORWARD LENGTH=669	1327	24.334	17.73	13.276	22.8505	18.307	15.381	17.5089
PA10008585	AT1G78600	| Symbols: LZF1, STH3, DBB3 | light-regulated zinc finger protein 1 | chr1:29567370-29568662 FORWARD LENGTH=299	18855	167.807	116.61	141.574	115.489	104.824	162.641	128.228
PA10033661	AT1G78600	| Symbols: LZF1, STH3, DBB3 | light-regulated zinc finger protein 1 | chr1:29567370-29568662 FORWARD LENGTH=299	3652	181.006	22.4045	26.876	24.8745	28.186	20.923	24.6528
PA10015723	AT1G78610	| Symbols: MSL6 | mechanosensitive channel of small conductance-like 6 | chr1:29569226-29572126 REVERSE LENGTH=856	5527	17.009	13.3265	13.991	15.534	8.677	15.801	13.4659
PA10010872	AT1G78620	| Symbols: | Protein of unknown function DUF92, transmembrane | chr1:29573862-29575758 REVERSE LENGTH=333	8209	44.655	33.8	43.778	47.4775	42.653	50.302	43.6021
PA10006669	AT1G78630	| Symbols: emb1473 | Ribosomal protein L13 family protein | chr1:29575997-29577406 FORWARD LENGTH=241	3685	24.361	26.7735	31.259	39.297	22.999	29.906	30.0469
PA10037419	AT1G78650	| Symbols: POLD3 | DNA-directed DNA polymerases | chr1:29582987-29585508 FORWARD LENGTH=509	3752	17.385	16.3065	12.357	18.6785	13.335	20.332	16.2018
PA10012784	AT1G78720	| Symbols: | SecY protein transport family protein | chr1:29605629-29607510 FORWARD LENGTH=475	526	8.142	20.0725	16.55	24.9815	13.131	15.183	17.9836
PA10073570	AT1G78780	| Symbols: | pathogenesis-related family protein | chr1:29621447-29622431 REVERSE LENGTH=238	1542	10.123	7.0435	18.359	39.9005	16.592	25.897	21.5584
PA10031778	AT1G78810	| Symbols: | unknown protein; Has 35333 Blast hits to 34131 proteins in 2444 species: Archae - 798; Bacteria - 22429; Metazoa - 974; Fungi - 991; Plants - 531; Viruses - 0; Other Eukaryotes - 9610 (source: NCBI BLink). | chr1:29628688-29630510 REVERSE LENGTH=480	1565	5.567	14.804	16.754	12.6625	11.388	11.114	13.3445
PA10018003	AT1G78880	| Symbols: | Ubiquitin-specific protease family C19-related protein | chr1:29653068-29654819 REVERSE LENGTH=468	2257	21.125	34.0075	26.884	36.275	23.029	27.49	29.5371
PA10008776	AT1G78890	| Symbols: | unknown protein; BEST Arabidopsis thaliana protein match is: unknown protein (TAIR:AT1G16840.1); Has 30201 Blast hits to 17322 proteins in 780 species: Archae - 12; Bacteria - 1396; Metazoa - 17338; Fungi - 3422; Plants - 5037; Viruses - 0; Other Eukaryotes - 2996 (source: NCBI BLink). | chr1:29656623-29657537 FORWARD LENGTH=155	9851	78.602	74.321	80.578	93.6075	115.305	75.766	87.9155
PA10002195	AT1G78900	| Symbols: VHA-A | vacuolar ATP synthase subunit A | chr1:29660463-29664575 FORWARD LENGTH=623	21139	75.377	72.247	82.365	97.8095	47.598	58.32	71.6679
PA10007684	AT1G78900	| Symbols: VHA-A | vacuolar ATP synthase subunit A | chr1:29660463-29664575 FORWARD LENGTH=623	1901	31.365	53.478	53.257	68.963	32.325	43.644	50.3334
PA10012693	AT1G78900	| Symbols: VHA-A | vacuolar ATP synthase subunit A | chr1:29660463-29664575 FORWARD LENGTH=623	1349	29.895	45.1355	42.226	57.432	36.455	34.308	43.1113
PA10002194	AT1G78900	| Symbols: VHA-A | vacuolar ATP synthase subunit A | chr1:29660463-29664575 FORWARD LENGTH=623	5822	76.98	19.444	19.177	27.9795	11.387	17.686	19.1347
PA10018710	AT1G79030	| Symbols: | Chaperone DnaJ-domain superfamily protein | chr1:29730922-29733570 REVERSE LENGTH=561	5873	27.299	14.883	12.33	20.3775	11.905	14.472	14.7935
PA10000042	AT1G79040	| Symbols: PSBR | photosystem II subunit R | chr1:29736085-29736781 FORWARD LENGTH=140	32357	228.289	181.86	207.612	326.201	142.459	175.159	206.658
PA10026777	AT1G79060	| Symbols: | unknown protein; BEST Arabidopsis thaliana protein match is: unknown protein (TAIR:AT1G56020.1); Has 3399 Blast hits to 980 proteins in 195 species: Archae - 0; Bacteria - 839; Metazoa - 390; Fungi - 256; Plants - 154; Viruses - 9; Other Eukaryotes - 1751 (source: NCBI BLink). | chr1:29741873-29743063 FORWARD LENGTH=396	2419	35.629	10.166	11.894	17.599	9.25	11.415	12.0648
PA10020702	AT1G79080	| Symbols: | Pentatricopeptide repeat (PPR) superfamily protein | chr1:29747102-29748832 REVERSE LENGTH=576	3003	8.797	9.822	9.664	10.5045	10.266	10.358	10.1229
PA10015561	AT1G79090	| Symbols: | FUNCTIONS IN: molecular_function unknown; INVOLVED IN: biological_process unknown; LOCATED IN: cellular_component unknown; EXPRESSED IN: 25 plant structures; EXPRESSED DURING: 15 growth stages; CONTAINS InterPro DOMAIN/s: Topoisomerase II-associated protein PAT1 (InterPro:IPR019167); BEST Arabidopsis thaliana protein match is: Topoisomerase II-associated protein PAT1 (TAIR:AT3G22270.…	7802	27.043	15.366	17.006	20.8	14.627	14.513	16.4624
PA10010367	AT1G79090	| Symbols: | FUNCTIONS IN: molecular_function unknown; INVOLVED IN: biological_process unknown; LOCATED IN: cellular_component unknown; EXPRESSED IN: 25 plant structures; EXPRESSED DURING: 15 growth stages; CONTAINS InterPro DOMAIN/s: Topoisomerase II-associated protein PAT1 (InterPro:IPR019167); BEST Arabidopsis thaliana protein match is: Topoisomerase II-associated protein PAT1 (TAIR:AT3G22270.…	6932	59.611	19.627	19.619	22.788	7.666	10.381	16.0162
PA10033075	AT1G79110	| Symbols: | zinc ion binding | chr1:29759345-29760586 FORWARD LENGTH=355	2075	12.435	18.2215	17.737	17.076	12.928	17.457	16.6839
PA10007685	AT1G79160	| Symbols: | unknown protein; BEST Arabidopsis thaliana protein match is: unknown protein (TAIR:AT1G16500.1); Has 104 Blast hits to 102 proteins in 13 species: Archae - 0; Bacteria - 0; Metazoa - 0; Fungi - 0; Plants - 104; Viruses - 0; Other Eukaryotes - 0 (source: NCBI BLink). | chr1:29779862-29780668 REVERSE LENGTH=239	3304	58.121	13.5265	17.703	25.687	35.406	34.42	25.3485
PA10004191	AT1G79200	| Symbols: | unknown protein; Has 30201 Blast hits to 17322 proteins in 780 species: Archae - 12; Bacteria - 1396; Metazoa - 17338; Fungi - 3422; Plants - 5037; Viruses - 0; Other Eukaryotes - 2996 (source: NCBI BLink). | chr1:29794404-29795711 FORWARD LENGTH=159	3799	17.646	55.163	34.965	53.92	16.857	34.534	39.0878
PA10019764	AT1G79260	| Symbols: | CONTAINS InterPro DOMAIN/s: Domain of unknown function DUF1794 (InterPro:IPR014878); Has 30201 Blast hits to 17322 proteins in 780 species: Archae - 12; Bacteria - 1396; Metazoa - 17338; Fungi - 3422; Plants - 5037; Viruses - 0; Other Eukaryotes - 2996 (source: NCBI BLink). | chr1:29813282-29814066 FORWARD LENGTH=166	2652	15.922	28.581	40.378	39.4105	16.91	25.79	30.2139
PA10031767	AT1G79270	| Symbols: ECT8 | evolutionarily conserved C-terminal region 8 | chr1:29816157-29818811 FORWARD LENGTH=528	4685	144.321	79.2435	74.329	86.2955	124.733	98.339	92.588
PA10012951	AT1G79270	| Symbols: ECT8 | evolutionarily conserved C-terminal region 8 | chr1:29816157-29818811 FORWARD LENGTH=528	5566	64.293	56.279	51.363	51.3615	73.604	65.117	59.5449
PA10009717	AT1G79270	| Symbols: ECT8 | evolutionarily conserved C-terminal region 8 | chr1:29816157-29818811 FORWARD LENGTH=528	13343	35.125	34.077	32.118	34.0725	26.272	25.657	30.4393
PA10009896	AT1G79270	| Symbols: ECT8 | evolutionarily conserved C-terminal region 8 | chr1:29816157-29818811 FORWARD LENGTH=528	5044	78.782	23.132	19.575	25.361	28.092	19.851	23.2022
PA10009310	AT1G79280	| Symbols: NUA | nuclear pore anchor | chr1:29819176-29832809 REVERSE LENGTH=2115	38361	75.043	117.019	118.488	102.081	124.59	94.416	111.319
PA10009309	AT1G79280	| Symbols: NUA, AtTPR | nuclear pore anchor | chr1:29819176-29832809 REVERSE LENGTH=2093	19939	66.395	45.981	55.988	49.915	61.811	45.797	51.8984
PA10003164	AT1G79340	| Symbols: AtMC4, MC4 | metacaspase 4 | chr1:29842849-29844368 FORWARD LENGTH=418	39655	316.388	206.002	228.335	240.673	138.575	177.047	198.126
PA10009802	AT1G79390	| Symbols: | unknown protein; Has 30201 Blast hits to 17322 proteins in 780 species: Archae - 12; Bacteria - 1396; Metazoa - 17338; Fungi - 3422; Plants - 5037; Viruses - 0; Other Eukaryotes - 2996 (source: NCBI BLink). | chr1:29863465-29864276 REVERSE LENGTH=126	8894	9.165	87.217	86.17	125.811	46.329	75.19	84.1435
PA10010948	AT1G79440	| Symbols: ALDH5F1, SSADH1, SSADH | aldehyde dehydrogenase 5F1 | chr1:29882525-29887275 REVERSE LENGTH=528	15546	51.345	75.556	76.988	67.4205	33.627	50.331	60.7845
PA10027539	AT1G79500	| Symbols: AtkdsA1 | Aldolase-type TIM barrel family protein | chr1:29903604-29905989 FORWARD LENGTH=290	2621	14.866	18.7865	17.332	22.6485	8.304	13.435	16.1012
PA10006567	AT1G79510	| Symbols: | Uncharacterized conserved protein (DUF2358) | chr1:29908271-29909175 REVERSE LENGTH=275	4626	46.952	22.4425	28.905	35.5185	35.033	35.308	31.4414
PA10014051	AT1G79530	| | Plastid | Glycolysis | 1-CarboHy-JBO | glyceraldehyde-3-phosphate dehydrogenase of plastid 1	13798	117.061	116.117	137.453	137.628	68.467	121.884	116.31
PA10014450	AT1G79530	| | Plastid | Glycolysis | 1-CarboHy-JBO | glyceraldehyde-3-phosphate dehydrogenase of plastid 1	2588	37.031	106.561	68.266	58.5575	72.591	62.197	73.6346
PA10008470	AT1G79530	| | Plastid | Glycolysis | 1-CarboHy-JBO | glyceraldehyde-3-phosphate dehydrogenase of plastid 1	804	31.69	19.102	12.552	13.0755	14.335	13.496	14.5121
PA10000720	AT1G79550	| | Cyto | Glycolysis | 1-CarboHy-JBO | phosphoglycerate kinase	40964	344.278	116.281	128.795	135.736	184.185	111.146	135.229
PA10027037	AT1G79550	| | Cyto | Glycolysis | 1-CarboHy-JBO | phosphoglycerate kinase	4373	32.233	35.4105	47.766	58.46	37.133	41.202	43.9943
PA10035738	AT1G79550	| | Cyto | Glycolysis | 1-CarboHy-JBO | phosphoglycerate kinase	2837	44.221	34.6575	41.685	42.892	35.369	33.621	37.6449
PA10034824	AT1G79560	| Symbols: EMB156, EMB36, EMB1047, FTSH12 | FTSH protease 12 | chr1:29926976-29932308 FORWARD LENGTH=1008	4658	11.636	14.531	12.605	11.471	8.871	10.095	11.5146
PA10005177	AT1G79570	| Symbols: | Protein kinase superfamily protein with octicosapeptide/Phox/Bem1p domain | chr1:29932856-29937540 REVERSE LENGTH=1248	21145	100.247	32.1865	40.793	38.796	60.92	35.027	41.5445
PA10009484	AT1G79590	| Symbols: SYP52, ATSYP52 | syntaxin of plants 52 | chr1:29947064-29948304 FORWARD LENGTH=233	14874	49.149	121.946	143.146	122.703	84.445	120.55	118.558
PA10009483	AT1G79590	| Symbols: SYP52, ATSYP52 | syntaxin of plants 52 | chr1:29947064-29948304 FORWARD LENGTH=233	5563	12.157	37.749	39.841	42.533	29.949	40.058	38.026
PA10007415	AT1G79600	| Symbols: | Protein kinase superfamily protein | chr1:29950105-29952516 REVERSE LENGTH=711	6537	18.937	21.9275	22.037	21.1705	15.669	17.73	19.7068
PA10014707	AT1G79610	| Symbols: ATNHX6, NHX6 | Na+/H+ antiporter 6 | chr1:29953089-29957070 REVERSE LENGTH=535	3831	23.827	16.068	11.871	16.0095	10.122	10.596	12.9333
PA10018203	AT1G79650	| Symbols: RAD23B | Rad23 UV excision repair protein family | chr1:29972406-29975132 REVERSE LENGTH=395	1105	9.948	16.566	17.942	20.496	8.217	14.865	15.6172
PA10018957	AT1G79690	| Symbols: atnudt3, NUDT3 | nudix hydrolase homolog 3 | chr1:29985360-29990171 FORWARD LENGTH=772	8473	52.316	25.9715	28.435	28.3525	21.648	23.879	25.6572
PA10042208	AT1G79720	| Symbols: | Eukaryotic aspartyl protease family protein | chr1:29997259-29998951 REVERSE LENGTH=484	2646	6.666	27.334	4.716	12.2	3.715	11.476	11.8882
PA10009462	AT1G79730	| Symbols: ELF7 | hydroxyproline-rich glycoprotein family protein | chr1:30000743-30003969 REVERSE LENGTH=589	9630	47.016	44.7485	40.243	48.097	36.838	31.452	40.2757
PA10055839	AT1G79760	| Symbols: DTA4 | downstream target of AGL15-4 | chr1:30012054-30013042 FORWARD LENGTH=299	8453	131.705	52.859	72.359	81.789	53.978	75.062	67.2094
PA10075861	AT1G79770	| Symbols: | Protein of unknown function (DUF1677) | chr1:30014371-30014874 FORWARD LENGTH=167	3822	34.234	110.706	20.468	46.7265	60.598	105.856	68.8708
PA10009662	AT1G79830	| Symbols: GC5 | golgin candidate 5 | chr1:30028110-30033508 REVERSE LENGTH=956	3791	30.859	70.792	92.404	86.7315	135.349	92.225	95.5003
PA10009660	AT1G79830	| Symbols: GC5 | golgin candidate 5 | chr1:30028110-30033508 REVERSE LENGTH=956	10809	64.275	38.556	43.14	41.0315	64.663	43.007	46.0795
PA10009661	AT1G79830	| Symbols: GC5 | golgin candidate 5 | chr1:30028110-30033508 REVERSE LENGTH=956	1363	4.11	11.442	11.98	12.3595	20.129	12.308	13.6437
PA10003286	AT1G79870	| Symbols: | D-isomer specific 2-hydroxyacid dehydrogenase family protein | chr1:30044794-30045851 FORWARD LENGTH=313	9439	62.23	49.766	56.247	61.3885	36.863	47.48	50.3489
PA10008546	AT1G79930	| Symbols: HSP91 | heat shock protein 91 | chr1:30063781-30067067 REVERSE LENGTH=831	35304	86.306	184.984	177.555	166.196	164.798	146.964	168.099
PA10003335	AT1G79930	| Symbols: HSP91 | heat shock protein 91 | chr1:30063781-30067067 REVERSE LENGTH=831	31343	97.978	92.8755	88.803	85.53	82.189	81.464	86.1723
PA10022882	AT1G79930	| Symbols: HSP91 | heat shock protein 91 | chr1:30063924-30067067 REVERSE LENGTH=789	1722	8.858	69.6265	77.32	67.5625	89.199	56.544	72.0504
PA10030044	AT1G79930	| Symbols: HSP91 | heat shock protein 91 | chr1:30063924-30067067 REVERSE LENGTH=789	3282	75.07	28.909	27.597	34.2295	29.53	27.504	29.5539
PA10037691	AT1G79930	| Symbols: HSP91 | heat shock protein 91 | chr1:30063781-30067067 REVERSE LENGTH=831	4939	11.089	19.273	19.533	19.6255	20.803	18.171	19.4811
PA10007497	AT1G79940	| Symbols: ATERDJ2A | DnaJ / Sec63 Brl domains-containing protein | chr1:30070023-30073237 FORWARD LENGTH=687	27654	90.57	90.5725	100.086	104.585	85.831	89.512	94.1174
PA10006092	AT1G80070	| Symbols: SUS2, EMB33, EMB177, EMB14 | Pre-mRNA-processing-splicing factor | chr1:30118052-30127574 FORWARD LENGTH=2359	41335	140.693	40.7045	48.82	46.3205	56.115	40.261	46.4442
PA10014867	AT1G80130	| Symbols: | Tetratricopeptide repeat (TPR)-like superfamily protein | chr1:30141250-30142478 REVERSE LENGTH=305	1540	14.647	10.745	10.29	17.684	5.978	13.986	11.7366
PA10031551	AT1G80160	| Symbols: | Lactoylglutathione lyase / glyoxalase I family protein | chr1:30151101-30151930 FORWARD LENGTH=167	43447	549.225	246.634	377.894	615.13	355.853	556.19	430.34
PA10016577	AT1G80270	| Symbols: PPR596 | PENTATRICOPEPTIDE REPEAT 596 | chr1:30181265-30183331 FORWARD LENGTH=596	7306	65.083	31.1425	28.76	29.3085	19.825	25.016	26.8104
PA10004210	AT1G80300	| | Plastid | Plastid Transporters | 2-Transport-JBO | nucleotide transporter 1	50715	234.893	181.066	166.687	169.784	93.526	141.811	150.575
PA10013228	AT1G80310	| Symbols: | sulfate transmembrane transporters | chr1:30194951-30196345 FORWARD LENGTH=464	2263	25.237	17.2275	15.419	18.1125	11.727	15.669	15.631
PA10018314	AT1G80350	| Symbols: ERH3, AAA1, FRA2, LUE1, ATKTN1, KTN1, FRC2, BOT1, FTR | P-loop containing nucleoside triphosphate hydrolases superfamily protein | chr1:30205499-30208050 REVERSE LENGTH=523	18219	67.561	69.6965	78.346	83.7245	73.121	89.513	78.8802
PA10009880	AT1G80360	| Symbols: | Pyridoxal phosphate (PLP)-dependent transferases superfamily protein | chr1:30208736-30210643 REVERSE LENGTH=394	10633	34.319	32.6935	32.872	40.551	29.053	32.539	33.5417
PA10039754	AT1G80380	| Symbols: | P-loop containing nucleoside triphosphate hydrolases superfamily protein | chr1:30217332-30219784 FORWARD LENGTH=450	1445	4.678	32.63	28.668	38.971	11.225	29.023	28.1034
PA10032979	AT1G80410	| Symbols: EMB2753 | tetratricopeptide repeat (TPR)-containing protein | chr1:30227779-30234832 REVERSE LENGTH=911	1837	53.954	34.7965	32.63	32.603	42.61	37.954	36.1187
PA10017001	AT1G80410	| Symbols: EMB2753 | tetratricopeptide repeat (TPR)-containing protein | chr1:30227963-30234832 REVERSE LENGTH=897	1761	50.988	23.041	22.356	17.061	18.433	17.763	19.7308
PA10022149	AT1G80410	| Symbols: EMB2753 | tetratricopeptide repeat (TPR)-containing protein | chr1:30227779-30234832 REVERSE LENGTH=911	568	7.275	18.986	20.008	18.286	20.604	19.045	19.3858
PA10046516	AT1G80410	| Symbols: EMB2753 | tetratricopeptide repeat (TPR)-containing protein | chr1:30227779-30234832 REVERSE LENGTH=911	453	5.467	12.36	11.112	11.002	11.612	11.175	11.4522
PA10021042	AT1G80420	| Symbols: ATXRCC1 | BRCT domain-containing DNA repair protein | chr1:30235444-30237163 REVERSE LENGTH=353	6563	37.874	39.9795	39.197	43.872	28.923	37.048	37.8039
PA10019441	AT1G80460	| Symbols: NHO1, GLI1 | Actin-like ATPase superfamily protein | chr1:30246960-30249055 REVERSE LENGTH=522	10071	44.168	42.7165	53.624	52.4615	31.708	43.308	44.7636
PA10029570	AT1G80480	| Symbols: PTAC17 | plastid transcriptionally active 17 | chr1:30258272-30260570 REVERSE LENGTH=444	4253	22.026	25.6605	19.095	19.8835	11.185	16.086	18.382
PA10032310	AT1G80480	| Symbols: PTAC17 | plastid transcriptionally active 17 | chr1:30258272-30260570 REVERSE LENGTH=444	3933	12.424	14.005	14.995	12.714	16.708	14.703	14.625
PA10023884	AT1G80490	| Symbols: TPR1 | TOPLESS-related 1 | chr1:30261094-30266446 REVERSE LENGTH=1120	616	32.52	16.0535	13.772	18.1145	9.594	13.218	14.1504
PA10023091	AT1G80530	| Symbols: | Major facilitator superfamily protein | chr1:30278224-30280247 REVERSE LENGTH=561	2986	21.723	12.2905	11.614	12.8545	7.723	9.408	10.778
PA10022883	AT1G80560	| Symbols: ATIMD2, IMD2 | isopropylmalate dehydrogenase 2 | chr1:30287833-30290126 FORWARD LENGTH=405	7407	56.545	35.9845	34.575	40.8695	23.78	28.132	32.6682
PA10024652	AT1G80570	| Symbols: | RNI-like superfamily protein | chr1:30290828-30292231 FORWARD LENGTH=467	5794	34.412	25.3045	24.689	23.721	30.514	33.038	27.4533
PA10001242	AT1G80660	| Symbols: HA9 | H(+)-ATPase 9 | chr1:30316227-30319948 REVERSE LENGTH=945	11290	124.973	175.27	136.629	136.001	234.914	120.798	160.723
PA10001238	AT1G80660	| Symbols: HA9 | H(+)-ATPase 9 | chr1:30316227-30319948 REVERSE LENGTH=945	6077	77.646	60.1905	45.352	54.8885	73.225	45.625	55.8562
PA10001256	AT1G80660	| Symbols: HA9 | H(+)-ATPase 9 | chr1:30316227-30319948 REVERSE LENGTH=945	3450	66.526	45.973	40.888	47.7435	22.61	38.936	39.2301
PA10030174	AT1G80680	| Symbols: SAR3, MOS3, PRE, NUP96 | SUPPRESSOR OF AUXIN RESISTANCE 3 | chr1:30324219-30328489 FORWARD LENGTH=1046	5735	28.51	13.1335	15.697	14.31	12.194	11.73	13.4129
PA10022379	AT1G80700	| Symbols: | unknown protein; FUNCTIONS IN: molecular_function unknown; INVOLVED IN: biological_process unknown; LOCATED IN: mitochondrion; BEST Arabidopsis thaliana protein match is: unknown protein (TAIR:AT1G80980.1); Has 476 Blast hits to 340 proteins in 85 species: Archae - 2; Bacteria - 44; Metazoa - 84; Fungi - 36; Plants - 40; Viruses - 0; Other Eukaryotes - 270 (source: NCBI BLink). | chr…	3020	17.446	21.5095	18.297	22.384	15.727	18.666	19.3167
PA10040751	AT1G80870	| Symbols: | Protein kinase superfamily protein | chr1:30392133-30394211 FORWARD LENGTH=692	2444	8.558	12.9595	8.841	10.0575	13.055	8.696	10.7218
PA10038509	AT1G80880	| Symbols: | Tetratricopeptide repeat (TPR)-like superfamily protein | chr1:30395194-30396921 REVERSE LENGTH=540	2697	6.476	13.6535	13.856	12.097	4.949	9.324	10.7759
PA10022421	AT1G80890	| Symbols: | unknown protein; BEST Arabidopsis thaliana protein match is: unknown protein (TAIR:AT1G16000.1); Has 41 Blast hits to 40 proteins in 10 species: Archae - 0; Bacteria - 0; Metazoa - 0; Fungi - 0; Plants - 41; Viruses - 0; Other Eukaryotes - 0 (source: NCBI BLink). | chr1:30397211-30397875 FORWARD LENGTH=80	2773	5.344	32.3975	32.512	42.843	23.125	27.12	31.5995
PA10018299	AT1G80910	| Symbols: | Protein of unknown function (DUF1712) | chr1:30401143-30403466 FORWARD LENGTH=497	5734	32.6	29.0625	28.665	33.9225	21.358	28.22	28.2456
PA10009642	AT1G80920	| Symbols: J8 | Chaperone DnaJ-domain superfamily protein | chr1:30403863-30404549 REVERSE LENGTH=163	4389	57.398	40.5035	44.255	56.211	47.132	48.031	47.2265
PA10041557	AT1G80920	| Symbols: J8 | Chaperone DnaJ-domain superfamily protein | chr1:30403863-30404549 REVERSE LENGTH=163	405	0	13.205	19.825	14.4905	8.396	14.762	14.1357
PA10014735	AT1G80930	| Symbols: | MIF4G domain-containing protein / MA3 domain-containing protein | chr1:30405774-30409499 REVERSE LENGTH=900	13606	31.319	48.535	43.812	37.5545	50.678	53.044	46.7247
PA10007861	AT1G80940	| Symbols: | unknown protein; Has 30201 Blast hits to 17322 proteins in 780 species: Archae - 12; Bacteria - 1396; Metazoa - 17338; Fungi - 3422; Plants - 5037; Viruses - 0; Other Eukaryotes - 2996 (source: NCBI BLink). | chr1:30410959-30411943 FORWARD LENGTH=213	12930	43.795	92.5955	100.153	78.098	47.106	81.966	79.9837
PA10015474	AT1G80950	| Symbols: | Phospholipid/glycerol acyltransferase family protein | chr1:30412653-30414935 REVERSE LENGTH=398	4050	30.746	15.899	14.417	19.273	12.025	15.311	15.385
PA10008258	AT2G01060	[Trans Factor] | Symbols: | myb-like HTH transcriptional regulator family protein | chr2:73456-74902 REVERSE LENGTH=286	12354	109.751	57.364	58.312	78.939	56.88	50.518	60.4026
PA10017403	AT2G01060	[Trans Factor] | Symbols: | myb-like HTH transcriptional regulator family protein | chr2:73456-74902 REVERSE LENGTH=286	2208	10.415	8.1475	10.679	13.0365	9.669	9.226	10.1516
PA10027104	AT2G01080	| Symbols: | Late embryogenesis abundant (LEA) hydroxyproline-rich glycoprotein family | chr2:78038-79176 FORWARD LENGTH=231	3256	17.237	20.059	18.593	28.473	17.516	12.981	19.5244
PA10004924	AT2G01110	| Symbols: APG2, UNE3, PGA2, TATC | Sec-independent periplasmic protein translocase | chr2:83786-85088 REVERSE LENGTH=340	3604	27.228	13.3995	15.496	22.722	10.463	18.628	16.1417
PA10000837	AT2G01140	| | Plastid/Mit | Glycolysis | 1-CarboHy-JBO | Aldolase superfamily protein	170585	754.157	922.343	988.064	953.732	622.014	693.478	835.926
PA10004641	AT2G01190	| Symbols: | Octicosapeptide/Phox/Bem1p family protein | chr2:115023-117296 FORWARD LENGTH=720	5768	173.935	16.481	22.353	28.16	28.108	18.424	22.7052
PA10012188	AT2G01190	| Symbols: | Octicosapeptide/Phox/Bem1p family protein | chr2:115023-117296 FORWARD LENGTH=720	3467	110.09	15.185	16.379	21.3905	35.391	14.113	20.4917
PA10044786	AT2G01210	| Symbols: | Leucine-rich repeat protein kinase family protein | chr2:119509-121734 REVERSE LENGTH=716	4034	20.563	17.976	17.184	20.5935	10.773	13.844	16.0741
PA10034806	AT2G01210	| Symbols: | Leucine-rich repeat protein kinase family protein | chr2:119509-121734 REVERSE LENGTH=716	4558	15.733	15.842	12.76	16.4795	8.368	13.296	13.3491
PA10027503	AT2G01220	| Symbols: | Nucleotidylyl transferase superfamily protein | chr2:123301-126213 FORWARD LENGTH=388	2309	26.609	12.954	14.242	14.866	8.324	14.178	12.9128
PA10004095	AT2G01250	| Symbols: | Ribosomal protein L30/L7 family protein | chr2:132943-134264 REVERSE LENGTH=242	18293	171.29	128.589	131.54	154.493	97.763	141.81	130.839
PA10021415	AT2G01260	| Symbols: | Protein of unknown function (DUF789) | chr2:135494-137504 REVERSE LENGTH=369	2762	17.093	14.3035	14.239	16.6595	11.072	12.424	13.7396
PA10004004	AT2G01290	| | Cyto | OPPP | 2-CarboHy-JBO | ribose-5-phosphate isomerase 2	2309	4.502	12.9455	13.693	14.272	4.339	9.203	10.8905
PA10010357	AT2G01320	WBC7 / ABCG7 | ABC Transporter | | Cuticular Wax Synthesis | 4-ARALIP-JBO | ABC-2 type transporter family protein	10682	121.762	34.2005	38.195	50.6015	28.834	30.975	36.5612
PA10010113	AT2G01350	| Symbols: QPT | quinolinate phoshoribosyltransferase | chr2:165332-167209 REVERSE LENGTH=348	2163	19.889	13.589	13.159	14.777	11.214	9.891	12.526
PA10022196	AT2G01410	| Symbols: | NHL domain-containing protein | chr2:175209-176372 REVERSE LENGTH=387	1719	9.111	25.8605	21.516	14.031	15.859	13.396	18.1325
PA10011395	AT2G01570	[Trans Factor] | Symbols: RGA1, RGA | GRAS family transcription factor family protein | chr2:255581-257344 REVERSE LENGTH=587	32244	93.514	103.192	92.353	111.681	81.142	101.369	97.9473
PA10022141	AT2G01570	[Trans Factor] | Symbols: RGA1, RGA | GRAS family transcription factor family protein | chr2:255581-257344 REVERSE LENGTH=587	9429	66.316	58.771	55.255	60.961	84.031	53.891	62.5818
PA10007882	AT2G01600	| Symbols: | ENTH/ANTH/VHS superfamily protein | chr2:268975-272356 FORWARD LENGTH=571	10298	56.273	22.5245	24.492	27.0335	23.821	20.755	23.7252
PA10022698	AT2G01650	[Trans Factor] | Symbols: PUX2 | plant UBX domain-containing protein 2 | chr2:284851-286394 REVERSE LENGTH=458	6457	25.743	22.8975	27.622	29.2125	30.199	27.928	27.5718
PA10011379	AT2G01680	| Symbols: | Ankyrin repeat family protein | chr2:306597-308427 FORWARD LENGTH=532	25725	86.059	85.9795	112.806	119.214	80.664	101.224	99.9775
PA10023536	AT2G01690	| Symbols: | ARM repeat superfamily protein | chr2:309144-313499 REVERSE LENGTH=744	1380	5.951	21.1075	18.235	20.226	15.684	15.9	18.2305
PA10042188	AT2G01710	| Symbols: | Chaperone DnaJ-domain superfamily protein | chr2:315836-316771 FORWARD LENGTH=311	2079	7.69	13.015	12	17.2995	13.189	16.106	14.3219
PA10009479	AT2G01720	| Symbols: | Ribophorin I | chr2:317193-320016 REVERSE LENGTH=464	8393	61.956	42.1685	36.76	45.4185	34.491	34.421	38.6518
PA10002110	AT2G01750	| Symbols: MAP70-3 | microtubule-associated proteins 70-3 | chr2:328351-331848 FORWARD LENGTH=630	1593	56.17	25.453	26.971	26.8155	21.681	24.676	25.1193
PA10034919	AT2G01830	| Symbols: WOL, CRE1, WOL1, AHK4, ATCRE1 | CHASE domain containing histidine kinase protein | chr2:363332-367429 REVERSE LENGTH=1057	5616	19.093	7.9615	10.38	13.9015	12.279	11.943	11.293
PA10003281	AT2G01850	| Symbols: EXGT-A3, XTH27, ATXTH27 | endoxyloglucan transferase A3 | chr2:385374-387138 FORWARD LENGTH=333	1141	26.822	18.505	16.972	26.418	23.211	33.025	23.6262
PA10038770	AT2G01910	| Symbols: ATMAP65-6, MAP65-6 | Microtubule associated protein (MAP65/ASE1) family protein | chr2:417698-420182 FORWARD LENGTH=567	997	0	25.532	24.541	33.4445	25	44.636	30.6307
PA10028635	AT2G01910	| Symbols: ATMAP65-6, MAP65-6 | Microtubule associated protein (MAP65/ASE1) family protein | chr2:417698-420182 FORWARD LENGTH=567	730	17.393	11.4265	10.919	11.6705	9.442	15.095	11.7106
PA10002448	AT2G01970	| Symbols: | Endomembrane protein 70 protein family | chr2:452197-454819 REVERSE LENGTH=592	5833	55.058	21.0345	20.138	22.4965	23.505	20.471	21.529
PA10010095	AT2G01980	| Symbols: SOS1, ATSOS1, ATNHX7 | sodium proton exchanger, putative (NHX7) (SOS1) | chr2:457070-463145 FORWARD LENGTH=1146	1274	19.024	16.6715	14.949	15.923	17.532	14.425	15.9001
PA10006289	AT2G02040	| Symbols: ATPTR2-B, NTR1, PTR2-B, PTR2, ATPTR2 | peptide transporter 2 | chr2:487542-489707 FORWARD LENGTH=585	8176	121.519	28.3015	31.38	37.5445	28.613	28.404	30.8486
PA10002102	AT2G02050	| Symbols: | NADH-ubiquinone oxidoreductase B18 subunit, putative | chr2:490024-490335 FORWARD LENGTH=103	9502	100.581	110.7	103.5	100.456	66.997	90.419	94.4143
PA10006576	AT2G02070	[Trans Factor] | Symbols: AtIDD5, IDD5 | indeterminate(ID)-domain 5 | chr2:505523-509154 FORWARD LENGTH=602	9374	92.599	55.5195	55.675	67.2655	35.758	46.96	52.2356
PA10016417	AT2G02090	| Symbols: CHR19, CHA19, ETL1 | SNF2 domain-containing protein / helicase domain-containing protein | chr2:523481-526884 FORWARD LENGTH=763	12273	43.859	34.3395	32.189	43.665	28.079	29.293	33.5131
PA10046802	AT2G02170	| Symbols: | Remorin family protein | chr2:556595-558610 REVERSE LENGTH=486	638	0	17.971	10.439	17.0295	8.706	11.465	13.1221
PA10007156	AT2G02180	| Symbols: TOM3 | tobamovirus multiplication protein 3 | chr2:560976-562961 FORWARD LENGTH=303	2928	42.365	16.135	14.581	15.007	19.052	12.442	15.4434
PA10011834	AT2G02240	| Symbols: MEE66 | F-box family protein | chr2:592359-593602 REVERSE LENGTH=320	2063	34.492	18.287	18.378	20.4905	18.516	19.209	18.9761
PA10002544	AT2G02250	| Symbols: AtPP2-B2, PP2-B2 | phloem protein 2-B2 | chr2:594655-595825 REVERSE LENGTH=310	6319	61.139	47.48	40.316	58.4685	66.137	47.528	51.9859
PA10023289	AT2G02370	| Symbols: | SNARE associated Golgi protein family | chr2:621841-623084 FORWARD LENGTH=320	2226	17.206	12.12	12.036	11.6855	12.769	10.037	11.7295
PA10003682	AT2G02390	| Symbols: ATGSTZ1, GST18, GSTZ1 | glutathione S-transferase zeta 1 | chr2:629015-630955 FORWARD LENGTH=221	8720	60.443	42.3585	44.712	56.052	25.591	30.899	39.9225
PA10024000	AT2G02400	| Symbols: | NAD(P)-binding Rossmann-fold superfamily protein | chr2:631413-632449 REVERSE LENGTH=318	3519	61.492	23.154	30.147	29.2055	38.771	24.132	29.0819
PA10040711	AT2G02400	| Symbols: | NAD(P)-binding Rossmann-fold superfamily protein | chr2:631413-632449 REVERSE LENGTH=318	555	5.435	11.989	13.161	15.1145	18.174	11.696	14.0269
PA10029171	AT2G02410	| Symbols: | unknown protein; CONTAINS InterPro DOMAIN/s: Protein of unknown function DUF901 (InterPro:IPR010298); Has 1151 Blast hits to 1151 proteins in 597 species: Archae - 0; Bacteria - 1105; Metazoa - 0; Fungi - 0; Plants - 42; Viruses - 0; Other Eukaryotes - 4 (source: NCBI BLink). | chr2:632713-634613 FORWARD LENGTH=308	2548	7.665	18.484	18.882	20.794	11.157	14.845	16.8324
PA10033170	AT2G02480	| Symbols: STI | AAA-type ATPase family protein | chr2:661093-665337 FORWARD LENGTH=1218	10115	26.14	20.7945	21.369	28.821	17.164	21.868	22.0033
PA10010956	AT2G02570	| Symbols: | nucleic acid binding;RNA binding | chr2:698361-700794 REVERSE LENGTH=300	9072	43.388	62.052	58.534	59.05	47.348	62.09	57.8148
PA10017389	AT2G02710	| Symbols: PLP, PLPA | PAS/LOV protein B | chr2:758812-760608 REVERSE LENGTH=397	1165	13.31	18.9235	17.905	20.795	15.052	10.501	16.6353
PA10003175	AT2G02760	| Symbols: ATUBC2, UBC2 | ubiquiting-conjugating enzyme 2 | chr2:774271-775149 FORWARD LENGTH=152	10378	120.332	247.594	315.294	314.031	242.824	309.202	285.789
PA10002795	AT2G02760	| Symbols: ATUBC2, UBC2 | ubiquiting-conjugating enzyme 2 | chr2:774271-775149 FORWARD LENGTH=152	6310	241.255	81.7515	81.236	127.914	63.267	89.164	88.6665
PA10001116	AT2G02760	| Symbols: ATUBC2, UBC2 | ubiquiting-conjugating enzyme 2 | chr2:774271-775149 FORWARD LENGTH=152	756	143.624	16.7535	13.187	20.367	11.098	20.235	16.3281
PA10000107	AT2G02850	| Symbols: ARPN | plantacyanin | chr2:826630-827720 REVERSE LENGTH=129	5447	99.9	30.405	24.043	45.1505	16.216	18.594	26.8817
PA10004953	AT2G02880	| Symbols: | mucin-related | chr2:841303-843151 FORWARD LENGTH=314	2250	20.499	16.43	19.406	17.796	13.91	21.381	17.7846
PA10028755	AT2G02955	| Symbols: MEE12 | maternal effect embryo arrest 12 | chr2:859592-861772 FORWARD LENGTH=666	4204	10.142	12.342	11.503	12.6	9.716	9.008	11.0338
PA10006654	AT2G03120	| Symbols: ATSPP, SPP | signal peptide peptidase | chr2:937554-940083 FORWARD LENGTH=344	9761	78.884	60.7875	52.119	81.0795	29.295	39.127	52.4816
PA10005797	AT2G03140	| | | Lipase | 1-Lipase-JBO | alpha/beta-Hydrolases superfamily protein	8175	22.089	11.4445	13.119	12.363	12.624	11.638	12.2377
PA10008704	AT2G03150	| Symbols: emb1579 | ATP/GTP-binding protein family | chr2:952313-959004 FORWARD LENGTH=1340	48342	87.931	111.088	102.542	100.609	82.303	95.687	98.4459
PA10034783	AT2G03150	| Symbols: emb1579 | ATP/GTP-binding protein family | chr2:952313-959004 FORWARD LENGTH=1340	2775	18.243	35.32	31.29	27.642	20.363	27.643	28.4516
PA10015254	AT2G03150	| Symbols: emb1579 | ATP/GTP-binding protein family | chr2:952313-959004 FORWARD LENGTH=1340	1352	22.456	36.2445	29.403	26.518	14.84	27.865	26.9741
PA10016971	AT2G03150	| Symbols: emb1579 | ATP/GTP-binding protein family | chr2:952313-959004 FORWARD LENGTH=1340	2765	16.932	34.997	26.32	24.828	21.479	24.213	26.3674
PA10026952	AT2G03270	| Symbols: | DNA-binding protein, putative | chr2:994071-995990 FORWARD LENGTH=639	5454	17.76	20.2565	22.42	21.8155	15.021	18.616	19.6258
PA10002735	AT2G03350	| Symbols: | Protein of unknown function, DUF538 | chr2:1019733-1021071 REVERSE LENGTH=179	9326	68.076	79.0755	77.064	91.391	45.523	63.219	71.2545
PA10028773	AT2G03430	| Symbols: | Ankyrin repeat family protein | chr2:1036192-1037536 REVERSE LENGTH=240	24907	70.748	87.973	114.238	149.216	96.355	113.22	112.2
PA10019044	AT2G03430	| Symbols: | Ankyrin repeat family protein | chr2:1036192-1037536 REVERSE LENGTH=240	8437	36.23	70.1525	68.696	72.2595	52.459	60.449	64.8032
PA10012993	AT2G03500	[Trans Factor] | Symbols: | Homeodomain-like superfamily protein | chr2:1059926-1062259 FORWARD LENGTH=432	45194	79.493	240.966	187.179	273.279	86.013	256.889	208.865
PA10020954	AT2G03500	[Trans Factor] | Symbols: | Homeodomain-like superfamily protein | chr2:1059926-1062259 FORWARD LENGTH=432	4839	8.289	34.914	28.99	30.2325	26.572	32.202	30.5821
PA10047757	AT2G03500	[Trans Factor] | Symbols: | Homeodomain-like superfamily protein | chr2:1059926-1062259 FORWARD LENGTH=432	3957	7.746	21.313	24.97	29.292	11.477	21.992	21.8088
PA10003245	AT2G03510	| Symbols: | SPFH/Band 7/PHB domain-containing membrane-associated protein family | chr2:1066717-1068934 FORWARD LENGTH=356	38997	191.648	180.863	176.106	219.361	173.097	171.367	184.159
PA10015572	AT2G03780	| Symbols: | Translin family protein | chr2:1152716-1154285 REVERSE LENGTH=287	6211	34.299	46.205	38.16	49.329	23.347	41.287	39.6656
PA10006375	AT2G03800	| Symbols: GEK1 | D-aminoacyl-tRNA deacylases | chr2:1156782-1158695 FORWARD LENGTH=317	5627	65.481	33.7905	50.038	48.3975	118.647	46.013	59.3772
PA10006390	AT2G03800	| Symbols: GEK1 | D-aminoacyl-tRNA deacylases | chr2:1156782-1158695 FORWARD LENGTH=317	707	65.759	6.1615	9.174	9.628	22.295	7.861	11.0239
PA10031169	AT2G03820	| Symbols: | nonsense-mediated mRNA decay NMD3 family protein | chr2:1165149-1166699 REVERSE LENGTH=516	1497	21.154	12.6085	20.588	16.3425	18.214	15.51	16.6526
PA10026038	AT2G03820	| Symbols: | nonsense-mediated mRNA decay NMD3 family protein | chr2:1165149-1166699 REVERSE LENGTH=516	2942	42.951	10.4545	12.315	14.919	15.359	11.938	12.9971
PA10007730	AT2G03880	| Symbols: REME1 | Pentatricopeptide repeat (PPR) superfamily protein | chr2:1181560-1183452 FORWARD LENGTH=630	2539	20.18	9.254	10.026	14.497	8.77	9.546	10.4186
PA10014225	AT2G03890	| Phosphatidylinositol-4-Kinase &gamma; | | Signaling | 24-ARALIP-JBO | phosphoinositide 4-kinase gamma 7	106999	389.864	284.691	352.379	297.399	402.751	360.115	339.467
PA10020806	AT2G03890	| Phosphatidylinositol-4-Kinase &gamma; | | Signaling | 24-ARALIP-JBO | phosphoinositide 4-kinase gamma 7	6708	24.635	17.5955	17.938	23.5735	18.958	14.475	18.508
PA10008089	AT2G04030	| Symbols: CR88, Hsp88.1, AtHsp90.5 | Chaperone protein htpG family protein | chr2:1281983-1285909 FORWARD LENGTH=777	27429	62.293	532.627	620.238	520.102	651.448	606.211	586.125
PA10000399	AT2G04030	| Symbols: CR88, EMB1956, HSP90.5, Hsp88.1, AtHsp90.5 | Chaperone protein htpG family protein | chr2:1281983-1285909 FORWARD LENGTH=780	32378	95.921	43.811	42.732	42.2495	52.528	49.274	46.1189
PA10007490	AT2G04030	| Symbols: CR88, Hsp88.1, AtHsp90.5 | Chaperone protein htpG family protein | chr2:1281983-1285909 FORWARD LENGTH=777	1175	48.879	34.744	37.574	33.669	49.167	45.076	40.046
PA10016869	AT2G04030	| Symbols: CR88, Hsp88.1, AtHsp90.5 | Chaperone protein htpG family protein | chr2:1281983-1285909 FORWARD LENGTH=777	1682	68.911	24.901	27.628	31.477	36.993	41.286	32.457
PA10007002	AT2G04350	LACS8 | Long-Chain Acyl-CoA Synthetase; Long-Chain Acyl-CoA Synthetase (plastidial) | Plastid; Plastid envelope | Plastid FAS; Plastid Glycerolipid | 2-ARALIP-JBO; 6-ARALIP-JBO | AMP-dependent synthetase and ligase family protein	28473	127.51	74.689	84.177	89.7005	78.581	74.108	80.2511
PA10010985	AT2G04400	| Symbols: | Aldolase-type TIM barrel family protein | chr2:1531208-1533578 FORWARD LENGTH=402	2776	17.822	14.3305	17.543	19.8175	11.517	13.102	15.262
PA10029124	AT2G04400	| Symbols: | Aldolase-type TIM barrel family protein | chr2:1531208-1533578 FORWARD LENGTH=402	780	11.344	15.106	13.903	15.261	6.693	12.34	12.6606
PA10000657	AT2G04520	| Symbols: | Nucleic acid-binding, OB-fold-like protein | chr2:1574802-1575239 REVERSE LENGTH=145	6623	101.547	52.077	49.582	58.007	28.152	37.285	45.0206
PA10000656	AT2G04520	| Symbols: | Nucleic acid-binding, OB-fold-like protein | chr2:1574802-1575239 REVERSE LENGTH=145	3399	20.505	23.729	21.501	31.4535	12.968	22.853	22.5009
PA10000228	AT2G04620	| Symbols: | Cation efflux family protein | chr2:1610506-1612902 REVERSE LENGTH=798	3284	13.966	9.643	20.305	26.8965	20.026	14.524	18.2789
PA10002812	AT2G04630	| Symbols: NRPB6B, NRPE6B | RNA polymerase Rpb6 | chr2:1619168-1620246 REVERSE LENGTH=144	67342	164.78	663.24	749.493	863.41	491.359	557.707	665.042
PA10034638	AT2G04660	| Symbols: APC2 | anaphase-promoting complex/cyclosome 2 | chr2:1624933-1629039 FORWARD LENGTH=865	8965	33.612	24.194	22.137	21.3915	19.771	18.91	21.2807
PA10012905	AT2G04690	| Symbols: | Pyridoxamine 5&apos;-phosphate oxidase family protein | chr2:1644628-1646035 FORWARD LENGTH=203	2694	27.791	25.0525	24.028	31.2305	19.005	26.68	25.1992
PA10001942	AT2G04700	| Symbols: | ferredoxin thioredoxin reductase catalytic beta chain family protein | chr2:1646961-1648345 FORWARD LENGTH=146	2549	60.517	13.452	16.746	25.802	9.339	14.747	16.0172
PA10020049	AT2G04780	| Symbols: FLA7 | FASCICLIN-like arabinoogalactan 7 | chr2:1677488-1678252 FORWARD LENGTH=254	2346	21.902	19.014	13.469	20.396	11.692	12.399	15.394
PA10025582	AT2G04865	| Symbols: | Aminotransferase-like, plant mobile domain family protein | chr2:1712149-1714599 FORWARD LENGTH=667	4996	20.24	13.5435	18.08	13.7905	9.437	12.276	13.4254
PA10024347	AT2G05120	| Symbols: | Nucleoporin, Nup133/Nup155-like | chr2:1842069-1846858 REVERSE LENGTH=1285	6710	19.103	15.142	13.338	13.9705	9.485	10.018	12.3907
PA10021221	AT2G05170	| Symbols: ATVPS11, VPS11 | vacuolar protein sorting 11 | chr2:1870020-1873278 FORWARD LENGTH=932	9469	36.273	20.8985	24.512	22.177	21.302	23.177	22.4133
PA10013297	AT2G05790	| Symbols: | O-Glycosyl hydrolases family 17 protein | chr2:2199450-2201293 FORWARD LENGTH=472	3961	18.523	23.7665	7.719	16.259	18.215	39.153	21.0225
PA10030671	AT2G05810	| Symbols: | ARM repeat superfamily protein | chr2:2215225-2216967 REVERSE LENGTH=580	2725	14.172	33.9875	40.588	35.0065	36.46	34.765	36.1614
PA10013315	AT2G05830	| Symbols: | NagB/RpiA/CoA transferase-like superfamily protein | chr2:2229759-2231839 FORWARD LENGTH=374	2927	36.244	11.9055	12.232	14.817	9.567	12.28	12.1603
PA10004266	AT2G05840	| Symbols: PAA2 | 20S proteasome subunit PAA2 | chr2:2234226-2236053 FORWARD LENGTH=246	6383	77.817	45.552	48.902	57.512	34.736	50.597	47.4598
PA10021378	AT2G05990	ENR1 (MOD1) | Enoyl-ACP Reductase | Plastid | Plastid FAS | 2-ARALIP-JBO | NAD(P)-binding Rossmann-fold superfamily protein	7530	102.414	48.7425	64.293	56.8925	27.956	64.831	52.543
PA10015694	AT2G05990	ENR1 (MOD1) | Enoyl-ACP Reductase | Plastid | Plastid FAS | 2-ARALIP-JBO | NAD(P)-binding Rossmann-fold superfamily protein	3305	43.846	15.596	12.601	19.2935	7.173	12.58	13.4487
PA10026769	AT2G06005	| Symbols: FIP1 | FRIGIDA interacting protein 1 | chr2:2332583-2336022 FORWARD LENGTH=355	3088	10.077	17.779	18.262	21.1635	12.585	14.184	16.7947
PA10016096	AT2G06010	| Symbols: ORG4 | OBP3-responsive gene 4 | chr2:2336841-2338391 FORWARD LENGTH=188	2038	21.422	10.348	13.368	14.7635	8.374	13.445	12.0597
PA10030989	AT2G06255	| Symbols: ELF4-L3 | ELF4-like 3 | chr2:2459336-2459665 FORWARD LENGTH=109	2288	5.672	25.52	19.951	21.3045	11.75	13.967	18.4985
PA10005058	AT2G06530	| Symbols: VPS2.1 | SNF7 family protein | chr2:2588740-2590285 REVERSE LENGTH=225	4808	8.817	32.9145	37.058	46.2905	36.07	37.438	37.9542
PA10010412	AT2G07340	| Symbols: PFD1 | PREFOLDIN 1 | chr2:3045644-3046606 FORWARD LENGTH=128	3923	28.843	46.149	46.274	45.808	25.717	45.945	41.9786
PA10013375	AT2G07340	| Symbols: PFD1 | PREFOLDIN 1 | chr2:3045644-3046606 FORWARD LENGTH=128	3951	36.927	41.323	35.187	54.1825	22.333	37.081	38.0213
PA10010230	AT2G07360	| Symbols: | SH3 domain-containing protein | chr2:3047623-3057099 REVERSE LENGTH=1196	13127	67.792	25.722	23.794	26.6485	22.699	19.142	23.6011
PA10050979	AT2G07690	| Symbols: MCM5 | Minichromosome maintenance (MCM2/3/5) family protein | chr2:3523379-3527388 REVERSE LENGTH=725	1943	4.247	30.0195	3.682	26.4935	4.093	10.662	14.99
PA10002645	AT2G09990	| Symbols: | Ribosomal protein S5 domain 2-like superfamily protein | chr2:3781442-3781882 FORWARD LENGTH=146	19268	110.036	162.203	191.793	234.801	180.292	204.075	194.633
PA10006568	AT2G09990	| Symbols: | Ribosomal protein S5 domain 2-like superfamily protein | chr2:3781442-3781882 FORWARD LENGTH=146	3059	29.895	93.7525	99.198	128.499	80.259	98.099	99.9614
PA10002644	AT2G09990	| Symbols: | Ribosomal protein S5 domain 2-like superfamily protein | chr2:3781442-3781882 FORWARD LENGTH=146	4232	30.613	38.728	33.288	44.757	27.771	28.132	34.5352
PA10012852	AT2G11520	| Symbols: CRCK3 | calmodulin-binding receptor-like cytoplasmic kinase 3 | chr2:4619145-4621448 FORWARD LENGTH=510	19340	82.284	60.187	56.72	72.4215	44.036	56.366	57.9461
PA10007356	AT2G11890	| Symbols: | adenylate cyclases | chr2:4802999-4803631 FORWARD LENGTH=210	7937	41.984	63.9905	66.205	56.414	28.076	45.439	52.0249
PA10003519	AT2G11910	| Symbols: | unknown protein; FUNCTIONS IN: molecular_function unknown; INVOLVED IN: biological_process unknown; LOCATED IN: chloroplast envelope; EXPRESSED IN: 22 plant structures; EXPRESSED DURING: 13 growth stages; Has 92883 Blast hits to 31060 proteins in 1576 species: Archae - 765; Bacteria - 32670; Metazoa - 21164; Fungi - 12252; Plants - 4238; Viruses - 1282; Other Eukaryotes - 20512 (sour…	15160	2.745	261.451	220.904	176.24	112.838	151.407	184.568
PA10076237	AT2G12190	| Symbols: | Cytochrome P450 superfamily protein | chr2:4891807-4893345 REVERSE LENGTH=512	512	0	60.5205	4.014	0.2655	5.017	0	13.9634
PA10012634	AT2G12480	| Symbols: SCPL43 | serine carboxypeptidase-like 43 | chr2:5069795-5072227 REVERSE LENGTH=443	5911	53.49	99.82	110.701	125.803	108.927	105.358	110.122
PA10015379	AT2G13370	| Symbols: CHR5 | chromatin remodeling 5 | chr2:5544601-5555543 REVERSE LENGTH=1724	13168	28.236	20.4105	20.047	16.6485	20.994	16.642	18.9484
PA10021772	AT2G13440	| Symbols: | glucose-inhibited division family A protein | chr2:5593270-5598296 REVERSE LENGTH=723	5253	33.233	17.167	17.457	22.843	16.496	16.799	18.1524
PA10027886	AT2G13540	| Symbols: ENS, ABH1, CBP80, ATCBP80 | ARM repeat superfamily protein | chr2:5637053-5642813 FORWARD LENGTH=848	12039	32.91	35.3005	34.992	38.603	31.145	34.435	34.8951
PA10008611	AT2G13560	| | Mito | Organic Acid and TCA | OrgAcid-JBO | NAD-dependent malic enzyme 1	17849	84.959	68.8	60.218	87.0305	50.33	54.113	64.0983
PA10021758	AT2G13610	WBC5 / ABCG5 | ABC Transporter | | Cuticular Wax Synthesis | 4-ARALIP-JBO | ABC-2 type transporter family protein	21042	114.061	91.899	69.927	106.77	72.548	74.718	83.1724
PA10015017	AT2G13690	| Symbols: | PRLI-interacting factor, putative | chr2:5706704-5708895 REVERSE LENGTH=544	7433	48.298	29.855	28.344	32.3015	20.465	26.832	27.5595
PA10024967	AT2G14045	| Symbols: | unknown protein; Has 30201 Blast hits to 17322 proteins in 780 species: Archae - 12; Bacteria - 1396; Metazoa - 17338; Fungi - 3422; Plants - 5037; Viruses - 0; Other Eukaryotes - 2996 (source: NCBI BLink). | chr2:5907133-5908154 FORWARD LENGTH=122	1169	8.736	13.4355	10.969	13.717	4.038	11.671	10.7661
PA10006699	AT2G14095	| Symbols: | unknown protein; FUNCTIONS IN: molecular_function unknown; INVOLVED IN: biological_process unknown; LOCATED IN: mitochondrion; EXPRESSED IN: 7 plant structures; EXPRESSED DURING: 4 anthesis, C globular stage, petal differentiation and expansion stage; Has 106 Blast hits to 103 proteins in 21 species: Archae - 0; Bacteria - 5; Metazoa - 0; Fungi - 4; Plants - 87; Viruses - 0; Other Eu…	14018	30.953	140.126	125.148	141.417	86.22	92.204	117.023
PA10010015	AT2G14095	| Symbols: | unknown protein; FUNCTIONS IN: molecular_function unknown; INVOLVED IN: biological_process unknown; LOCATED IN: mitochondrion; EXPRESSED IN: 7 plant structures; EXPRESSED DURING: 4 anthesis, C globular stage, petal differentiation and expansion stage; Has 106 Blast hits to 103 proteins in 21 species: Archae - 0; Bacteria - 5; Metazoa - 0; Fungi - 4; Plants - 87; Viruses - 0; Other Eu…	10846	8.657	93.7435	78.935	73.7135	110.065	100.471	91.3856
PA10045302	AT2G14095	| Symbols: | unknown protein; FUNCTIONS IN: molecular_function unknown; INVOLVED IN: biological_process unknown; LOCATED IN: mitochondrion; EXPRESSED IN: 7 plant structures; EXPRESSED DURING: 4 anthesis, C globular stage, petal differentiation and expansion stage; Has 106 Blast hits to 103 proteins in 21 species: Archae - 0; Bacteria - 5; Metazoa - 0; Fungi - 4; Plants - 87; Viruses - 0; Other Eu…	3319	18.148	48.637	30.07	41.775	27.433	41.188	37.8206
PA10008553	AT2G14110	| Symbols: | Haloacid dehalogenase-like hydrolase (HAD) superfamily protein | chr2:5952005-5953002 FORWARD LENGTH=190	4603	54.665	39.8105	47.186	57.8565	39.512	47.541	46.3812
PA10008427	AT2G14170	| Symbols: ALDH6B2 | aldehyde dehydrogenase 6B2 | chr2:5977727-5981899 REVERSE LENGTH=607	7245	74.443	27.713	27.114	31.5925	25.85	24.519	27.3577
PA10013160	AT2G14260	| Symbols: PIP | proline iminopeptidase | chr2:6041441-6043475 REVERSE LENGTH=329	10043	59.79	49.577	48.637	67.6525	33.741	44.081	48.7377
PA10024228	AT2G14520	| Symbols: | CBS domain-containing protein with a domain of unknown function (DUF21) | chr2:6182362-6184648 REVERSE LENGTH=423	6575	32.597	20.78	32.184	31.4355	21.834	28.479	26.9425
PA10037291	AT2G14660	| Symbols: | unknown protein; CONTAINS InterPro DOMAIN/s: Uncharacterised protein family UPF0310 (InterPro:IPR002740); Has 2761 Blast hits to 2761 proteins in 686 species: Archae - 5; Bacteria - 1143; Metazoa - 73; Fungi - 78; Plants - 42; Viruses - 0; Other Eukaryotes - 1420 (source: NCBI BLink). | chr2:6272506-6272982 FORWARD LENGTH=158	1857	3.891	13.782	10.625	12.893	5.613	7.35	10.0526
PA10022356	AT2G14680	| Symbols: MEE13 | myosin heavy chain-related | chr2:6278256-6283766 FORWARD LENGTH=629	5386	26.984	13.58	15.557	15.223	20.496	18.341	16.6394
PA10008152	AT2G14740	| Symbols: ATVSR3, VSR3, VSR2;2, BP80-2;2 | vaculolar sorting receptor 3 | chr2:6308895-6312303 FORWARD LENGTH=628	12541	49.262	33.4405	32.229	34.9595	29.2	28.835	31.7328
PA10032085	AT2G14750	| Symbols: APK, AKN1, ATAKN1, APK1 | APS kinase | chr2:6314128-6315501 FORWARD LENGTH=276	5034	0	122.226	111.047	187.471	69.009	122.241	122.399
PA10046197	AT2G14830	| Symbols: | Regulator of Vps4 activity in the MVB pathway protein | chr2:6362524-6365818 FORWARD LENGTH=454	2161	13.442	30.02	46.882	42.39	80.902	43.226	48.684
PA10059793	AT2G14830	| Symbols: | Regulator of Vps4 activity in the MVB pathway protein | chr2:6362524-6365818 FORWARD LENGTH=454	956	10.949	7.531	10.801	12.4125	21.426	12.565	12.9471
PA10002697	AT2G14900	| Symbols: | Gibberellin-regulated family protein | chr2:6404210-6405043 FORWARD LENGTH=108	1399	0	40.1685	21.539	3.6175	8.618	3.841	15.5568
[truncated: 6,975 more rows]

## Sheet: Table S3
Table S3: Annotation and transcript levels for select genes associated with conversion of sucrose to triacylglycerol. The trancript levels for protein isoforms and/or subunits of a protein complex were summed and counted as one enzyme or protein and indicated in bold. The average (avg) transcript levels of five developmental stages are provided in the last column. Data are expressed as reads per …
[truncated: 313 more rows]

[truncated: 1 more sheets: Table S4]
