# Supplementary material for: Oil biosynthesis in a basal angiosperm: transcriptome analysis of Persea Americana mesocarp
Source: BMC Plant Biol. 2015 Aug 16;15:203. doi: 10.1186/s12870-015-0586-2 (PMC4537532; doi:10.1186/s12870-015-0586-2)
Supplement: Additional file 2: — Data S1. The sequence information for contigs represented by at least 10 reads per kilobase per million mapped reads (RPKM) and their annotation in relation to Arabidopsis proteins. (TXT 13061 kb) [file 12870_2015_586_MOESM2_ESM.txt]

>PA10000001 | AT3G09390 | Symbols: MT2A, ATMT-K, ATMT-1 | metallothionein 2A | chr3:2889737-2890188 REVERSE LENGTH=81
TTTTTTTTTTTTTTTTTTTTTTTGAGAAAGCGCTCGTGGATCTTTAAGTTTGGCTCTTTTTTTTGTGTGTGGTTATTTTGCCTTGTTGTTTCATGGGTGTTTTGTTCTCTGTATCTGATCTCTTTTAACCTTCATATAAATATCTTTCGCAAGGAAAAGACAAACAAGCAAACCCCATGCTTCCCTTCAGCAATTAGAATTGATTAATGCGGCCACATGGATCACCATGGCTCCACACAATAGAACATAAACTCATACCAACCCACCAACAAAAATCCAAACAGTCATTTTCTATTAAGTCAATCTTTCATTAAGGCCTATTAGTTACCAAATACATGACTCAACCACACACACCATAGTACAAACATTTTTGACAAGGAAACAGACTAAAGACAACATCATTACTAGCTGATGAAGACTCTTAAAGCCATGGCACCGAATTACAAACGGACAGATTTGTATCAATAGCCTCCATGACCACTTATTCTCATCCTTAGATTTGAAGCATAGGACACCAACACCAAACCCACAAACATAAGATTATTTTTCATGGAGAAATTTCCAATCTCTCATTTACAGGTGCATGGGTCACAGGTGCAGCTGGACCCGCACTTGCAGCCTCCGTTCTCAGCCCCAACACCCATCTCAGCCCCCTCGAAGTATTGCTTCTGGGGAGCAACTCCCATGATCAGGCTTTCAGTGGTGCTGCTTTCTCCAGAGAAGGACAGATCAGGATACATCTTGCATCCTCCACATCCACTTCCACACTTGCAACCAGATCCACAGCCACAGTTTCCACCACAGCAAGACATTCTCTCTCTCTCGACACTAACTCTGCAATTCACAATAAACAAACAAACAAACAATCTTGAACGAGTTTAAAGCTCTGCATACGACCGGCAATTTATAGAGACCCAGAAGAGAGAGAGAGAGAGAGAGAGA
>PA10000002 | AT4G22990 | Symbols:  | Major Facilitator Superfamily with SPX (SYG1/Pho81/XPR1) domain-containing protein | chr4:12048240-12050984 REVERSE LENGTH=699
CTCCTGAGATCCAACGGCACAAAGCAATCCAATTCTCACAACTTGGGCAGGGGACCGTTGGTTTAAGTCTCCCTATGGAAAGAAGTGAGGTTAGTGTTTATATATACCAAAGGGTAGGAGAATGGTGTGTTCACATAGATACAACAAGAAAGAAGCAGAGCTAGTACTAGTAATAGTAGAAGAAAAAGAAGGTTGGTAAAGGAAATGGCTTCCTCTGTACTGGCTTCTACAGCAGCTGTGGCCTCAGCCGCAATCAACCGCTCGCCCCCACGATCGAGCACGGTGGCACCGTTCACCGGCCTCAAGTCTAACTCTGCATTCCCAGTCACTCGCAAGCCCTACAAGGACATGCCCTCTCTCCCCAGCAATGGTGGAAGAGTTTCATGCATGATGGTGTGGCCGCCAGAAGGCAAAAAGAAGTTCGAGACGCTGTCTTACCTTCCTCCACTCTCACCAGAACAATTGGCGAGGGAAATCGATTACCTTCTCCGCATGGGATGGGTTCCTTGCTTGGAATTCGACAAGATTGGATTCGTCTACCGTGAGAACCACAGGTCACCAGGGTACTACGATGGTCGTTACTGGACCATGTGGAAGCTGCCCATGTTTGGCTGCACAGACTCCACCCAGGTTTTGAAGGAGGTTGAGGAGTGCAAGAAGTTCTACCCCGACTACTTCATTAGAATCATTGGCTTTGACAACAAGCGCCAAGTGCAGTGCATCAGTTTCATCGCCTACAAACCTCCAAACGCACCTAAATAAAAGCCCATTGCCATAACAACACACTAGTCCCCTAGGTGTTGTTCCAATGGTACATGGTTTCTGGGGCTTTGGGTCTCTCTATCCTCTTCTTCTAATGAGAATAGATAATAAGATTGCAATGATTTCTTGGTTGTGGACGTTAAAGCTCCGGCTATATATTGTCGTATAGTAGTTTTGTGATTCAACTTTTATGGTTTTTGTTTAGCGCATTTGCAATGTAATTTGACTCTCGGTTTGAAATTCAACAAATCATTGTGTTGAGTTTAACCAATTCTGCTGTGATTAATATTAGCTAATGTTATTTTGTTGTGTGTGCAATAGTTATGATGATGGATTTATACTAAGAGCATGTTTATTTGCGTAGAATACGTAGGAATTCATGGTCAAATGAGCTCCACCGAAAGAAAAAGATGAGGTATGAACAATATGAGAGGTGAGGTGAGGTGAAGTACATAAGGTAGTACCGTAGATGAGGCCTTTACTCTCCTAGGATTTGGATTGCTAGGGAGATGGCTGGGTATTCATTTCCTATCTTCCCTTGATTCACTTTCCAGTAGAAAGGAGGTTATTTGACGGTTATTTTTGCATATGCACCTTGGATCTTCAATTATAACCATTTATGGCATCAATTCCTATATATTTTATGCAAACAAACAGGCCCAAAAAAATCTCCACACTCTTTTTAACTAAAACATAGGATTAGGATCAGTGTTTCAAATCTCCATTTAAGTATTTCGAGAGCAGAAACTTTAATTCATCTACAGTGAGTAATCAAAAGTAAGATAATGTTTGAGAGCCTCAATGCCCAATCATGGCTATTCTTGGGAGAGCAAGTTAAGAAGCACCTGCACAAGCAACCCTCCCCTAGTTATCCTCTGATGCAGCCTGTATATCGGGGCCCACTTGCATCCATGTCTCAGCAAAGATAAAGGCATCTGCAGTGAAACTCCAGGCGTGGACAACACCTACTTCAAGAAAGGAAACGAATTTCTCTTTCCTTTCCTTTTTCTTGAAATTCCTTTATTGAATTTTTTGACACATAATCAAGATTTACAATATATATATATATATTATAGAAGGAAAGAGGAGGGAGAAGTAGTGGGGAGGGTGGTGTCTGTGGTTTGGGGAGAGGGTGTTTGTTGTTGGTTCATAAACAAACAGAATAAGGTGTCAGTTCAGGACTCAAATTGTATGACCACAATGATGATCAATGCATGCTGAAAAGAACCTCTTAAGATTTGCATGCGTAATTCTCTTTTCACAGAGTAACTATGTCATTTTCCCTTATGCTCGAGCAATAATTGTCGAAGGCAAACACTTAATCAGGCCATCAAACCCATGAACTATGACCTCCCACCCAATATTATTCCTCCCAGCAACCATCCTTTACACTGGTGCCAAGCAACTCTGGTATTGACCAAACCAGGACTGACACTACTACTTCCCAACCTATGACCAACATCATCTCAAATGCTTGACCTCACCCCTTCCATTATGCGCCTCAAAAGAACAGTCACAGACAAGGAAACTGCATCTTATACACCCAAATCTTGTATCCAGCTGAATGGATACGATTCCATGAGGCTACGATTCTTCTTCATGAACCGGCTGAATGGGCACTCATTGGAAAGATCTTTGTTGCAGGCACAAAACTCCCAATCCTTGAAGCCCAGTGACAATCCTAAAGGAAGCCAGCCAGCCCACTGACCATAACAGGGTTATCACAAGGTTTTTGTACTTGGATGAGCTAGTGAGTGCAATAATGTGTTGACTTTGGAAGGATGACAACAAAACTTTGTTGGATGAGCTAGTGAGTGCAAACTAGGTTACTGCTGCCTCTTTTGATCATCTGGGACACATCATTGAATCCATTTGATGATCATCACCATGCACCCATCTAAAAAAAAAATAAAAATAAATAAATAACCAATATTCATCTACTATGCATACAAAAATGCAAAAGATGCAGAACTACAGGAGTGGGCTTTTCTTGTATAAGCAGGAGATCTTCAAAAGAGAGAGTTGTAGGTGTAGAATGTCGCTCCAATGGAAGCTATGCAAATCAATAGAGAAGGTATGAGAGTGACATTCAAGAGCATGCTCTCACCCAAGTATCCAGCCAATGTTATCGTGCCGTCTGCCACCACCCGAGCCAAAGTTCCAGCCTCTGTTGACAGCAGTCCACCATTATAGGTTCCACGGGCAAGCCTTGATGACATGACTCGAGATAATAGTGCTAGATTTACACCTTCAAGGACTTCGGCTGAAACGAATGTGATAAGCGCTGAGCAGACATATTGCGGCACAGAATAAGGGATTATGACATGGAAGCTTAGGATTACACCTATTAATACCATAATTTCAGATGCCAATAAAATTTGCCTGTCTTCAAACATGTTACTAATGTAGCTACCGACAAGCATGTTTACTGGAAGAACTGTTAGGCCCAGGCATGCAAGGAAAATTGCCACTGTACTAGTTGTCCAACTGAAGTAGTATGTGGTAATAACACTTGATTCAGAAAGCAAAATCTCCATCGCATATTTGAGCATAAAATAGATCAATAGCTGCACTTTTACAGATGGTGTCAGCAATCTATATGCTGATGCAATTGAAGTAGCAGCTGTGTGTGACTTCTCTTGAGCTTCTTCACTACCTTCACATTCTTCGTCGTCATCTTCATTGCCTTGCTTTTCCTCATCATTTAAGAGCAATGGTTCTCTAAGATCTTTTCCATTCTCGTTGTTCTCTACTGGTTCAGCATTAGTTTCCTGCGGTGAATTCTCTTCGATATCATGAGAAGGCTCTTTAAATGAAATCAATAACCAAATTAAATATGCACACCATGCCAGGGCCATTACCCAACCCGGTAAAGTGTTTGCGTTCATAGTGATTACGAATATCTTAAATTTAGCTTGAAGTAAGCCAGCAACAGCAGGGCCACATGCCATCCCAAGGGCACTGGCACTAACAAAGGCTGCAGAAGCTTGCATCCGTTTGTTAAGTGGTACACAGTCACTGATGTAACGCCTGTTAACTGCTCTTGCAGAACCCAACCCACAGAACAGGCGACCGATTAGAAGAACAACTATTGAATCTAGATCATAAGCCAATGCGTACAAGACATTGCCCACAAAAAGAACAATACTGCTAAAAACAAGGGGTCTGAAGTATGATTTATTTGACCATGCACTGAAATACACAGAAGAAAACACCTGAGCAACAGCCATGGACCCAATTATAACACCACAAACTGTTGCTGCAGCTCCAAGGCTCAATGCATAGTCATCTGCTGTGGGGACAATAATGTAAGTGTTAACCATATAAAGGAAGGTGTTTGCCAAGTTCAAAAGAAGGGACATCAAATGATATTTCTGCTCATCAACATGATCCTCGGCTGGTGTAGGCAACTCTTCTTGCATGATAAGTGCATGTTGTCCTAAGAATTGTAAGAAGTTCGTTGAGTGTGTCAGCCTGTCTACAGCTGCTTTAATTGAATCAATTACAGGGTCCTGCAGCGGAACAGATGGTTGATCATAAATAGACCAATAACTTCCCCGACGGTCTTGAAGATCTGCAAGATTACGAGACAGTGCTCCAACAACAGCTCCTATTCCCACATGCTTGAATACTTGCTGCAGCTGGGAATAAGGATGGTTTGCACGAGTAGTCACATAATAATCTGTGAATCTATATCCAAAGCGTTTATCAAACTTTTTTAATATCTTCCGTAAACCAATAGCATTGATTTCAACAAAAAACAGAAGCTTTAACAGATCCTGTCCAACAGCTCTATATGCTTCTCGCAACTCAGCTATCCGTGATAGATCTGGCTGTCGCTGGAGAATTGCATGCTGTTTCCCCAGTTTTTCTATTCTGCTTGCAAGAAGCCCTTGTTGTTCCAATAGAAACAGAACAGTCTTTTCAATCTGGTTATCTAGCATCCTCGAAAACTCTTTGAGAACATGGCGACGATCTTGCGTCTCAATTTGGATTTGTTGAGCATATTGCTTTACTTTCTTCTTCATTAACTTGTAGTTGATATAGTATCTTTGCCATTCTGGATATTGTCGTTCCTTCAACTTCTTCCCGAATGCCACCATCTTGCAGTACAATGGGTGACACTGACAGACTTCGAATCTCCACGCTCCTATTGCTTACTTCCGATCTTTTTCAACCCTAAGTTAACTTTAGATGACCACCAACAAACTTCAATACAGATTCTGTTTAAAGCAGAAGCAGAAGCAGGTATCGGAAACGGCCGAAACGCAAGAGAACGGGATCCGATACGAACTTTTGAATCGGAAACTTGGGCCAGTTCGAAAGGAGTTGTTGTGTTTGTGGAAGAAATCATGAGAAAGCAAAGCATGCGATGTGATGAGAGCAGCGTCTTTTTCTGCCT
>PA10000003 |  No Definition found
GGTTGTGCCCGCCTCCTTTTGATCCCTCTTCTATTTTCCGCCAGCCCCTGCGGCGTCGGAGATCGAAGTCGGACGTCTGGAGCGGTGTGCTACCGTGCCGTGGTGGCATGTGTGCTGTTATCGGCAGGGTTGCGAATGGGGGCCCCCTCCTGCGTCGTGCGGCCGCCCCCTGCATCGCTCCCTCCCCCTCACCTCTTGGCCCGGCTGCCCTCGCCGCGCCTCGCTTCGAATGTCTGTATTCGTACCGTTTCTGCGGTAGGCGCCCCTTAAGATGACGGCTGTCCCTCCCGTGGCGCTGCAACTGGCTGCGTCTGCGGCGGGCTCTCTGCGTTGCCTCCTGAGCGGCCCTCGGCCCCGGAAGACTAGTGCTCGGGCGTCGAACGGTCGCCGACAGGACGACACGTGCTTCATGGATGCGGTGGACGCGGGCGGTGTGCTGTCGTGCTCGTCTTCACACCATCGTCGCTCGAAAACGATCGACGGCCTTCCCGCGGTCGCTCTCCGTTCGCTCGGGTGCGCCGCGGCGTCGGCGTCGCGGATCGATGCTACCTGGTTGATCCTGCCAGTAGTCATATGCTTGTCTCAAAGATTAAGCCATGCATGTGTAAGTATGAACTAATTCAGACTGTGAAACTGCGAATGGCTCATTAAATCAGTTATAGTTTGTTTGATGGTATCTTCTACTCGGATAACCGTAGTAATTCTAGAGCTAATACGTGCAACAAACCCCGACTTCTGGAAGGGATGCATTTATTAGATAAAAGGTCGACGCGGGCTCTGCCCGTCGCTCCGATGATTCATGATAACTCGACGGATCGCACGGCCCATGTGCCGGCGACGCATCATTCAAATTTCTGCCCTATCAACTTTCGACGGTAGGATAGGGGCCTACTGTGGTGGTGACGGGTGACGGAGAATTAGGGTTCGATTCCGGAGAGGGAGCCTGAGAAACGGCTACCACATCCAAGGAAGGCAGCAGGCGCGCAAATTACCCAATCCTGACACGGGGAGGTAGTGACAATAAATAACAATACCGGGCTCTACGAGTCTGGTAATTGGAATGAGTACAATCTAAATCCCTTAACGAGGATCCATTGGAGGGCAAGTCTGGTGCCAGCAGCCGCGGTAATTCCAGCTCCAATAGCGTATATTTAAGTTGTTGCAGTTAAAAAGCTCGTAGTTGGACCTTGGGATGGGCCGGCCGGTCCGCCTCTGGGTGTGCACCGGTCGTCTCGTCCCTTCTGCCGGCGATTCGTGCCTTGCCTTAACTGGCCGGGCCGCACCACCGGCGCTGTTACTTTGAAGAAATTAGAGTGCTCAAAGCAAGCCTACGCTCTGGATACATTAGCATGGGATAACATCACAGGATTTCGGTCCTATTGTGTTGGCCTTCGGGACCGGAGTAATGATTAACAGGGACAGTCGGGGGCATTCGTATTTCATAGTCAGAGGTGAAATTCTTGGATTTATGAAAGACGAACAACTGCGAAAGCATTTGCCAAGGATGTTTTCATTAATCAAGAACGAAAGTTGGGGGCTCGAAGACGATTAGATACCGTCCTAGTCTCAACCATAAACGATGCCGACCAGGGATCGGCGGATGTTGCTCTTAGGACACCGCCGGCACCTTATGAGAAATCAAAGTTTTTGGGTTCCGGGGGGAGTATGGTCGCAAGGCTGAAACTTAAAGGAATTGACGGAAGGGCACCACCAGGAGTGGAGCCTGCGGCTTAATTTGACCCAACACGGGGAAACTTACCAGGTCCAGACATAGTAAGGATTGACAGACTGAGAGCTCTTTCTTGATTCTATGGGTGGTGGTGCATGGCCGTTCTTAGTTGGTGGAGCGATTTGTCTGGTTAATTCCGTTAACGAACGAGACCTCAGCCTGCTAACTAGCTATGTGGAGGTGATCCTCCACGGCCAGCTTCTTAGAGGGACTATGGCCGTTTAGGCCACGGAAGTTTGAGGCAATAACAGGTCTGTGATGCCCTTAGATGTTCTGGGCCGCACGCGCGCTACACTGATGTATTCAACGAGTCTATAGCCTTGGCCGACAGGCCCGGGTAATCTTTTGAAATTTCATCGTGATGGGGATAGATCATTGCAATTGTTGGTCTTCAACGAGGAATTCCTAGTAATCGCGAGTCATCAGCTCGCGTTGACTACGTCCCTGCCCTTTGTACACACCGCCCGTCGCTCCTACCGATTGAATGGTCCGGTGAAGTGTTCGGATCGCGGCGACGTGGGCGGTTCGCCGCCGGCGACGTCGCGAGAAGTCCACTGAACCTTATCATTTAGAGGAAGGAGAAGTCGTAACAAGGTTTCCGTAGGTGAACCTGCGGAAGGATCATTGCCGTTTCCAGAACCACAACCGGCGAACCAGTCCCACGAGAACGCCGCCCGCGGCG
>PA10000006 |  No Definition found
GCTTTGGCTTGAAATCATCATCAAACATCAGAAGATGGCCAAACACATGCACTCGTTGGTGTTGCTTTTAGGAGTGGTGGCTCTCACTCTCACCACCACTATCTCAGTGGCTGATGATGGTTTCTTGCCAAAGCCATTTGTGAAGCCTTTTCCCAAACCCATAAAGCCAATTGTGAAGCCTTTTCCCAAACCTATATCACCAGGTCTGAAGAAGCCT
>PA10000023 | AT4G00430 | Symbols: TMP-C, PIP1;4, PIP1E | plasma membrane intrinsic protein 1;4 | chr4:186143-187531 REVERSE LENGTH=287
AAGCCTCTTCTTTTCTCTAAAGTCTAATCTCTATCTCTATAAAACACTAGTCACTCCTGTGTTTAAAGACACCAATTCAGGGCCTTTTTACTTCCTGCTTTTTGTTTCCTGCCTTTGGAGAGTTTCCTGAGAGAGAAGAAGAAAGGGATGGAGGGGAAGGAGGAGGATGTGAAGGTTGGAGCTAACAAATACTCAGAGAGGCAGCCTATTGGTACAGCTGCACAGAGCCAAGACAAGGACTACAAGGAGCCTCCACCAGCTCCTCTCTTGGAGCCAGGAGAGATCAAATCATGGTCCTTTTGGAGGGCTGGGATTGCAGAGTTCATGGCCACCTTCCTGTTCCTCTACATAACCATCCTCACTGTGATGGGTGTGAAGAGGGCGCCAAACATGTGTGCCAGTGTGGGTATTCAAGGGATTGCTTGGGCTTTTGGAGGCATGATCTTTGCTCTTGTCTACTGCACTGCTGGAATTTCAGGTGGTCATATCAACCCTGCAGTGACCTTCGGGCTGCTGCTGGCTAGGAAGCTCTCCCTCGTAAGGGCTATTTTCTACATGGTGATGCAGTGCTTGGGTGCCATCTGTGGGGCTGGGGTTGTGAAGGGATTCCAAAAGGGCCCCTACCAGATGTTGGGTGGTGGAGCCAATTCTGTGAACCATGGCTACACCAAGGGAGATGGCTTGGGGGCTGAGATTGTGGGTACTTTTGTTCTTGTCTACACAGTCTTCTCTGCCACTGATGCCAAGAGGAATGCCAGAGACTCTCATGTCCCTATCCTTGCTCCTCTCCCTATTGGGTTTGCTGTTTTCCTGGTGCACTTGGCCACCATCCCCATCACAGGAACTGGCATCAACCCAGCCAGGAGCCTTGGAGCTGCCATCATCTACAACGAACGCCATGCTTGGGATGACCATTGGATTTTCTGGGTGGGTCCCTTCATTGGAGCTGCTCTTGCTGCAGTCTACCACCAGATCGTCATCAGGGCAATCCCATTCAAGTCCAGGGCCTAAATTTCAACCACCATCTATCATCAGCTTGCAATCCTTTGAGTTTTACTTGTAGTAAATCCATGTCGTGCCTGGTTTTACCTCTTGCCATATGCTCATTATCATCATGGTGTTGGTTATGTTATATGTGTGTAAATTAAGCTATGCCGTCTAGCTTGTTGTAGGCTTGAAAAGAAGATTCTTTTCGTTTTTATAATATTCCCCCACTATCTTTCTTACCCATGAGAGAAGAAGAGTCTTTGTAATTGTTTGGTCTGCAGTGGCAGACCACCGGTTCATATGGTGGTCCCCCAAGTGTCATCATCGGTTGCAGGTGGTCCTGGCTGTTTTTGGCTTTTTTTGGCTCTACCTAATGAGTACAGTAGGTCATGTGCCACAAAAGTGGAGTGGTTCATGTACAGAAAGTTGGTGGATTTGAGACTTAAAAACTGGCTTTTTATCAATACAACCCATGGGTTTATCTTCTACTTGATATCACGGTATCACAATTCACAGCCCATAGGAATTGTCCAAAACACTGAAACTGGACTTGGTTTCAAAAGCGCTCTATGCAGTGTGAAGCCTCGTGGGGTGGTTGGCACTCCAAATAGAATTGTTGCAGCCAAACAGGCCTTATAAATTTTTGACAGACAAACATATGCTTTGCGGGTTGTGTAAGATGAGCTCTAACCATAGAAAATGTGATTGTAGAAAATGTGATTCACCCTTTTCTGATAGATGGGGTGGGGTGAATTGTCGCCATTGCACATGAATATGACGTTTCACTGGGGCAGGAGGGCAGTATAGTACAAAACTATATGACAACATTAGTTTGAAATGAGGGGCTTCAAAATTTCATTTACTTGGTTCGTGGTCTTGCGTGCATCATTCTTTGAGAACGATTGTTTCGTTTTTTTATCTTATTGAATGAAATGGAATCGTGGGTCTGTACTTGCTGAACTGTTTTCTAATGTTGGAATGATCAGTGGGAACAATTCGGACTGTAACTAAT
>PA10000008 | AT2G21660 | Symbols: ATGRP7, CCR2, GR-RBP7, GRP7 | cold, circadian rhythm, and rna binding 2 | chr2:9265477-9266316 REVERSE LENGTH=176
GAAAGAGGAGAAGAAAAGGAACCAGGTGCTCTCAAGAGGTGGGTTTCTCTCCCCCTCTTTTCCCGGTTCGGTTCCTTTTCTTCTCCTCTTTCCTTCCTTTTTCAGCTATGGCCAGTGCCGATGTCGAGTACCGCTGCTTTGTCGGAGGCCTTGCTTGGGCCACCGACGACCGATCCCTCGAGCGCGCCTTCAGTGCTTACGGAGAAATCATCGAGTCGAAGATCATCAGCGATCGTGAGACTGGAAGGTCGAGGGGGTTTGGATTCGTAACCTTCAGCAACGAGCAGGCGATGAGGGACGCCATTGAAGGGATGAACGGCCAGAATCTCGACGGAAGAAGCATCACCGTCAACGAGGCTCAGTCCCGTGGAAGCGGCGGAGGCGGTGGTGGTGGCGGATTCCGCAGCGGTGGTGGCGGAGGCTACGGGGGCGGCGGCGGTGGTTACGGTGGTGGCGGTGGAGGTTATGGTGGCGGCGGTGGCGGTTATGGTGGCGGCCGCCGTAGCGAGGGTGGAGGCTACAGCCGCGGAGGCGGTGGTGGCCGAGACCGTGGCTACGGGGGTTCCGATCGTTACTCCTCCAGGGGTGGCGGATCGGAGGGCAACTGGAGGAGCTAGACTTCTAGTTGTCTTAGTAGGTCACTGGTTCTTGGTCTCGGAGCAACTGAGTGCGGTGCTGTTAGGATTTAATCTTTCTGTCTATGGTTCTTTTGATCTGGTTACTTTTATGTTCGTGTGATGTCCTGAGTTGTGTTTTTGATCTTTCGCTCCGGTTTATCTGCTATGGCTATGGTGTTCTCTGAGAAGAAACAATATAGAAATAGAAATGGTTTGGGTATATGCTCTCGTTTGTTTGAATCTGTGGTTGGTTTTGCTTTTTTTTGATGGGAGATTGTGATTGTATGGCTATGATGTTATGTTCGTGCACCTTTTCCTACTCCAAGGGGCTGGTGGCCTGATATCAACGGCGGTGATTCATCTGCAATTTTTTTGGTTCTGGTGTTTGCAGATCTCTTAATAGAATGATCTACAAGGATGGGTATCCTTTATCAAATCTTACCGGCTTAAGATCCATCTTAATTTTTTATGGTTTTCCCCCCTCATTGTATAGAGAAGATTCCTTGTTAGCAGCTAACGGCCAAAGATGTAATACATAAGAAATTTGAGAAAGAGTAGTATAAAAGCCAAGATCGTTTTTAGTCCTGGGAAGAATTCAATGTGTTTTAACGTTGTTTTTTCATTGACTGAGGGATTTCACCCAATATCGTTGTTTTCTCATTGATCGAGATATTTCACCTAATATGATGTCAGGACAAAGTGAAACATCCAAATTTTTTTTGTTTTTTTCTCTACAGTGTGGAAAGACCGAGAAGGTGGGTGAACAAAAAAGACTGTTAGGTGGTGGTGATTAAAAGAGATGAACCGACTTTATTTGATATATTGGTCTTTCGGAAGACTAGAGACTTGAGAAGATATTTGTTACTTGGGGCAGAACGACATTGCAGCAGCGTCCTTTTTCAATGAATGGAGGGGTACCATCTTTTTAAAATCCCAGCCTACTTGATGGTTCTGTTACACTTTGGAGGAACGTGCTTTATTTGTCGTCTATCTCAATATAAATGGAGTCCCTATTATATGATCAGTCTAAGGGGTGGTCCAAAGGTGGCTCTATGAAATTTTCCTCGAATACGATGTGTGTTAAATCTGATTTATGGTTTGTGTTAGAAAAAATCCAAGCCTACTGGATGGTTCTGTTACCCTTTGGAGGAACGTGCTTTATTTGTCGTCTATCTCAATATAAATGGAGTCCCTATTATATGATCAGTCTAAGGGGTGGTCCAAAGGTGGCTCTATGAAATTTTCCTCGAATACGATGTGTGTTAAATCTGATTTATGGTTTGTGTTAGAAAAAATCCAAGCCTACTGGATGGTTCTGTTACC
>PA10000009 | AT3G09390 | Symbols: MT2A, ATMT-K, ATMT-1 | metallothionein 2A | chr3:2889737-2890188 REVERSE LENGTH=81
GGGCGAGTTGCAAGTGTGGGGGACCCAAGACCATTTGGAAAAGTTTTCATTTCCATAGTAAGAAGAAGAAGATGTCTTGCTGCGGTGGAAACTGTGGTTGTGGGGCGAGTTGCAAGTGTGGAAGTGGCTGTGGAGGATGCAATAGGTATCCTGATCTCTCCTCCTCTGGGGAAAGCACCACCTCTGAGACCTTGATTATGGGGGTTGCTCCTCAAAAGAGGCACTTTGATGGGGCTGAGATGGAGGCTGGGGCTGAGAACGGCTGCAAGTGTGGGTCGAACTGCACCTGTGACCCATGCAATTGTAAATGAGAGGGAGATTGGAGGAGAAGAGAAGTAATTTATAAATAAATCATGTGCTTGAGGATTGTGTGGTACTAGTGATGTTTTAGAGTCTCTCTTGAGTCTTAAAAGCTGATAATAATTGGCTTTTTAGTGCTGATGATGTTTGTGCGTGTCTGGTTTCTTGTATAAATTGTTGGTACTATGGTGTGGTTGGGATATGTATTAGGGATGAAGACTTTAAATGAAAGATGATTTTATCCTAAAAAAAAAAAAAAAAAAAAAAA
>PA10000011 | AT5G05170 | Symbols: CESA3, IXR1, ATCESA3, ATH-B, CEV1 | Cellulose synthase family protein | chr5:1530401-1535090 REVERSE LENGTH=1065
AAAAAAAAAAAAAAAAAAAAAAAAGAATTTATGATATAACAGAAACAATTCAAAATGTCCTCTCTACATTTGATTTGCCAATGTACTTAACAGAGGCAAACACCAAATCACATACTTTAAATTAAAACCCTTGTCTGCGTGAACATTACAAATCTCACAAAATCTCTTTTATGCTGGAGTGCTCTTTCTGTTTCTTTTTTGTTCTCTCTTTCAGCAGTTGATTCCACACTGTTGAATATCTGGGCCAGTAACTCGGGTGGTGAATGGATCAATCCGAACCCACAATAAAGAGAAGATGGATGCAAGGAGAATCGACCAAACGACCACAATGGTTGGTGTTCGGTTCTGGCGCCCCATCAAACCCTTGAGGAAGGGGTACAAGTGGACAATCACCCAGAAGGCAAAGAAGAGCTTACCAAAAAGTGGTCCCCATGACTGGTAACCACTGTTGACAGCATAAGAGATACCAGCAACAACCCCTACCAGGTTTATTATGAGCAGAGTGGTGGGAGGTATAAGGAGGGTTGTCCATTTGAACAAGTACAGCTCAGCAAAGTCACCGTCTTCATCTGATGCCTTGGATGTGACTGTGAAGTTTGTGTCGATACCAGCAAGGACTTTCAGCAGGCCTTGGAAAACTGCAAAAAGATGGGCCGACACACCTCCAATAACCCAGAACTGTTCATTCCTCCACCACTCATCAATCCCAACACCACTCCACCTCATCTCCAATATGCCCGTGGCAAAGATCGAAAGAAAGAGAGAAATAAACCAAATACTAGCGATATTGCTAATCTGTGGAATAATAAACTTCCCCGTGAGTAGACAGACAGCTGGCAGTGTACAATATGCAAGAAGAGGAATTGCAGTGATTGGGTAAATGGTGGTGTTGATGTATGCAAATCTCTCCAGCCATTTTAGCCTTCCACCATAACCATACCATATAGGGCAATGACGACTGAGGAGAATTTCAACAGAACCTAGAGCCCATCGAAGTACTTGGTTCAGACGATCTGAAAGGTTAATAGGAGCAGAACCTTTGAAGGCTGGGGGATGAGGCATGCAATAGATTGACCGCCAACCACGGGCATGCATCTTAAATCCAGTGAGAATATCTTCTGTAACAGAACCATAAATCCATCCAATCTCACGACCCCAATCTGTCTTGTCCTCATAACCACAGCTGATAACATGGATTGCTTCTTTCAGAAGAGATTCAGGGGTTGCTGACTGCGGAACCCCGCCATGTTCCATGAGTGTGGAGGCCACAAAGACAGTTGATTGGCCAAACCTTTTCTCCAGGCTCATCTGTGACATCAGCAGTGACTTCTCATCATCAAAGCCAGTACCTTCAACTCCTTCTTCGATATCTTCTAAATTATATATTGGCACAGTAGAGTCCACATGCTTGCTTGATTTCTTTTTGTCCTGCCCATTTTTATTTGATTTTGAACTCTTCTTTCGTGATCCCCCAAAGCATGAGGAGATAAACCCTGCTTTTCTATGTTTCTGCTTGAGAGGAGGTTCATAACCATATAGAGCGGTTCTGTTAAATACACACCCTGTTCCCACATAAACAGGACCTTGAATGCCATCCAGACCTCGTAAATTGATATCAAAGAACACAGTATTGCGGTTGGCATATCGATCATTCTTATCAATGCCATCAAATCTCTGCGGAAACTGAACATAACAAACTGATTTGCCAAGGTTTGGATCCATCAGGAAGCACATTGCTTCCCGCAATGCCTTGCTATTATTTATGTAGTGATCACAGTCAAGATTCAACAAGTAGGAGCCATTTGTAAGGACTGCTGACACACGGACAAGTGCATTCATTGCACCAGCCTTCTTGTGATGTTGGAAACCCGGACGTTTTTCACGAGACACATAGACTAACCGTGGCAGCTCATTACCCTCAGTGTCAAGCCCTCCACTATGGCCTAAGAAGACTTGGATCATCCCTGGATGGTCTCTGGTGTTATTTCCAGGCCATGGTGTACCATCTTGCATAACCCATCCCTCTTCAGGAATTTTCTGTGCCTTTGCAACAAGCCCATTTACACGAACCTTAAATTCTTCATACTCTCTCTTCATTGCTCTGCGATCTTTGACAAATGAAGGTTGAACTTTATCTTTCAGGTAGTCAATCTTCTGTGCAAAGTACCATTCTGGAGCTCGGGGTTCAATGCTGTATTTCTTGCAGAAGGGAACCCATTTCCTTGCAAATTCTGAAGTTTCGGACAGAGCTTCAAATGTTAACATGGCAGATCCGTCGTCAGAAACATAACAAGAAACCTTGTCAACTGGGTAATCCACTGCAAGAATTGATAGCACGGTATTGGCGGTGACAAGAGGAGGCTCCTTTAATGGGTCAACAGTGCTGACAAAAATGTCAACAGCAGCCAACTGTGATGGTTCGCCTTCTCGGTCATATCTTAATGCAAGTCTATCAAGATATGTCTCACGGTTCACAGGAAGCCACTTAGGGAACTGATCCAGTATCCAAGATATTGCAAACCATATCTCACATATTACAGAAATCAACCACAAAGCATAAGCATTGCGAACAGGGTTGGTTATCCGATAATGCAAGAAAAAACTCAGGATAACAAGCCGCAGAACAATAACCATCCTATAAGGATTTATTCTGGATGAAGGAATAGAAACTTTCCTTGAAAGAGGTTGGCGGGCTTCATCATTAAACAAGGCGTCATCCATATTCACATCAGTGCTGGCATCAATATCTCCAGCTCCTCTGCCTTCCGAAGTACCATGACCACCAGTGCTCATAGCTGGTGCCACATTTTTCTCTTGTTTCATCTTCCATCCATCAACCCTCTCTTTCCAAGCGACATTACCAAATCCCTGTGAGCCAAATTCTCTTGATGGATCCACAACCCTGATATTAGATGACTGATTAACATCTGCATAAGGGAGTGGATGCACACGCTTCCCCCCACCGCCACCTGGTGATGGCATTGTGAGCCGTTCAGGAGACGCTGCTGGTAATTCTCCTGAAAACGTCTGGCCATTAGTGAGTGAAGGAATGTGACTCAAAGGAACCTCATTGTCATATTTAGGACCTCCTACATCTTCCCCACGTCCATAATTCATTTTCCAGCTCAACATCCGCTCCGCGATCTTCTGCTTATGGTTTTGGTTCCCAGATGAATAGATGAAATCACTGGCCACATCATCAGCATCCCCATCCTCCTCTTCATCACCATGAATAGGAGGGCTACCTTTTTGCCTCCTGTAACGCGTTTTGCATTGAGGACAAGACTGATTCCCATCTTTCCTCTCATACTCATAGCACGGTCTACAGACGGGGAAGGCACAGACATTGCAAGCGATGAAAAGCTCCCCATCTACAGTGGTGCCGACATCATCACCACAGATCTGGCACACTTGACCGCCCAGGTTTTTGGTAGGTTTTGCCCCTGGATCTCCTTCTCCCTCCATCGGAGGCATCTGCAAAGCCCTAAAGCAACGATCTTTCCGAGAAACAGATCAGATAACTGAAGAGCTAAAGTCTCCTCCACAGGATCTGCAGCCAATTGCAGTCTACAGCAGCAAAGATCTCTACTTTCAGATGCAGAAAACGCTTCAAGATCTCGCCTCCCGCTTTCTCTGTAGAATCAGATTAGATCACTCTGCATATCACTTCGATGACAGTCAGATCTGCATCCAAGTTCATCAATTCGCATAACAAAAACACGGATTTCCCAAGAGAATTCCTCTGATTCTCCACGGAATCAGGAGCAAAAAGCCCCTCGAATTGGAATCTCCAACGAAAATCTCAGCGCCGGATCTTCCACTCCGAGGGAAGGCTGGAGGATTCCGA
>PA10000012 | AT4G32410 | Symbols: CESA1, RSW1, AtCESA1 | cellulose synthase 1 | chr4:15641009-15646388 REVERSE LENGTH=1081
AGAACGAAATAATCAAACAGCAGGACCTGAACCACTACATTGTTTCATTTTAAAAGCACCGAGTGATGCATGTCTACAAAGTACACATGCACACCCACCGAGTGCCAACATGTTTGTAGACAAGTGAAACCCATAAATATTGTTCTCACAAGTTCTTGACAAGTAAAATCATCGGATACTGCACAACAAAATAAATTATATGAAAGTGAACAAAAGGATAAGAAACAAAACAAAAGACCCCAAATGTTGGTCACACTCAAAACACTGGACTTACAATATAATATTACTTAACTGAAATAGTGTGTTTTTTCTGCTTCTTTCTAATTTACAGGGGAGGGAGGGAGAGATACAGACGAACCATTTTCAACTTAGCAGTTAATACCGCATTGGTTGGCCGCAGCTTGCTGGGTGGAAGAGGTAAAAGGATCGATCCGCACCCACAGCAAGGAGAAGATGGAAGCAAGGAGGATTGACCAAACAATGACGATGGTAGGTGTTCGGTTCTGCCGGCCTAATAGACCCTTGAGGAAAGGATACAAATGGACAATGACCCATATGGCGAAGAAGAGCTTACCAAAAAGTGGACCCCATGATTGGTAACCACTGTTTATAGCATAAGAGACACCTGCAACGATCCCTACCAGGTTCACAACAAGTACAGTGGTTGGAGGAATGAGAAGTGTTGTCCACTTGAACACATACAACTCTGCAAAATCGCCATCCTCATCGGATGCCTTAGACGTGACGGTGAAATTGGTATCAATTCCAGCAAGCACCTTCAAAAGTCCTTGGAAGACGGCAAAGAGATGCGCTGATGTACCACCAATCACCCAAAACTGTTCATTCCTCCACCAGTCCTCGATCCCGACCCCACTCCATCTGAGCTCCAGGATTCCAGTTGCGAAAATGGAAACAAACAGTAGAATGAACCACATGCTAGCAAAGTTGCTTATCTCAGGTATAATGAATTTTCCTGTGAGAAGGCAGATTGCGGGAAGAATACAATAGGCAATCAGAGGAATGGAGGTGATGGGATAGACTATGGTGTTGATGTAAGCCAGCCTCTCCAACAACCTCAACCTTCCATTGTAACCATACCAAATGGGGCAATGTCTACTCAGCAGGATCTCAATAGATCCCAAAGCCCATCGAAGAACTTGGTTCAGACGATCAGAAAGATTTATAGGTGCAGATCCTTTAAATGCAGGGCGGGGAGGCATGCAATAAATCGATATCCATCCTCGGGCATGCATTTTAAACCCAGTCAGAATATCTTCTGTCACAGAACCGTAAATCCACCCTATCTCTTTCCCCCACTCGGTCTTGTCCTCATAACCGCAGCTGATGACATGGATGGCTTCCTTCAGAAGTGATGCTGGATTCGTCGATGGGGGTATCCCTCCCTGTTCCATGAAGGTGGACGCAATGAACACTGGAGACTGCCCAAATCGCTTCTCTAAGCTCTTTTGTGACATAAGCAGTGACCTATCATCATCAAAGCCTTCCACACCTTCTTCAATGTCCTCCATATTGAAGATGGGAACAGTTGATTCAGTTCTTTTCATTGCCCTCTTTTTATCAATGTACTTCTTGTTTCCACTCCTTCCCTTCTTTCGTGAACCACAACAGTTCTTGAAAATGATGTTGGGTTCCAAGTCGGCCTCTGTCAAGACTGGATCATACCCATATAAAGCTTGCCTGTTAAAACAACATCCCGTTCCCACGTATACTGGTCCCTGGATGCCGTCCAGACCTTTCAAGTTGATATCGAAAAAGACAATATTACGATTGGCATATCGGTCGTGCAGATCAATGCCATCAAATCTCTGAGGGAACTGCACATAACATGTTTTCCTTCCCAAGGCTGGATCCATCATGAAACACATTGCTTCCCGAAGAGCTTTGCTGTTGTTGAAGTAATGATCACAGTCGACATTCAGAAGATATGCGCCATTGGTTAGGACAGCTGACACTCGGATCAGTGCATTCATTGCTCCGGCCTTCTTATGATGTTGGAAGCCTGGTCGTTTCTCACGAGAAACATAAACAAGTCGAGGTAGCTCATTGCCATCAGTATCAAGCCCTCCACTGTGGCCTAAGAATACTTGAATCATGCCAGGATGATCTCTCGGATTATTCCCGGGCCATGGAGTTCCATCTTGCATTGTCCAACCTTCTTCAGGGGTTTTCTGTGCTTTAGCAACAAGAGCATTGATCCGTACTTTGAATTCTTCATATTCTCTCTTCATTGCCCGGCGCTCTTTGACAAAAGAAGGTTGTATTTTATCTTTCAAATAATCTATCTTTTGAGCAAAGTAGAATTCCGGAGCCCTAGGCTCGATATTATGCTTCCTGCAGAAAGGCACCCACTTCCTTGCAAACTCCGAAGTCTCTGAGAGTGCTTCAAAGGTTAACATTGCCGAACCATCATCAGAAACATAACATGAAACCTTGTCAACAGGATAATCCACAGCAAGGATGGACAGCACAGTGTTGGCAGTCACAAGAGGGGGCTCTTTGAGAGGATCCACTGTACTAACAAAGACATCAACAGGAGCTAACTGTGAAGGCTCCCCATCCCTATCATATCTCAGTGCAAGCCTGTCAAGGTAGGTTTCACGGTTGATAGGAGACCATTTTGGGAACTGATCCAGAAGCCAAGACAAAGCAAACCATATCTCACATATAACAGATGTTAGCCACAAGGGATATGCATCGTTCACAGGATGTGTAACCCGGTATTGAAGAAAGAAACCCAATATAATGAGCCGAAGTATGATCACTACTCGGTAAGGGGTAAGGTGGGAAGAAGAAATAGGCACCACCCGGTTCAAAGGTTGACGAGCATCATCAGCCATTTGCAGATCTTCACCATTGGAACCAGTTCCTTCTAAGTCCCCTTTTCCTTCTGTGTATCTGCTCGTCATTTGCATCATATTTTTTTCCTGTTTGAGTTTCCAACCTTCAACCCTTTCCTTCCAGTCGACATTTCCAAGCCCGTAAGAATTCAAGTCCTTTGAAGGATCCACAATCCTCACCGGAACTGGCATGCTAGGATCAACATAAGGTAGAGCACGTTTTTCACCAGATCCTAGTGGACCTGATGTAGCAGCTCTTGATGATTGATAGTCTGGTGTAGCAGGCATTTCTCCAGAGACCGGCTGCCCATTGGTGAGAAGTGGAATGGGATCATGTCTAGAAGAAACTGACAGATCATCTTCTCCCCGTCCTTGCACTTGCCTCTGCTGTGTTGCCTTTCTATTTCCATGTGCATACTCAAATTCATTTTCCAGATCATCGACACCATCCTCGTCGTCATCTCCATTCACTCGAGGACTTCCTCGATGTCTTTTGTACCGAGTCTTGCACTGAGGGCAAGACTGATTTCCATCTTTTCGCTCATATTCATAACAAGGCCGGCAAACTGGGAAAGCGCACTCATTGCAAGCGACAAAAACATCACCTGTAGCAGTAAGCCCAACAGTATCTCCACAAATCTGACATACTTGGCTATTCAAATGCTTCAGGGGCTTAGGCCCAACTTCCCCTTCGTGCCGAATCCTCACGAACTCGTTTCGCTTGTGGGAACCAGCCACCAACCCAGCATTTGCTTCCATGTTCTTCCAATAGATGAATTAACCAGAAGAACGGGTAAAAATGTAATCTTTTTCCCTCTTTCAATTGTGTTTATGCCTGTAGAGAGAGCAGAAGGTGAAGATCAGAAGACCATCATCTACATGGATGACTCCTCTCTCAGAAATCTGAGCTGAAAGAGAAGTGCA
>PA10000019 | AT5G25460 | Symbols:  | Protein of unknown function, DUF642 | chr5:8863430-8865394 FORWARD LENGTH=369
TGTGATTCGGGTGGGGCAGCTTTTGTCGTTATCGGACCACCGCCTAGAGGGGGGGGACAAAACGGTCATTTCATGAAGCACGAGAGGGCGGCAGTAAATAACGTAACGTGCTGCGATACAGCCAGTGCAGAGAAAGGGATTGGGGGCATTTGAAAAAGAAGGGCGTTTATGAGATTTATTGCAAATCTGAGGGGTGTTTTGCAGCTGGATCTGCATAAAATCTCATGCTACCGTGTCTTCTTCTCTCAAACCCATTTGCAGACTCTCTCTCTCTCACAATGCTTGCTTTCGCTGCGCTGTCGCTGCTATTGTGCGCCGCTGGGCGCGTTACCTTTGCCTTCACTGATGGTCTACTGCCCAATGGGAACTTCGAGTACGGCCCAAAGCCATCAGAGATGAAAGGGACGGTCGTGATTGGCAAAAATGCCATACCCAACTGGGAGATATCTGGGTTCGTGGAGTACATAAAGTCCGGGCAGAAGCAAGGTGACATGTTGCTGGTGGTGCCTGAAGGAGCATTTGCAGTGAGGCTTGGAAATGAGGCCTCCATCAAGCAGAAGGTGAAGGTGTTGAAGGGCATGTACTACTCCATCACCTTCAGCGCCGCCCGGACCTGCGCGCAGGAGGAGAAGTTGAACGTCTCGGTGGCGCCTGACTCCGGCGTCCTCCCCATGCAGACTATGTATAGCAGCAATGGGTGGGACTCTTATGCATGGGCCTTCCAGGCTGATTTTGATGACATCGAGGTGGTCATACACAATCCTGGGGTGGAAGAAGATCCAGCTTGTGGGCCACTCATCGACTCAATCGCGATCAGGGCCCTCTATCCCCCTAGGCTCACCAACAAGAACTTACTGAAAAATGGAGACTTTGAAGAAGGCCCATATGTGTTCCCAAACACTTCTTGGGGTGTCCTGATCCCACCCAACATAGAGGATGACCACTGCCCACTGCCTGGCTGGATGGTCGAATCCCTTAAAGCAGTAAAATACATTGATTCTGATCACTTTGCTGTGCCAAGCGGCAAGAGGGCAGTGGAGCTGGTTGCTGGAAAGGAGAGTGCACTGGCCCAAGTGGTTCGCACTGTCCCTGGGAAGGTGTATACACTCACATTCGCCGTTGGCGATGCAAGCAGCGATTGCCAAGGGTCCATGGTGGTGGAGGCCTTCGCCGGGCAGGACACCATCAAGGTGCCCTTTGAGTCTAAGGGAAAGGGTGGTTATAAGCGCGCCGTGCTCAGGTTCACTGCAGTCTCACCACGGACCAGGATCATGTTCCTCAGCACCTTCTACACCACCAGAATCGATGGGTCACTGTGTGGGCCTGTTGTCGACGATGTTAGATTGTTAAGCGTCCGGAGGCCGCTTCATATGTGAAGAAGAAGAGCAGCAATACAACCACCATCAATGGCAAAAGGGGTGCTTATTTATGCATGAAATGCATTCCTTCCTCTTCTTTCCCTATATAATTAATTAAGTGGTATACTGTTTGCGATGCTGGTTGAGAGACCTTGTTTTGAGCTTATCATGTCTCAAGTATATATCTATGTTATAGAAAACCAGGCAGTACTAGTGTGATTCTTGCACTTTTTGTGCAACTTTGGGTGAGGGAATGAAAATTAGAGAAGGTGAAAAAAGAAGTTTGAATAACTTTTGGTAGAGGTTGTCTTTGTATTATCAAGTCAGAATCTTGGAGAAATTCAAGAGCCACTGTATTTCAATAAAATTCGCTGTAGTTTTATTGAGGGAAATGATTACAGTTTATAAAAGAATAGAGAAGATGTTGGCATCTCTGATGGGGTCCACTTGTAGTTACAATGACATGTTAATCCTTGTGTAAGGATAAGGATGAGGATTTTTTTGAATTTGGATTCTTATCTGTTTCCATATAATCCCTCTCTCAAATCTGAACGGTAATCTTTTCACTTGGGAAAAAAGGGATATGTATCTTTGTGTGTTGGGGGTTTCCAAATTGTCAAGAAGGTTTAAACCTCGAGATATGGCACCAACAAAGAGAATAAACCAAATTATCTCTTGTGCAAAAGGTAGTCCTTTTGAATTGAGAATACAAATCTAACCCTCTTAATTATGTGCTATTTTTTGAATTGCAGTTGATTGTTGACCTAAATTTTATTTTAATCGGAGTGATAGAGATGTTTGATGTATCACATGTAAAA
>PA10000042 | AT1G79040 | Symbols: PSBR | photosystem II subunit R | chr1:29736085-29736781 FORWARD LENGTH=140
CACAAATATTGATGGAGAATACAGAGAGAGGAAAAGTAAGGCTAGGTTTCAGCTGGAACTTGTTGGAACTGAGTCCAGACCTGATAACTGTTCAAGGGTCCGAGTCGGGTCCAGACCTTAAACATAACATAATGTTCGAGCCCACCTGATAAGAAATATAAGGGCCCAAGCCTGCCTATTATTGACCTATTATACCCTAAACAAACACTTAAAAAAAGTATATTATATACATTTTTGCATAACAAGTGATCTCCATTAATCCTACCATAAAATCGGAACATATCAGATGAACACACCAATAAAACAGGATAATGGGCATTTAAACCAGAAATTAGAAACAGGTGTCATTTGCCAATAAAGCATCAGGGTAGCATCATGCCCTACAACCTGTTACAGTTTGATCTATTGGCTCATTTTCTAGACCTATGGTTAATATAAGAACCATATGTAGAATTCAATAATTTTATACTTTAGAAACTATTTTCAGAATCTAAAAATTCCTTCATGTCAAAATAGTACATTCACATTTAACTGATACTGATGTTCATACCAGAATAATAGAGCATTAAAGCAAAGACGTTTGTATTTAGGGAGAACAGAAGAGAGTACACAACAATACAGATCATAAGCATCATTCTACTGGGACAAAGCACTAGTGTTGTAGACAAGAAGGGCACCCCCCAGTAGAAGAGCTCCAAGAGTCACAGCCCATATCAGCAACCCTGTGGTTCCTCCGACGTAGACATCACCACTAGGGGACCATTCCTCCGGACTGTAAATGGGACTGTATCCGTCGACATTAGCACCATATTTGTCAACGAATTGATATACACCCTTACCCTTTGCCTTCCTTCCAGATGCATCCAGACCTTCCTTCAATTTCATGCCTCCACCAGTCCCATAAGGTGTTGCAGTCTTGATTTTCTTCTTAGCACTGGCCTCGACTTTGAAGGAGGAGGAAGGTCTTGCCAAGGATGGGATTCCTCTGATGGCTGATTTCTCCAGGAATGGAGAAGGTTTCAAGGACAGTGATGACATCACTGAGGCTGCCATCTCTCTCTCTCTCTCTCTCTGTTTTATTTGTGATTTGACTATTTGATATTGTCAGTGGTACTTTTTAAAACATCTTGTTTGAAATTTTAGACAAATGATTCCATCTTTTTCAGTCCATTTATGATGGGTTTTTTTTTTTTAATTCCCATTTATGATGGTTGGTGTTGCATCATTGGGGG
>PA10000047 | AT5G51970 | Symbols:  | GroES-like zinc-binding alcohol dehydrogenase family protein | chr5:21111820-21113284 FORWARD LENGTH=364
CTATTATCCATAAGTCTGATTCATACAAATAAGATTTTCCAAATAAGGCATTAGAGATTTATCATGATACAACAATATTAATAGTGATACAAAGTCCCAACATCCTTCACAATCTCTTTATGCTCTTGTTTCTAGCATCCAACTTCTTATGCACCCAACTTTTGGTACTAGTTGCTGACGACCGTTCTTTCCTTTGATCTGCCCCTAACACCACCACCGATGGCAGAGCCTTAGCTACAATTAACCACATGCTTGGTTAATGAAAAAATTACTGATGTGCATTTTAATTTTCAGTCATCCTTTTCTTAAGCATGTTGGAACAAGGGTGCATATGTAAGAAAGCCATACTAAGATGGTTTATATTTATTTCCTACTAATGTCCAATGATGTGAAAGCTATCAAGAAAATGTGCATAAATTCATGTTCAGTAGACTGCAAGTGCCCTTATCCAGAAACAACAAAAAAGAATGTCTTGATATAATAGAAACTCTCCTACATTAAATAAGTAGTTACATTTAGCCTAAGAATATATGGATATGGTCATGTCATATGAGATATCATCTAATGTAAACTATAGTGAAAACTCAAAAGGATCATTTAGTATCAGTTTTGGATGAGAAAAGCCAGAAAGAAAAAATGGAGGTGCAGAAAACTGTCCCCAGTCTGTAATAAACTGTCCACAGTTAAAACTATCTACAGTTCATTGTACTCTGGTTTTTTTGTGCTCTAGTGTGCATGCCACCTTACTACCAAATATTTATGACAATAAAAAAGACATTGCTCAACTCAATATATAGTATCATGAACTGACCTGCCTAAGAAAGCAAATAACAAGTTTTCATCACGTCAAATAAGATCTAGTGAGTACAACGATCACAACATCAATAAGGACGCTTGCCTTGACATGGAAAATTTTTTTGAAATATTACACCATATCAAGGAGGCAAAAATAGAATCAAGAGAGGTTCTCAGGTACCCCATATTTCTCATTCCTTTTTCCCCCAATAGAAAGCAAACAAATAAGTAAAAGGAAACATTATTCTGTTCTGATGTCAGGAGAAACTCAATGAATCCACCCATCAACAAATTCACCATCTTTCCCTAGAATTGGACCTGTCATTATCCCTGTTAGGAAAAAAGCCTCTTTCTCTGCCACTTTGAAATGATTTTCTGTCATCTCCAGACCTAGTCCAAACATCAGATCCACGAGATCGGGGCCTTTCCATGAACTCCATGCTTCTTGGTTCCTCTGGCAAGCCAGACTGCGATGGTGGCCTATCAGGAAAGCTAGCAATCCTGCCTGCTCCGGAGCTGGGCCTGTCGCTTGCTGCTCTCTGCCCAAAACGTACTTTGTTGTTTAAATCACATATCAGCATCTCCAGGTCCCTTTCTTTGGTAAGTATCTGCTCATGTATAGTGGCACGTTCTTCAGCAGCCCCAGGCACCAATTCCCCATTTGCATTGACCTCTGCTCCTTTCATCAGTTCCTTAAGATAGTTTATCTCTTCTTTCAGCGTCTTTTCATCTTCGGTCTCAGGTCTGAATAATTTAATCCAGATAGACATTGACAATCCAAACTTTCAAAAATGTTATCATGAACAAGACAATTTCAGATGTGCAGGAAACTAAAAATACAGCTACAATAGCTCCCAAATATACTTCCTCTCTCTCTATAGTATGTCATTTACTTTCGAAGGTTTTTTTTATTTGGTCTCCAATGTCATCTATTGTAGTAGAAGCACCCAGAGAGATAGTAAAGGATATCAAATTTTGCAATTTGCAAAGGCCTTGACTGATAGAATTCTTTCTTATTTGTTTTTCAATGCTTTGTGTGAGTTTTTGTCTTAAAATCCTTGCAAAATTATGTAACCTAGATATGCATTAGAAATTGAAATTTATCTAGATTTTTTCTAAGAGAACATGGGGGACATTAGTTTGCACTCATTTTTATATGTAAATGATGCACATAAGCAAGGGTTACGCATGATCATGTACTAACATACGCATGATCATGTGCTATATATGAAGATATTACACATGTAATCCGAGCAATTCAACGTTTATCATGTGAAAATGGTGCTTCCAAACATACACGGTACCATGTTTCACATGTATGTATGCTTCACATGTGTAAATTTTACATATGTAAATCTTATTTTCATCTCCCCTGCATAAAAGACAAGCCACCCCTAAACTTTCCCCATTCCAAGATGGTTTCTCCTTGCTATTTCCACTGTTACATTTTATAACTATTACACATCTATGTGGTTTTCATTGCCGAGTGATTCAGAATGGAGACACAACTTTGGAAATGGATGATGGCTCGGAGTTTGTGGTCCCCCAAAATAATATGCATCAAAATTGGATTGGACATGATTTTTCGATAAATGCCCATATAGATAAATATAGATGAAGAAAGAACAAGCACACACCCCCGCAAGGAATTTTATTGTAAATTGTAAACTTAAAACAATGCACTCTTACAGACATGGAGGAACTAGATCCCTGCACTCATTGTTCTAATGGAAACATCCTTCCTGATTGTGGATCAGTAAAGAGATGAATCTTATGCGCTAGCTAGAAAACATAAATCTCACGACACCTACCTATAGATTAAACATCACCTTTATGGCACTACCTCCGCGAGCACTAGTCTCGAAAGCTTCTACAACTTCTTCCTGGGAGAATCCAAACCTGTGTGTTATCAGACGTTTCGCATCTATCTTTCCACTCTCCAGCAACTCAAGGCAAAGAGGCCAAGTGTTTTTGTAGCGGAAGATGCCAACAATGTCAACCTCCCTTGCAGCAGCAGGAGTAAGAGGAACAGTCATCTCAGAATGACCAAACCCAACAAGGCAAACTTTGCCACCTGCACGAGTAGCATTTAGTGCTGTGGACATTGTTTTGTCAAAGCCAGCACAGTCGAAGGCCACGTCCACTTGCGCCCCCATTGCTTTCTGGATTTCACCTACTTCTGCATCCACATCCTGAATACTCGTAGAAACTTTCACAAACTGATCTGCACCAAGGTCCTTTCCAACAGACAAACGATAATCATCGACATCAACAATAACAATTCGTGGAGCTCCAAAGGCACGGGCTGCGAGCATCATAATAAGGCCGATAGGACCTGCTCCAACGATCAAAACATTTGTCTCTGGACCCACATTTGCACGACGACAAGCATGAATTCCGACACTCAAGGGCTCACACATAGCCCCTTCCTCCAAGCTAACATTCTCAGGCAGCTTGAAACACAAATCAGCAGGATGCACCACCTGATTTGCAAGAGAACCATTATAGGGGGGCGAGGAAAAGAACTTCATATTCTGGCACAGATTATAACGCCCATCTTTGCATATGTTGCAGCGCGAGCAGCTGATCCCAGGTTCCAGAGCTACGCGATCTCCAACCACTAGATGTTTCACCTCACTGCCCACTTCTTCTATAATCCCAGCACATTCATGACCGAGTACCATGGGCTCTTTTACAATAGAATTGGCCACTCGCATATCCTTAAAAAAGTGAACATCGCTTCCACAGATTCCAACCGCCTTCATCCGAATTTTAACATCACAGGAGCCGAGCGGGGGGAGTTTGAAGGGTTCGATTTTGAGGGTATTCTTAGCGACTAGCCAAGCTGCCATGTTCACTGCTTCCTTCTTCTCTGCATCACACATGCCTCCTTTTCCCATTTCGCTCTCTTTTTGTGTGGTGGGTGAGTGAGAGAGAGTGTCTTAGAGAGTTAGAGCGAGAAAAATAGAGAGTTCTGCAGAGGTAAAGCAGAGAGGGAGATGAACTACAGAAGAATTACTACTCGACTGCGTTTGTACCCCAGCCGTGCTTCTCTATTTTTC
>PA10000048 | AT3G45310 | Symbols:  | Cysteine proteinases superfamily protein | chr3:16628704-16630473 REVERSE LENGTH=358
AAAAAAAAAAAAAAAAAAAAAAGGTTTTTTTTTTTTTTTTTTTTTGAATGGTATTGTTACTCATATGATGGATATAGGAAAAACACAAGAAGCAAATGTCTTGACTCTTGCAAAATCTATAATGAAACTGCATGCATAAACGCGTGTAGAGAGATTATTAACATGGGAGTCAATAGATTAACATTCTTACATCCATAGCAGGACCTTCCATCACACCATTTATACAAACACCATTATTTATATAGTTCTCCAAAGTCACTCTTTCTAACCATTATCCCAGGCAGATGGAAAATCATATAACACAAATCAAACCACAAATGCCACCACCATTTCTCACACCTAGGCAGCAACAATGGGGTACGATGCACAGGTAGCAACACCACACATGTTCTTCCCCAGCTCCATCTTGAAGTAGCCATGAGCTCCCCAATCCTCGCCCCATGAGTTCTTGATAAGCCAGTACGGTACACCATTCTCCACACCATAACCAACCGCAAGAACAGCATGGTTGACATCCATTGAAGTGCTGCCACATGTTGTGCTGGTGAAGACTCCTCCTTTGTAGAGCCGGAAAGGCCCGACGACCTCAAATGCAACACTCACTGGACGAACAACACCCACAGCGTGTTTCAGTTCATCTTCTGCACCCAGCGTAATGTTGACTGAGTCAGTGACCTTGACACCAATTTTTTCAGGTTTAAACTTGCAGAATCCATTCACTCCAGCATAAGGATATGATTCCTCGGTGTCAAGGCCGCCATTATACTTTATGTATTCAAATGCTTGGGAAGGCAGTCCCCCACTGCAACCGAAGTTGTTGAATGCCGTGGCACAGTCTACCAGCTGCTGCTCCGACAAGGATATGCCCTTCCCTGTCGCTTGTGTATAGGCTGCCTCTAATGCTCCAGTGGTGCTGAACGTCCAGCAAGATCCACAATGACCTTGGTTTTTAACAGGGCTGACAATGCCATCCTCCCTCCAGTCTTTCGTTTCTGGAAGAACAACATCAGTTAGCTTGTGGGTGCCCTTTGTTGCAGAGCAATTCTGTGCAGCACCCAAACGATGTGCTCGAAATTCCTCCCAGCTCATATCAGCAAATTTGTTAATGCCAAGCTTGTAAGACAGGCCTTTCCTGTTAGTAGAGTGGATGAGTTCCAAGCTATCCACAAAAATGCCAAATCTGTGTTTTATCTCTTCCACTGATCCATAAGTCTTCCCATACCTCCGAGCGAAGCGTGCGAAGGCGAGCGCGTGACGGGCGGCGCCCACAGACTGGAGAATGGTCGATTCGAGATCGACAAGGCCATCTGTGACCCAACGGATGGGATTCTCCTCCTCGAACGTAGATCCGGCACGTGCGACAACAAGCAGGCAGAAGAAGACGATCGACACACGTGCAACACCTGCCATTACTATTACTATTACTCTACCAAGGAGAAGCAGATGCACAGCAGGGAGAAGGGGAAGAAGAGGGGGAACAGTAT
>PA10000049 | AT2G36120 | Symbols: DOT1 | Glycine-rich protein family | chr2:15165468-15166235 FORWARD LENGTH=255
GCCTGCACCCAACAACACCAGGATCCCATGGCCTCTGGTCTCAAACCTCTCAAAATGGTGAGTCAGAGATATTTTACCATTGTCTTCCTGGTGTTGTTGGGTGCAGGCATATGTTCTGCAGCTAGAACGCTCCTTTCCTTTGAAGGAGCCCACGGTTCGGGCCACTTTGTCAACAGTGCCGCAGCCGGAGGCTACGGTGAGGGTGGAGGAAGTGGCAGTGGAGCCGGGTATGGAGCTGGAGGTGAACATGGAGGTGGATACGGTGGTGGTGGTGGCAGTGGCGGCGGCGGCGGCTATGGTGCAGGTGGTGAACATGGTGGTGGCTCTGGAAGCGGGGGTGGTAGTGGTGGTGGCGCCGGTTATGGCGCGGGAGGTGAACATGGTGGCGGCGGTGGTTCTGGTGGAGGTGGTGGAAGTGGCGGTGGCGGCGGCTACGGTGCTGGTGGAGAGCACGGTGGCGGTAGTGGCAGCGGCTATGGTGCCGGCGGAGGTGCTGGTGCTGGTGGAGGCGCTGGCGCTGGTGGTGGTGGAGGAGGAAGCGGTGGTGGAGGTGGCTATGGAGCCGGTGGAGAGCACGGAGGCGGGTACGGAAGTGGCAGCGGAGCTGGTGGCGGTTCTGGGTATGGAGCTGGAGGGGAAGGAGGAGGCCATGGTGGCGGCGGTGGCAGCGGTGGTGGTGGCGGTGTAGGAGGTGGGCATGCAGCTGGGTATGGTGGTGGTGAGGGCTCTGGCGGTGGTGCTGGCTATGGAGCAGGGGGTGGACCGGCCGGTGGCTATGGAGCTGGTGGCGGCCATGGCGGCTACACTCCATGAGAAGATAAGCATGTTTAAGAAGAAGGTGGTACTTCTTAGCAGTAGTATTAATAAGAAGTGTGATTATGATAAGATGGTCAGTAAGTGTAATAGTTTCAAGCGCAGTGATAAAAGTGTCTCAGTACTGCTTTGTAATATCTATGTGATTGCATGAAATGAAAGATCTCTGTAGTGCTTGCTTGATTTCTGCTTAATTACGTGCATATGTTGCTTTAATGCAATGTTGATCGAGCGACAAAGACGCGCCTGGTGTTGTTATATTATAGGGATATTGCTTGTAGCGCTGCTATTATACATAACATTCGCCTTTCGAGTGGTCGAAGTTTAAGTTTTTCTTTTATTGAGTTAATCTTGTGATATACTAGGTATTGTATCAATATGGCACAAATCACCCTTCACGTAATATAAGTTATGTGGAAAATATCTAAATTTAAATTATTTAGGGGCAAATGTAAGATGTAAGGGCAAT
>PA10000050 | AT3G15353 | Symbols: MT3, ATMT3 | metallothionein 3 | chr3:5180825-5181325 REVERSE LENGTH=69
CCATCTTTTGTCCATTCATTTTCTTTTACGAGGAAAAGAAGAACAATAAACTAAATTTATCCTGATTCTGCAGAAAAACATTTCCAATGGGAAGGATCAGATTTAGTTTCCAGCACAATGTGAAAAATGTTATCCACAGAATTGGTTTCTATAGCACCACACAAACGTGCCCTAATGGTCTCCACTAGATATCACCACCCTTCACTCTTCTCCTCTTTAATAGCCTTCAAGAAAAGATTTGCCTATAAATCTCTCAAACTAATGAGGCAACCTGCCTTGAGGGTAACATCCCCAGAAAATAAAAACATGAAAATTGGACACGACACCAGCTTCACCATCATCACAACCTTAACCCATCCAATTAAGAAATGGCACAAGCAATTTATACTAATATAGTTTCATTAGTCAATATAAATAGTAAACACTATTACAAAGCCAGAAATGGCAACATTATTTTAGACCAATATGCCACATTATTATTATTTATGTTTTCCTTTGGGAGCCTCTAGTAGTATATCATGTGATGCTTTACTGGCCACAGGTGCAATTCACACAAGCGCAGCTGCTGCCACACTTGCAATCGCCACCGTTTTCTGCAGCGGGTACCTCCACCACATTGTTGTCATAGCTCTTCTTCTCAGTCTCAATGATTTCAACGCCATAGGAGTTTCCTTTCTTTACGCACTGGCTCTTGTCAGTGCAGCTGCAGTCACCACAGGTGGACGACATGTTTCACACACGCACACTAAAATCAAACAGCAAACGAGAGATGAAATGAAAGAGAGAAATCCTGGCTACAACTCACTTGCC
>PA10000051 | AT2G36460  |  | Cyto | Glycolysis | 1-CarboHy-JBO | Aldolase superfamily protein 
CTGCTCCCATCCTCTTCCGTCTTTTTAACTTCACTTCTCTCTCTTGAAACAGAAGCACGAAGGCTAGACTATTTTCAGGTTTTCTCCTTGTAAAGATGTCTGCTTACATTGGAAAATACACTGATGAACTCATTGCCAATGCTGCCTACATTGGCACCCCTGGAAAGGGAATTCTTGCTGCTGATGAATCGACTGGAACAGTTGGCAAGCGCCTGGCCAGCGTCAATGTAGAGAATGTCGAATCCAATCGTAGGGCTCTCCGTGAGCTCCTCTTTTGTACCCCTAACGCCCTGCAATACCTCAGTGGTGCGATCCTCTTTGAGGAGACCCTCTACCAGAAGTCATCATCTGGAAAGCCCTTTGTCGAGATCCTCAAGGAAGGAGGTGTCCTCCCGGGCATCAAGGTTGACACGGGCTATGTCGATATTGCTGGCATCAATGGTGAGATTGCCACCCAAGGCCTTGATGGCCTTGCGCAGCGTTGCCAACAGTACTACTCGACTGGAGCCCGTTTTGGCAAGTGGAGAGCCGTGCTCAAGATCGGCCCCACTGAACCTTCTCAGTTGGCAATCAACGAGAGTGCAAATGGGTTGGCCCGTTGTGCCATCATCTGCCAGGAGAATGGACTCGTCCCAATTATTGAGCCTGAGATTCTAGTTGATGGGCCTCATAGCATTGAAAAGTGCGCTGACATAACAGAGAGGGTTCTGGCTGCGTGCTACAAGGCACTCAATGACCACCATGTCCTATTGGAAGGAACAGTGTTGAAGCCAAACATGGTGACTCCCGGGTCAGAAGCCAAGAAGGTCACACCAGAGGTTGTGGCAGAGTACACTGTTCGGGCTCTTCAGAGGACAGTGCCGCCTGCAGTCCCAGCCATTATGTTCTTGTCAGGTGGGCAGAGTGAAGAAGAGGCAACATTGAACTTGAACGCGATGAACAAGCTCGAGGGGAAGAAGCCATGGACCCTCTCATTCTCATTTGGGCGGGCACTACAGCAGAGCGCGCTCAAGACATGGGTTGGAAAGGAGGAGAATATCCTGAAGGCACAGGCTGCATTCCTGGCAAGGTGCAAGGCAAACTCGGAGGCAACCTTGGGAATCTACAAAGGGGATGCAGCCAAGGGAGAAGGGGTGTCTGAGAGTCTCCATGTCAAGGACTACAAGTACTGAGAGAGGATGCTTAGGTTTTTTTTCAAGTTTGCATGTCATCAAAGGATGAAGTAGAGGTTGTTAGGACTATAAGGTGTTTATGAGTTTAGGTTTTGGATCCCTAGGATATATTGATCCCTAGGATATATTATGTAATAAGGTGGGAAGGAATATTGTGCTTTCAGAGCATGGATGATGTCCTCCCTCAAATTTGAGACTCCTTATCTGAGGTTTGTAGAAGTTGTTCCTTTGTTGTGTTGAGTAAATCCTTTTGTTTGAATGCGAACCATTCCCCTGCTCAATAAATGTGTTTCCCATCATCTGTCTCTCCCTCTGTCTATGATGGAGTGCTTGCCGATTTGATGTGCGCAGCAGATTTATCAAACAATGGTGGGCTCCTCAGAAAAATTGAGTTCTGATACCCGCTGTGTAAGATCATTTCCCAAAATATCTGACAGCAGTGG
>PA10000053 | AT5G03240 | Symbols: UBQ3 | polyubiquitin 3 | chr5:771976-772896 REVERSE LENGTH=306
CTGCACCTGGTTCTCCGTCTCCGTGGTGGCATGCAGATCTTTGTAAAGACCCTCACTGGCAAAACTATTACCCTAGAAGTGGAAAGCTCTGACACCATTGATAATGTCAAAGCTAAAATTCAGGATAAGGAGGGTATTCCACCTGACCAGCAGAGGCTTATCTTTGCTGGTAAACAGCTTGAGGATGGCCGAACCCTTGCTGACTACAACATCCAGAAGGAGTCCACACTGCACCTTGTCCTTCGCCTGCGTGGTGGCATGCAAATCTTTGTTAAGACTCTCACTGGCAAAACCATCACGCTTGAAGTGGAGAGCTCAGACACTATTGATAATGTGAAGGCAAAGATCCAGGACAAGGAGGGTATCCCACCAGATCAGCAGAGGCTCATCTTCGCTGGTAAGCAGCTTGAGGATGGCCGAACCTTGGCAGATTACAATATTCAGAAGGAATCCACCCTTCACCTTGTATTGCGTCTTCGTGGTGGTGGTAATAGTGATGAAGAGTAGGCCGTGAAGGTGGTGATTGAGGGTGTTTGCTGCAGTGTTCAAGTCGTAGTTGTTGGTGTGCTTTGTCTTCCTGTCAGTGTCCAGTTGGGTTGTGAGTGTTTTGTTATGTCTGCTCTTGAAGAGCTATAGTAGTAGTGACTGTCTTACTGCCCTAAGTGGCATTGTGTGGTGTGATGTTAACACTATCGGCTCTTATGTAGGCCCTAAGTGTGGTGTGTTTGAAGACTTATAATTTCTGTTATTACTATCTTTTAAGTTGTGTTCTGCTATAGTCCCTGATATATAATGCATGCTATTGTTCTCTAGCCTTAGTGGGGTGCTTTTGAAGACTTTATCTTTTGTTTTCTGTTATTTACTTTCTTTTAAGTTCAGTTCTACCATAATCCCTGATGCATTGCATGCTATTGTTTCTTCTATTTAAAGATGGCTGACCTTAGGCTTCAGTATTATCACTTTCAAGTTGCAAATGAACAAATGAATGGGCTTTGCCATTACAATCTCATATTTTAGCATGTGTTTCTTCTGTCTCTGAGTAGCC
>PA10000054 | AT5G03240 | Symbols: UBQ3 | polyubiquitin 3 | chr5:771976-772896 REVERSE LENGTH=306
GATACTATTGATAATGTAAAGGCGACAGTCAAATCTCGTATCGTTCGTGAAATATTTTCCCTACTTTCTCTTCAAGATGCAGATCTTCGTTAAGACCCTAACTGGTAAGACCATCACCCTTGAGGTTGAGAGCTCTGATACTATTGATAATGTAAAGGCCAAAATCCAAGACAAGGAGGGCATCCCTCCAGATCAGCAGCGGCTCATCTTTGCAGGCAAGCAGCTTGAGGATGGCCGAACGCTTGCGGATTACAATATCCAGAAAGAATCTACCCTCCACCTGGTTCTTCGGCTGAGGGGTGGCATGCAGATCTTTGTCAAGACTCTCACTGGGAAAACCATTACACTTGAGGTTGAGAGCTCTGACACCATTGATAATGTGAAGGCCAAGATCCAGGACAAGGAAGGCATTCCACCTGATCAGCAGAGGCTCATCTTCGCCGGTAAGCAGCTGGAGGATGGCCGCACGCTTGCTGATTACAATATTCAGAAGGAGTCCACCCTCCATCTGGTGCTCCGCCTTCGTGGTGGTAGCAGTGTCTGATGAGTATGGTTAAGTCTGTGGTTGGTCCCTCCCTGTTTGTCAGTGTCTGGTGTTTGTGGGGTGCTGGGCTATTGTGGTCGAAGTTGGTGTTTGATGATACTGGTTTCTGGTCGTATCCTGTGGGTACTGTTCGGGGTGTTTATTTGGGTTATGATGTTTTAAGTCTTTTTTAAAGGTTGTGTAATGTGCTGTAGTCTGGACTACTACTAGTAGTATAATAAAGTGTGTGCTGTTTTTAATATGATGACTGTGCTTAGCTTCTGACGGTTTTATGCCATTCTTTGTCCCACTTTTAGAGAACTTTTCTTCGGCTCATGCAATTTAATG
>PA10000055 | AT5G03240 | Symbols: UBQ3 | polyubiquitin 3 | chr5:771976-772896 REVERSE LENGTH=306
CTGCACCTGGTTCTCCGTCTCCGTGGTGGCATGCAGATCTTTGTAAAGACCCTCACTGGCAAAACTATTACCCTAGAAGTGGAAAGCTCTGACACCATTGATAATGTCAAAGCTAAAATTCAGGATAAGGAGGGTATTCCACCTGACCAGCAGAGGCTTATCTTTGCTGGTAAACAGCTTGAGGATGGCCGAACCCTTGCTGACTACAACATCCAGAAGGAGTCCACACTGCACCTTGTCCTTCGCCTGCGTGGTGGCATGCAAATCTTTGTTAAGACTCTCACTGGCAAAACCATCACGCTTGAAGTGGAGAGCTCAGACACTATTGATAATGTGAAGGCAAAGATCCAGGACAAGGAGGGTATCCCACCAGATCAGCAGAGGCTCATCTTCGCTGGTAAGCAGCTGGAGGATGGCCGCACGCTTGCTGATTACAATATTCAGAAGGAGTCCACCCTCCATCTGGTGCTCCGCCTTCGTGGTGGTAGCAGTGTCTGATGAGTATGGTTAAGTCTGTGGTTGGTCCCTCCCTGTTTGTCAGTGTCTGGTGTTTGTGGGGTGCTGGGCTATTGTGGTCGAAGTTGGTGTTTGATGATACTGGTTTCTGGTCGTATCCTGTGGGTACTGTTCGGGGTGTTTATTTGGGTTATGATGTTTTAAGTCTTTTTTAAAGGTTGTGTAATGTGCTGTAGTCTGGACTACTACTAGTAGTATAATAAAGTGTGTGCTGTTTTTAATATGATGACTGTGCTTAGCTTCTGACGGTTTTATGCCATTCTTTGTCCCACTTTTAGAGAACTTTTCTTCGGCTCATGCAATTTAATG
>PA10000056 | AT5G03240 | Symbols: UBQ3 | polyubiquitin 3 | chr5:771976-772896 REVERSE LENGTH=306
CTGCACCTGGTTCTCCGTCTCCGTGGTGGCATGCAGATCTTTGTAAAGACCCTCACTGGCAAAACTATTACCCTAGAAGTGGAAAGCTCTGACACCATTGATAATGTCAAAGCTAAAATTCAGGATAAGGAGGGTATTCCACCTGACCAGCAGAGGCTCATTTTCGCTGGTAAGCAGCTTGAGGACGGTAGAACGCTTGCTGATTACAATATTCAGAAGGAGTCCACCCTCCATCTGGTGCTCCGCCTTCGTGGTGGTAGCAGTGTCTGATGAGTATGGTTAAGTCTGTGGTTGGTCCCTCCCTGTTTGTCAGTGTCTGGTGTTTGTGGGGTGCTGGGCTATTGTGGTCGAAGTTGGTGTTTGATGATACTGGTTTCTGGTCGTATCCTGTGGGTACTGTTCGGGGTGTTTATTTGGGTTATGATGTTTTAAGTCTTTTTTAAAGGTTGTGTAATGTGCTGTAGTCTGGACTACTACTAGTAGTATAATAAAGTGTGTGCTGTTTTTAATATGATGACTGTGCTTAGCTTCTGACGGTTTTATGCCATTCTTTGTCCCACTTTTAGAGAACTTTTCTTCGGCTCATGCAATTTAATG
>PA10000057 | AT5G03240 | Symbols: UBQ3 | polyubiquitin 3 | chr5:771976-772896 REVERSE LENGTH=306
TCATCTTCGCCGGGAAGCAGCTTGAGGATGGCCGCACGCTAGCTGACTACAACATTCAGAAGGAGTCTACCCTGCATCTTGTCCTTCGCCTGCGTGGTGGCATGCAAATTTTTGTGAAGACTCTCACCGGCAAAACCATCACCCTGGAAGTGGAGAGCTCAGACACTATTGATAATGTGAAGGCAAAGATCCAGGACAAGGAGGGTATCCCACCAGATCAGCAGAGGCTCATCTTCGCTGGTAAGCAGCTTGAAGATGGCCGCACGCTGGCAGATTACAACATTCAGAAGGAGTCCACTCTCCACCTTGTTCTTAGACTCCGTGGTGGCATGCAGATT
>PA10000058 | AT5G03240 | Symbols: UBQ3 | polyubiquitin 3 | chr5:771976-772896 REVERSE LENGTH=306
CTCCGTGGTGGCATGCAGATCTTTGTGAAGACCCTCACTGGCAAGACCATTACCCTGGAAGTGGAGAGCTCGGATACCATTGATAACGTTAAGGCCAAGATCCAGGACAAGGAGGGCATTCCACCTGACCAACAGAGGCTCATCTTTGCTGGTAAACAGCTTGAGGATGGCCGCACGTTGGCCGATTACAACATCCAAAAGGAGTCTACACTGCACCTTGTCCTTCGTCTCCGTGGTGGCATGCAGATT
>PA10000059 | AT5G03240 | Symbols: UBQ3 | polyubiquitin 3 | chr5:771976-772896 REVERSE LENGTH=306
CTCCGTGGTGGCATGCAGATCTTTGTGAAAACCCTCACTGGAAAGACCATCACCCTGGAAGTTGAGAGCTCAGACACCATTGACAATGTGAAGGCTAAGATCCAAGATAAGGAGGGCATTCCACCTGATCAGCAGAGGCTCATCTTCGCCGGTAAGCAGCTGGAGGATGGCCGCACATTGGCAGATTATAACATTCAGAAGGAGTCCACATTGCATCTGGTCCTTCGG
>PA10000067 | AT2G34420 | Symbols: LHB1B2, LHCB1.5 | photosystem II light harvesting complex gene B1B2 | chr2:14522716-14523513 REVERSE LENGTH=265
AAACAAATCACTCTTTCATAATCACTAATTTACAGCACTGAATTCACACCTCTCACTTATCCATCTCTCTCAAGAAAGAAACAAGTTACTGCCTCATTTGCCAGGGACAAAGTTGGTGGCATAGGCCCATGCATTGTTGTTGACAGGGTCAGCAAGGTGATCAGCCAAGTTCTCCAATGGGCCCTTGCCAGTTACTATGGCCTGAACAAAGAACCCAAACATGGAGAACATGGCCAACCTTCCATTCTTGATCTCCTTCACCTTAAGCTCGGCGAAAGCCTCTGGGTCGTCGGCCAGCCCGAGTGGGTCGAAGCTGCCGCCGGGGTAGAGGGGGTCAGTCACTTCCCCGAGCGGCCCGCCGGCAATGCGGTAGCCCTCAACTGCACCCATCAGGATAACTTGAGAGGCCCAGATGGCCAAAATGCTTTGTGCATGCACCAAGCTGGGGTTGCCCAAGTAGTCCAATCCACCCTCACTGAAGATCTGTGCG
>PA10000044 | AT4G34710 | Symbols: ADC2, SPE2, ATADC2 | arginine decarboxylase 2 | chr4:16560315-16562450 REVERSE LENGTH=711
ATCTAAAAACTCCACTACTCCAATAAAATAAAAATCCAGACAGCAAGTGACATTTACAGAGGGAAAAAAAAGAGACCAAAAGCATTATTTTTCTCTTAGCTTTATGTCCAAGGCTTTTTCAGGTTGTGGGCTTAGAGAGTAATGGATTGGAGAATTGGACCACCACGAGGGCAACAAATTTTCACTGCGTTTCCCAATCACATCCTACTTTCTCTAGATGCGTGAAGCACATTCCAGCCCTCCCCCACCCTAACTAACGGCTAATATCATAGCCCATAAACGGTGCCAATAGAAAATTCATAAAAACAAACACCAAGTCGGCATCTGCGACCCCCATGACGGTGACTAAGCAGGGCAGAGAATCCATCATCATTTCAATTCCAACGATATGATGCCATTGCCCCACCACAAATAGAATATTCATCTGACATCCATGCACATTGCAATCAATCAAAGAGAGACAAAGAGCAGTTGACTAAGATAACTTAAACAAGAGTGAAACGAAATAGATTCCAAACTACATTATCAGAGTCACTAACCCGATGCCAGTTCCACTAATTCATGAAACCAAAAAACAAAGGAAACTACAAAGACACTTACAATAGCTATAAAGCAAACAGATCCTTCCTTCCAACTTCAGAAAGCAGTAGAGTAGTGGTGAGAATAATAACCGGGGATGAAACAAAGAACTAAAACCAACACAATCTCTTACCCATCATCATCTCACATCAAGCGCAGCAGTAAGTCCACTCGTCATCGCCACCGACGCAGCTATCTTGCTGCCCATGTCCACAGTAATAGCACCCATTAGGAATAGAACCGGGAAAGTTGGTATCCGCAGCAAGGTAAGGCATTGAGTGGATCGAATGCGCCAGGCCGGTCACAATAGCATCCGCAGCAGCATTGGCACACTCTTCCACCGCCCTGCACTTGAGGGTTTGGAACATGAGCTCGGGCTCGTGCTGCATCACCCGCAGGACGTCCGCGCACGACAGCCCCGGCACCGCCCGCGTCACCGCGAAGCTGTGCGGGCCGTCCGTTTGACAAACGCGCACCACGCTTGGACCCCCAAACAGGTTGTGGAGGCCACCCAGCGCCTCCTGGTAAGCACCGCCCAAAAACATCCCCAGGTAATACCCGCCGCCGCCGCCAATCCCTCCTCCATCAATCTCATGAAGAGGTAGGCTGTCCTCCCCACCAATGAACTTATCCACCTTCCCATCGCTGTCGCAGGTCAGATCCGACAGCACTCCCTTCACGCCCGGCCGCTGCTCGAGCTTGTGGATTGGAACAATAGGAAACAATTGCCCAATCGCCCAGAAATCAGGAATCGATGTAAACAGAGAAAGATTCACATGGTATGTTCGTACCGGATTCGATGCGCCAATCGCTTTCGCCACCAGTTCACAAAGGCTATCAACGGCCGCAAGATGTTCCAGGCCGAGCGAACCTTCTTTAAACTGATCCACGCAGCGCCGCTTCAATTGATCCGCATAGAGCAAGCAGGTCTCGAACTCTCCACGCCCAAACGCCGCGCTGAGGTTCTTATAATCCGATCGCGCATCGTCCGCCAGGCAATCGATGAAATACATGGGATCAAGCCCCTCAGGAGAGGCAGGCATTGGAGCCGCAGTTGAAGAAACAGCCTCAAAGATAAGAACTGAATGGTGAGACACAAGAGCCCGGCCGCTCTCGCTGCAGATGATTGGATGCTTCACAAACTTCTGATCGCAAACATTGCGAACCGACTGAACAACCGCTGCAGCATACTCTTCCAGGCCGTATCCGACCGACATGTCGGACGCGGTCGACCGCGATCCGTCGTAGTCGATGCCGAGGCCACCGCCAATGTCGATGACGCACATGCAGGCGCCGAGGCGGACCAGCTCGCAGTAGATCTGCGCCGCCTCGCCGACGCCGTCGGCGAGGAGAGCAGTGGAAGGGATCTGAGATCCGATGTGGAAATGCAGTAGCTGGAGGCAGTCCAGCATCTCCGCCTTGACGAGCTTCCTCGCCACGCTCAAGATCTGCATCGTCGTCAATCCGAACTTTCCTTTTTCGCCGGAAGTCGACCCAAAGTGGCCGGAATGCTTCGTTCTCAGCTTCGCCCTCAGGCCGATGACCGGACGGACACCGAGCCTACGGCTGATATCAATCACCATATCCAGCTCTTCTTCCTGCTCGAGAACGATCACTGTATTCAGATGGAGCTTTCGAGCGACCAAAGCAAGCGAGATGTACTCGACATCTTTGTATCCATTGCAGATCAGAAAAGCATCAGGGCTTCCCTTGCAGAGGCAGCTCATGGCGAGAAGAAGCTCAGGCTTGGATCCGGCCTCGAGGCCGAACCGATACGGAGATCCGAAATCGACCACGTCTTCGACGATGTAGCGGTCCTGATTGCATTTCACAGGATAAACGCCCTGGTAATGAGAACCGTATCCGTTGGATCGGATTGCGGCATCGAAGGCAGATTGCAGGGATTGGATCCGGTTCTTGAGGACGTCCGGGAACCGGACGATGAGCGGAAGCTGGAGGCCCAATCCGCCGGCGGATTTCGGATCCGATACCTTCTTCACGACCTTCATGAGGTCGATCTCCTGGTGGGGGCTGGTGTCTCCGCCGTACGGACGGACGGAGATGTCGCCGGAGGAGTTGACGGAGAAGTAAGGCGCGCCCCAGCCGTCGATCTTGTAGAGGGAGGCGGAGAGGCTGGGGGACCAGTCGGAGGAGGGGATGAATGGCGTAGGAAGGGCGCCGGAGACGGCGGAAAAAGTCTCCGGCGCGGGAAGAGAGCTATCCCCGGCGAAAGCGTAACCCGGAGGAGGAGGAGGGATTGCAGCATCTACGCAAGCCAGGGCCGGCATCTCTCCCCGATCTGTTTGGAAAGAATGAAAGAATAGCTAGGGTTTCAGATCGTTGTGAGGAAGGGGGTTTTGAAAAATGCCGAGGCCGGAGCCCCGGCTACCCCCCCAAAAGAAGCAGAAGAAAGCTGAGAGATTGAAGAAAAACCCTAGCTCGCTTTCACACAACACAGAAATCCCCACGCCTAGCCGTCAGAAGAAGAAGGAAGAAAAAGAAGAAATCCAAAGCAGAGATTGCCAAAAAAAAAAACAGACAACGAACAAAAGATGTAGTACTCAAAACAGATCTGAAAATCAGGTTTGGTTTGGTCAGATAAGAAGAAAGAGACGAACTGGAAGAAAGTAAAACGAATCGAGGAAACCCAACAGGGAAAGAACTCCAAACGCGAAAGAAAAGGAAAAGGAAACGTAGGGCAAAGAGATGGATTATTTCTCTTGAATGCTCTGGAAAGAAGGAGCAATGGGCGAGAATTGCATGAGAGGAGATGTGGCTTTATATAGGAAGAAAATACCTAATTTTGGACCATAGAAAATAAAAATAAATCTAAAAAATCTTGTTTGTTTTTTATAAAAAAAAAAAAAAAAAAAAAAA
>PA10000045 |  No Definition found
ACCAGTCTTCACAGGGCCAACAGAGAAAACATAACTTCCAAGCTTCTTATTGTGTGTTGAGTGGAAGCTTAGAAGCTATGGCATCAAGACCTGTTGGCCCTGTGAAGACTGGTGAGGGTGCAGTCAAAGCTCCGGCCGCCAAGCCAACCCCCAAGCAGTCCCCCAAGCCCGGCCCGAAGAAGGTCGAGCCTAACAAGGCAAAAGGACCCAAACCAGCAGCACCAAAGAACTGAAGATAGAGAGCAGGAATGCCTGAAATGAGTGGCATGTGATAGCTGAGACTCTATGAAGAAGCTTTTACGTTTTCTGTAGTGTGTGTTTTACTACTTTATCTTTACATGGGTTTCGTGTAATGCTTCTCGCCTGGCCGTAGGCCTGAAGAAATAAAAGGATAGTATGTTGTATTAAGAAGCTGCCTGTTTGCTTGGTCATGTTTATGTTGATATTGGTGCACCTTCACTTCATTTTCGGTGAGCAATAAATTCTTAAAAAGGCCGCTAGTTTGTTAAATCAAATGGGAGGCCACTTATGATCAATCCGATCCCTTTATATAGT
>PA10000046 |  No Definition found
CCGTGTTGATCTGGGGGAGGTGGCCCAACAGTGAGTTTACCAACAAGCAAAGGAGAGGCGTAGTAGTAGTAGAAAGAAGAAGGAGAAGATGCATGGTCCACCCCATCACGGTCCACCTCCCCCAGATCAACACGGCCCTCCGCACCATGGGCCACCTCCTCCGGGCCCACCCGGACCGCATGGCCCTCCGCCTCATGAGCCACCTCCACCGGGCCCACCTGGACCGCATGGTCCTGGACCGCATGGCCCTCCACACCATGGGCCACCTCATCCCGGCCCACCTGGGCCTCATGGAGGCCCAGGTGGACCTCATGGCGGTCCACCTCGTCAGTGTTGATGATCATAACTAAGCCTACACAGGTTGATATGGTGCAGTATCTACTTTTAGTGTATTACCAGTCTATGTGCTGCGTGTCATGTGTATGTCTACTATGTGCGTGATTAAATAAAGCACTAGCTACTTTGGTTTCCTCTTCCTTCTTCCATGATTTCTATGTTTTTTCTTTGTTTGTTCTTTTTTGTTAGTCCTGGTGTATGGTAGTGCTACTTAACAGGCATTTGTGTTGTTCTAAGTTGTATTTGGCTGCCATTTTCCTCTCTCATTATCTAATTACTGAACTCATGACAGAGTTATGTTTGGATACCATCTTTTGGGGAGTCATGGCCTAGCTAGGAATTTCTAATATGACCATCTGCCCATTTCTAGCTAGCTAAGTTGTGTTTAGAATTCAGATGCAAGTTTGTGCTTGAGAGAGTCCTTTTTTAGGGCATTGCAGAAAATAACACCGCAAGAAGCTTGTGGGTGACTCCTTTATTGAGGGCATTACAGAAAATTACACTGCAAGAAAGCTTAGGGGTCTTCATTTTTGGGTTTGTGAGTTTCTGTTTTTTTAAAGAAAGATTTCATCAAAATAAGGGGTTTTCCTGTACATTCACCGTTACTCAATTGATTTCTATGCCTGCCGACCAAAATCAA
>PA10000025 | AT4G00430 | Symbols: TMP-C, PIP1;4, PIP1E | plasma membrane intrinsic protein 1;4 | chr4:186143-187531 REVERSE LENGTH=287
CTATTAAAGGGCCATCAATTCCTCCATCTCCTCAGTACTTCACAGCTTGCGCTTTTGTGTTGTGGGTTACTTTGCTTAGGAGACTTGTGGAAAAAAAAAAAGAGATTCTTGGGGTTGTTTGGAAGAAGAAGAAGAAGAAATGGAAGGAAAAGAGGAGGATGTGAAGGTTGGAGCCAACAAGTTCTCTGAGAGGCAGCCCATAGGGACAGCTGCACAGAACCAGGACAAGGACTACAAGGAGCCCCCACCTGCACCTCTCTTTGAGCCAGGAGAGCTCGTGTCATGGTCTTTTTGGAGGGCTGGGATTGCAGAGTTCATGGCCACCTTCCTGTTCCTCTACATAACCATCCTCACTGTGATGGGTGTGAAGAGGGCGCCAAACATGTGTGCCAGTGTGGGTATTCAAGGGATTGCTTGGGCTTTTGGAGGCATGATCTTTGCTCTTGTCTACTGCACTGCTGGAATTTCAGGTGGTCATATCAACCCTGCAGTGACCTTCGGGCTGCTGCTGGCTAGGAAGCTCTCCCTCGTAAGGGCTATTTTCTACATGGTGATGCAGTGCTTGGGGGCTATATGTGGAGCTGGGGTGGTGAAGGGATTTCAGAAGAAAGAGTATCAGCTGTATGGGGGAGGTGCAAACAGTGTTAACCCTGGGTATACTAAGGGAGATGGGCTTGGGGCTGAGATTGTGGGCACCTTTGTTCTTGTCTACACTGTTTTTTCTGCTACTGATGCCAAGAGGAGTGCTAGAGACTCCCATGTGCCTATCTTGGCTCCTCTGCCTATTGGATTTGCAGTGTTTCTAGTCCATCTGGCTACTATCCCCATTACAGGAACTGGAATAAACCCAGCTAGAAGTCTTGGAGCTGCCATTATCTACAACAAAGATCATGCATGGGATGACCATTGGATT
>PA10000028 | AT2G36460  |  | Cyto | Glycolysis | 1-CarboHy-JBO | Aldolase superfamily protein 
AATAAATAAATATTAACCAAGGCAGTTGAAATATCAGTTAATGATTCTACTCCAACTCGTGATTCATGTGAATGCCGTCATCAGCATCATCAAAGCCTTATCCCAATATGGGGCCGGCAAATTATGAGAAAAAACAAACCATGAACAAAATATATCTTAGAAAACATAATCAGTAGCCTCCACACCACAAGTAGCAGTCATAATAGAAGTACAATAAGCAAAATGACCTGAATGAACCTGCGTTAAAACAAGTCAACACATAAAAACAGAGACAAAAACTGACCTCAATGAAGAGCACAAGGACATCAAACGTGCCCAAAACTGCCATATCATCCCATAGCTTATTCTGTTTCTAATGTCTAAACAAAACGAAAACTTCTCTTGCACAAATAACCCAAATTAGTACTTGTAATCCTTGACATGGAGACTCTCAGAAACACCTTCTCCCTTTGCAGCATCACCCTTGTAAGTTCCCAAGGTGGCTTCTGAGTTTGCCTTGCAGCGGGACAAGAAAGCAGACTGAGCCTTCTTAACATTCTCCTCCTTCCCAGCCCACGTCTTGAGAGTGCTCTGCTGCAGTGCACGGCCAAAAGAGAACGACAGGCTCCAAGGCTTCTTTCCCTTCAGCTTGTTCATGGCATTCAAGTTCAGTGTTGCCTCCTCCTCGCTCTGCCCACCTGACAAGAAGACAATGGCAGGCACTGCAGCAGGCGTGGTCCTCTGCAGCGCCCTCACAGTGTACTCGGCTATCACCTCCGGTGTAACCTTCTTTGCATCTGACCCGGGGGTCACCATGTTTGGCTTCAGCAATGTCCCTTCCAGCAAAACATGGTGGTCATTCAGTGCCTTGTAGCAGGCAGCTAGCACCCGCTCCGTCACATCCGCACATCGGTCAATGTCATGGGACCCATCAACCAGGATTTCTGGTTCAACAATCGGGACTAGCCCATTCTCCTGGCAGATGATGGCATAACGCGCCAACCCATTGGCGTTCTCATTAATTGCCAGCTGGGATGGCTCATTAGGGCCAATCTTGAGAACAGCCCTCCACTTTGCAAATCGGGCCCCAGCCGAATAGTACTGCTGGCAACGCTGTGCCAGGCCATCAAGACCCTGAGTGGTGGTCTCACCGTTCGTGCCGGCTAGCTCAACAGTACCCTTGTCAACCTTGATGCCGGGCAGGACACCCCCTTCCTTGAGGACGTCGACAAAGGGCTTACCAGATGCAGTCTTCTGGTACAAAGTTTCCTCAAAAAGAATCACACCGCTGAGGCACTCAAGAGCACCAGGAGTACAGAACAGGAGCTCACGGAGGGCCTGACGGTTGGATTCAACATTCTCCACATTAATGCTTGCCAGGCGCTTACCAATTGTGCCAGTGGACTCATCCGCTGCGAGGATTCCCTTTCCAGGAGTGCCAATGTAGGCAGCATTTGCAATGAGCTCATCCTGATATTTTCCACAGAAGGCAGACATGATCGTGTTTGTGTTGAGAAGAAGAAGAGATGGCTTGTTAGATTGTTGTTTTGGCCTTTTTTCTTTCGCACAAAGAAATGATGTTAGGTGTTGGGGTTTATATACTTTGATTTCTAGGGTTTGCTTTACATGGTTCCTCACTTCCTCCCCGTGGAAGCTGAGATCTTTCATTAGATGCGATCACCTGTTAAAGACGGCACTGTGGGTCGAACTAAACCGTTGATGGAGGGTGGGCCACGTTCAAAAAGATGACCCAATCATC
>PA10000031 | AT4G38970  |  | Plastid | Glycolysis | 1-CarboHy-JBO | fructose-bisphosphate aldolase 2 
AACAAAACAAAAATATTTTTCATAAAAGGAAAGCATGATTATATTGATATAAGTCAACTTATTACACCATTCACAGGATTGAGACCACACACTCTAACACAAGTAACAAAACAAAAATATTTTTCATGCCTATCTATAGCAGAGGGCACACACCAACGGCCTACTTCTATAGAGGTATTTGGACTTGGTTATACATCTTAGTAGGTGTATCCCTTGACAAACATGCCTTGCTTGGACTTCTCTAATTCACCCTCACCAGTATATTTCCCAAGCTGCGCAAGAGAGTTGGCTTTGGCTCTCAGCAGAAGAGCATCCTGAGCGGCCTTAACATTCTCAGGCCTTCCCCCCCAAGTCTTCAGGCATGTATTCTGGAGGGCTTTTCCATATGAGAAGGAAACATGCCAAGGGTTTGGTGCTTGGTTCATGGCATTCAAATTGAAGGTTGCTTCCACTTCCGATTGCCCACCCGATAGAAACATGATTCCAGGGACAGATGGGGGAATTCTCCGGCTCAGGAGCTTGAGGGTGTACTCAGCAACCTTCTCAGGGGTGGCCCTCTCCTTGCACTCGGCTCCTGGTGTAACCATGCTGGGCTTTAGGAGGATTCCTTCAAACATCACATTGTTTTCTGCGAGGTAGAAGAAGACCTCAGCCCACAACTTCTGAGCTACCTCAAACGTCCTATCGATACCATGAACACCATCACGCAGAATCTCGGGCTCCAGAAGTGGGACTAGACCATTATCTTGTGAAATGGCAGCATAGCGAGCATGACCCCAAGCGGCTTCCTTCACTGCAAGTGCAGATGGACCATTTGGAATGCTCAAAACAGATCGCCATTTGGAAAAACGAGCGCCTTGCTGATAATAAGCAGCCGCACGGGAGGCAAGGCCATCGAGACCCTGGCACCAAGATTCATCGTTGCTACCGACCAAAGGCACTAGACCCGTGTCAACTTTGATTCCGGGCACAATGTTCTGCTGGATGAGGACATCGACTAACTTCTTGCCATCAGTGGAGGACTGGTATAGTGTCTCCTCAAACAAGATGGCTCCAGAGACGTAGTTGCCGAGGCCAGGAGCAGAGACCAAGAGTGTGCGGTAGGCTCGGCGGTTGGCCTCAGTGTTCTCAAGGCCAACAGAGGCAAATCGCTTGCCACAGGTTGCAGTCGACTCATCCATGGCCAGGATTCCACGCCCTGGAGATGCTATGATTTTTGCGGTCTTAACAAGCTCGTCGGCATAGGAGCTGGCCAGAACAGTAAGAGGAGAGTGAGAGGAAGAGTTTGAGTTGCAGCGGAAAGATGTGGCCGAAGGAAGGCGAAGGGTCTTTTGACCCTTGATCCACTCCGATTTTTCCACAACAGGAGACGACTTCAACAGAGATGCAGATGCCATCTTCTCTTCTTCTTCTTCAGCTGATGCTTCTTCTTACTACTACTACAACTCTCTCTCTCTCTCTCTCTCTCT
>PA10000032 | AT5G66570 | Symbols: PSBO-1, OEE1, OEE33, OE33, PSBO1, MSP-1 | PS II oxygen-evolving complex 1 | chr5:26568744-26570124 FORWARD LENGTH=332
ATGCCTTATCCAATTTCTTATCCTTCTCACACAAACGCCACACGATGATAAAGGGTAATGGACTGATACGGCAAGAAGGGAGCAGATAAAGCAAAGATCACAGACACCAGAGAGGTAGTCGAGAGAGAGAAAAATGGCCGCGTCTCTACAAGCTGCCGCTACACTCATGCAGCCGGCTAAGGTCGGCGCCATGTCCGGTCGGAGCAGCTTGCAGCTCAAACCATCTTCTCAAGTTTCCAAGGCGTTCGGGTTGGAGCAAGCTGGCTCCAGACTCACCTGCTCGCTGCAGGCCGATCTCAGAGACTTGGCTCACAAGTGCGCTGATGCCACCAAGATTGCAGGCTTTGCTCTAGCAACCTCTGCTCTCGTCGTTGCGGGAGCCAGTGCTGAAGGAGTTCCCAAGCGCTTAACCTACGACGAGATCCAAAGCAAGACATACATGGAAGTGAAAGGCACAGGCACAGCAAACCAGTGCCCCAGCATCGACGGCGGGGTCGAGTCCTTCTCCTTCAAGCCCGGCAAATACAACATGAAGAAGTTCTGCTTGGAGCCTACCTCCTTCACTGTCAAAGCGGAAGGCGTCAACAAGAACTCACCACCTGAATTCCAGAAGACCAAGCTCATGACCCGCCTCACCTACACCCTCGACGAGATCGAAGGACCCTTCGAAGTCTCCCCGGACGGCACTCTCAAGTTCGAAGAGAAAGACGGCATCGACTACGCCGCAGTCACCGTCCAGCTCCCCGGTGGCGAGCGCGTCCCCTTCCTCTTCACCATCAAACAGCTGGTGGCATCTGGGAAGCCAAACAACTTTGGAGGCCAGTTCCTAGTGCCGTCCTACAGGGGCTCGTCTTTCTTGGACCCAAAGGGCAGAGGTGGGTCTACTGGATATGATAATGCTGTGGCATTGCCTGCAGGGGGGAGAGGAGATGAGGAGGAGCTGAAGAAGGAGAATATAAAGGAAACGTCGTCGTCGACTGGGAAGATTAGTCTCAGTGTGACAAAGTCCAAGCCAGAGTCTGGAGAGGTGATTGGAGTGTTTGAGAGCATCCAGCCTTCTGATACTGATTTGGGAGCCAAGGCTCCTAAGGAAGTGAAGATCCAAGGGATCTGGTATGCTCAGCTGGAGTCCTAGGTTGGGTTTGTATTTTTTGTTGTGGTTGTTGTATATAATCCGTTTTGGAGGAGGGTTTGCTTGAGTAGACAATGCATCTTTTGGATTGAATAAAATCAACAACTATGTTTAATTAATGGCAAATTGTGCATGTTTTTATTATTAGTGGTAAAAAACTTATTTCATCAAACATAACAAAAAAGGGTATAAGTCTGAGGGCTCAAAAGATTTTCTTCTATTCAATTCACCAATCTAATGTCAGCCCTCTGCTTCTGTCTCCTCTTATTAGCATCAACACATGTTTGAGAAATGATACATGATAGAGAAAAGAAAACAAAATAAAAAATAAAAAATTAAGAGCTTCTCAGGAGTCAATATCTAAGAGATCGGAAGAG
>PA10000034 | AT3G15353 | Symbols: MT3, ATMT3 | metallothionein 3 | chr3:5180825-5181325 REVERSE LENGTH=69
AAAAAAAAAAAAAAAAAAAAAAAGGATTAAACAGTAACATTCCCCTATTCTGCCTCAACATAAGTGAATCATAACAGAAGAACTATCTTTATGAAAGCAAAGATAACCATAAAAAGACATGACAGAACCAGATTATATGCTAATTGATGTCCATTAAGATGCAGAAATAGTAAAGACTATTACATAGCTTTAGAGAAAAGCCAAGACATGGCTAGTCCCAACAGTAACACACCTGCAGAAAGAAGCACAAGCCAACTTATTCACCAAACAAGACCACACCACACCTTTATTACATCTTTCTTCATTGAGTTCATGACTATGTATTACACTTCTTCATCATGTGATGAAGTTTAATGGCCACAGGAACAAGTGGTACAGTTGCAGCTGGCTCCGCACTTGCAGTTGCCATCATTCTCCGCAGCAGGAACCTCAACGACACCGTCGTAGAAGCTCTTTTCGGTCTCAATGATGTCAACTCCATAGGAGTTGCCTTTCTTCACGCACTGGCTCTTGTCAGCGCAGTCGCAGTTGCCGCAGGTCGACATGGTGATGGATGGATTGAAATCGAGAGAGAAGAAATATGGAAGTAGAGAGAAGAAGGCTTTTGCTTGAACTAATCACTTGTGCCCCCCCCACTTTTGAGAATTTTGCAG
>PA10000035 |  No Definition found
ACACAAGAGCCAGCGGTAAAACACTAACAACAGCCCGTTTAAGAGAAAGTGCCATTAAGAAAAATATAAAATAAATGACAAGTATATGGATGTCATGGGATCACGAAGAGATCTGCTCTCATCACATTCAGGCCATGATCAATAATCACTTTGTGGCCCACCAAATACCAAATTTAGATGATCTTCAATTGGACAAACTTGCTTCAGAGTGTTGACACAACATTGACTAGTTTGCCTTTCAATCATGCAAAAATAAGCTAGTTCTTCTTTTCTTACGAGGCTGCATTTTGGAGGGTTATACTTTTGATTTGTAAAAGATAAAGGCTTAGCCACAGACATTGACAAGACATAGTTCCACTAATGCATTGAGAAAGCTAATATTTTATTCACTCTCTTCATTTACCAACAGCATACCAGACTGCATACATACATATATATATTATGGGTCGGTCCCCATAGGATCCTAAACACTACACGAGAGAAAGCTAACTTTTCTTTCCCTCCTCATTTATCATAAACAGGAAAAATCACACAGAGAAACTGCACATCTTTTAAGTAAATCTGCAGCGCTCTCCCCTTATTCCATCGCTACTTTGAAAGAAGTATAATGCTCTCGTTTTTCATTACAGCACTCGTCTTAGTAGTGATGAGGAGGAGGAGGTGAAGTATACACGTAGACAGGTGGAGGGGGTGACTTGTACTTGTAAACTGGTGGAGGTGGTGGTGGAGACTTGTATATGTAGGGTGGCAGCTCATGGTGGGGTGGTGGGGGAGGAGACTTGTATTTGTAGGGTGGTGGAGGCGGTGACTTGTACTTATAAACAGGGGTCGGTGGTGGTGGTGGTGACTTGTACTTGTACACTGGGGTTGGTGGAGGTGGTGACTTGTATTTGTAGGGAGGTAGCTCATGGTGGGGTGGCGGGGGTGGTGACTTGTACTTGTATGGAGGATGAGGATGCTCCTTGGGGGGTGGCGGGGGTGGTGACTTGTACTTGTATGGAGGATGAGGATGCTCCTTGG
>PA10000036 | AT1G26880 | Symbols:  | Ribosomal protein L34e superfamily protein | chr1:9315640-9316681 REVERSE LENGTH=120
AGAGAGAGAGAGAGAGAGAGAGAGGGAGAGAGAGAGAGAGAGCGAATCATCGAAGAAAAAAGATGGTGCAGCGTTTAACGTACAGAACGCGTCACAGCTACGCTACCAAATCCAATCAGACCAGGGTTGTCAAAACACCCGGTGGAAAGCTTGTGTATCAAACGACTAAGAAGAGGGCAAGCGGGCCGAAATGTCCTGTCACTGGAAAGAGAATCCAAGGGATTCCACACTTGAGACCTGCGGAATACAAGAGGTCTAGATTATCAAGAAACCGAAGGACTGTCAACCGTGCCTATGGCGGGGTTCTTTCTGGAGGTGCTGTCAGAGAAAGGATAATTCGGGCCTTCTTAGTGGAGGAGCAAAAGATTGTGAAGAAGGTCTTGAAGATTCAAAAGGCTAAGGAGAAGCAAGCTGCAAAGAGCTGAAGTTAATGGAAAAAGGCAAAAAAAGCTTTTGAACTACTTACTACTTCAAACAAAAAGTTCATAGAGAGTATCTGAATTTGCTTTTCTTCTTCTCTGGAACTACTCTACCATCTCCAATTCCGTCTTCTCCTTTCACCCTTGCAGCCCGAATGGCCACTTTAGCGCCATTTCAATCCTCCCTTCTGGCAAGCCATGTGCCACGTGTGTCTTCCTCGTGCTTGCCACGTCGGCAAAGGGCTGGCCTCATGGTCGTCAGGTGCCAAGCTGAGGATGGCTCGCAAGAACAGCCAGCTCCGCCACAAGCCACACCTCAACCACCCAAGCCCAAGGTCAGCACCAAGTTCTCTGACGTATTGGCCTTCAGTGGGCCCGCACCGGAGCGGATCAACGGACGGTTGGCGATGGTGGGATTCGTGTCCGCAATGGGAGTAGAGTTGGCGAGAGGCGATGATGTGGTGGCCCAGCTGATGAACGGTGGATTGCCATGGTTTGTGGGGACCACAGTCCTGCTGTCGATAGCGTCGCTGGTGCCCTTGTTCAAGGGTGTGAGTGTGCAGTCCATGTCGGATGGTTTGATGACGTCAGACGCAGAGCTGTGGAACGGCCGATTTGCCATGCTGGGTCTGGTGGCCCTGGTCTTCACCGAGTTTGTCACGGGTGGGCCACTCGTGTGAGGCCCACCTCCCACCTACATTGTTAAATGCTTTTTCTTCCCATATGGATTTTGTAATCTCACAAGTGTCTACTCGGTATAGCTATTGAAATGTAGAGCTTCAAAATATTCAAGTGCATGGTGCTGAGACCTACTTCTTACAAACGAATAACCATCTGATTGTGTTGATTCATGTGCTAAATTTGGATGCTAGCTAGTAATGATCTCTTGCCAATTCATGTGCTAAATTTGGATGCTAGCTAGTAATGATCTCTTGCCAATTCATGTGCTAAATTTGGATGCTAGCTAGTAATGATCTCTTGCCA
>PA10000037 | AT1G05010 | Symbols: EFE, ACO4, EAT1 | ethylene-forming enzyme | chr1:1431419-1432695 REVERSE LENGTH=323
TGTTTCTCTCTCTCAACTTTGTAAAGGTGCTTCCAAGACTCCAAGCGCCTATAAATAGACGTCCAAGCAACCAAAGTGAGATCACAGCAAGATAAACAAATCCCCTACTTCCCCTTCCTTTTAGCTCCCTGACCTACAATACTGAAAGAGAGAGATGGATTCCTTCCCAGTCATTAACATGGAGAAACTTGAGGGCCAAGAGAGAGCGGCCACCATGAAGCTAATAAATGATGCTTGTGAGAACTGGGGTTTCTTTGAGCTGGTGAACCACAGCATCCCAGTTGAATTGATGGACGAGGTGGAGAGGCTCACAAAGGAGCACTACAAGAAGTGTATGGAACAGAGGTTTAAGGAGTTGATGGCGAGCAAGGTGGAGGGAGCTGTGGTTGATGCCAATGACATGGACTGGGAGAGCACCTTCTTCATTCGCCATCTCCCCGTCTCCAATTTGTCTGAGATCCCAGATCTCACCGATGAACATAGGAAGGTGATGAAGGAATTTGCGGAGAAACTGGAGAAGCTGGCAGAGCAGGTCCTAGATCTTCTGTGTGAGAACCTTGGGCTAGAGAAAGGGTATCTGAAGATGGCGTTTGCTGGGACGACGACTGGCCTCCCTACCTTTGGAACAAAGGTGAGCAACTACCCACCCTGCCCGCGGCCTGAGCTGTTCAAGGGGCTTCGGGCTCACACTGATGCGGGTGGCCTCATCTTACTGTTTCAAGATGACCGGGTGGCCGGCCTTCAACTCCTCAAGGATGGGGAATGGGTGGATGTGCCCCCAATGAACCACTCCATTGTCATCAATCTCGGTGACCAGGTTGAGGTGATCACCAATGGTAAATACAAGAGCGTGATGCACCGGGTGGTGGCACAGACAGACGGAAACAGGATGTCACTTGCTTCCTTCTACAACCCTGGAAGCGATGCTGTTATCTTCCCGGCCCCCGCATTGGTTGAGAAAGAGGCAGAGGAGAAGAAGGAAGTGTACCCGAAATTCGTATTCGAGGACTACATGAATCTGTATGCAGGGCTCAAGTTCCAGGCCAAGGAGCCAAGGTTTGAAGTCATGAAGATGAAGGCCGTGGAAACTGCTAATTTGAGTCCCATTACCACCTAAAGGGCTTAGATATACTTACATATAGATGAATGGGCGGTTGTGTTTGCCAGTCCACTTGGTTTCAGAGTCTTAAGTAAATGTGTGATGTTTATGGTGTGATATATTGTAACCAAGATAAGGCTTTATTGATTAATGAAAATGATTTATATAAGCTCTTTGATTAGACAAAAAAAAAAAAAAAAAAAAAAA
>PA10000038 | AT3G51030 | Symbols: ATTRX1, ATTRX H1, TRX1 | thioredoxin H-type 1 | chr3:18951123-18951955 REVERSE LENGTH=114
AAGGAGACAGGTATTATGGAGCACTCGGAAAACCAAAACAAAAGGAAGCAGAGAGAGAGAGAGATAGAGAGAGATAAGGATGGCAACGTCGGATGCAGCACCAGCAGGAGGATCCATGGCAGGATCCGTGATTTCTTGCCACAGCGTCGAAGATTGGAAGAGCCAATTCGCGCAGGGAGCCAGTTCCAAGAAACTCGTGGTGGTTGATTTCACTGCATCCTGGTGCGGACCATGCCGCTTCATTGCCCCTGTGGTTGCAGATTTGGCCAAGAAGTTGCATGATGTCATATTTTTGAAGGTTGATGTTGATGAATTGAAGGATGTGTCCGAAGAGTGGGCAGTGGAAGCTATGCCCACTTTCCTCTTTCTGAAAGAGGGGAAAGAAGTTGACAAGCTCGTGGGAGCAAAGAAGGAAGAGCTGCAGAAGTTAATTGACAAGCACAGAGACTCTACTGCTGCTCTCTAAATGGAGAAAATTGCTTGCATGACGAACATATGAAGACTCTTTAGTTGCATATCTATAGTTTGATCAGACTTATATAAGTAGCTGCTAATAATTTCATGAAGTGGGAAGGTTGATGGTTCACTTATATTTTCCTTCCATTTCATGTTGATATAAACTGATGATTAGTCTTGCCTAATTGTTGATGCTCTTCTGTTCCTACCTAGCTTTGGATTTTGATATTTGCACATGGAGAGGAGGGTTTGCATGTGCCGCTAGGGATTAGTTCTCTGTCGTGAATCTAGTGTTGTCGTGAATCTAGTGTGCCTTGGCCCACCGCCAAATGGGAGATATCCTTGGTTATAAAAAAAAAAAAAACAAATTGCATGTTCTTCCATTTTATAAATGTTCCATAGAATTTGCAAACTGCCTACTGGTCTTGCTTAGTTCTTTTTTTTCCTACCTTATTTTGAACAAGAAACCCATTTACACTGGAGTAGGACTGCAGGCAACAAAAAGATCGG
>PA10000082 | AT5G54770 | Symbols: THI1, TZ, THI4 | thiazole biosynthetic enzyme, chloroplast (ARA6) (THI1) (THI4) | chr5:22246634-22247891 FORWARD LENGTH=349
TTTTTTTTTTTTTTTTTTTTGAGCCATGCAAATCCATATTCTCTTCGATTAAGAGGACAAAGGTATCATTTTATTTTGCAAAATACTAACTCTCCACAACCTAAAAGAACATAAAAAAAGCTCACAGCACCAATATCAACAACACACGATCTTGGTCGAGTTCTTTCCAGAGAGGGAAATTTTACTAAGCATCTGCAATCTCAGCAGCATTGTCAGCAGCTGCAAGCACCAGCTCTGGCTGCAGACTTCCCAGCTTGGAGGTGCCATCCAAGGCATTCGGCAGACCCAAAGCCTTCAAGGCCAGGTGAGCAGCTTTCTGCCCTGAGATCATCATAGCTCCAAATGTTGGTCCCATTCTTGGGGCACCATCAATCTCAGCAACCTCCATCCCAGTAACAATCATCCCAGGCACCACCTCTCTAGTCATCCTCACAATCGCGTCCTCCGCCGTATTCATATCCAAAGCCTTCATCCCCGGCACCGAATCAATCATCCCAATACTCTTCAACCTCTTCACCCCAGTCGCCCCAAACGGCCCATCATGCCCACATGAACTCACCACCACCTTCGCCTCCATCACATTTGGATCCATACACGACTGCGTGTCATGGTTCATCGACACCAACGCCCAGTTCGTCACCACCCCACCAACTTTCCCCTCCTTCACTATCAAATCCTCCGCGGCCACCGCGTTAAACAGCTTCACGTTCGGCCTCGCCAGCAGCTTGCTCATGATCGTCGACGTGAATAAAGCAGCGTGCTTTATAACCACGTAAGTGTCTTGCTCGTCGTATTCCACGCCGATCTCGTCGAGGAAGATGTGGGCGGGCTTGCGGACCACCATGGCGGAGAAGAGCTGGCCGCCGAGCCAGGCGCCACCGCCGGGGCTGACGGATTGTTCGATGATGGCGACGCGGACGGAGGGGTTCTTGGAGAGCTCGTAGGCGCAGGAGAGGCCGGCGGATCCGGCGCCGACGACGACGACGTCGGTGTCGGCGTAGGAGATCATATCGGTCATGTATCGGCGGGTCATTTCGCGAGAAACGATGGATTCCTTGATGGGATCGAAGCGGAAGGAGCTGAGGTCGTAGGAGGAGGAGATGGTGAGGCTGGGGTGGTGGGGTTGGGATGAGGATCGGACGGCTGAGATGCGAGATGGGAGAGGGAGGCCATTGAAGGAGGATTCGAAGGTGAGGGTTTTGGGCTTGGAGGAGAGGGAGGAGGAAGTGAATGTTGTAGCCACCGACATGGTTGGGATGATAATGTTTCGATTCTTCTTTTCTTTCTAGGGTTTTGGTTGAGG
>PA10000085 | AT2G21060 | Symbols: ATGRP2B, ATCSP4, GRP2B | glycine-rich protein 2B | chr2:9036983-9037588 REVERSE LENGTH=201
GAGAGAGAGAGAGAGAGAGAGGAGGAATTAGGGTTTTCTGGTATTAGGGTTTGGTTGTTCAATGGCGCAGGATAGCAGATCGAGCGGTGTCGTGAAGTGGTTCAACGGCCAGAAGGGCTTCGGATTCATCACTCCAGACGACGGATCTGAAGATCTGTTCGTCCATCAATCCTCCATCAGAACCGACGGCTACCGCAGCCTAGCCGAAGGCGAAGCCGTCGAGTACGTCGTCGAGCAAGGAGGAGATGGTCGCACCAAGGCCGTCGACGTTACCGGCCCCGAAGGATCTTCCGTCCAAGGCGACCGCCGCGGCGGTGGCGGCGGTGGAGGAGGCTACGGTGGTGGCGGCGGTGGAGGAGGC
>PA10000090 | AT4G35360 | Symbols:  | Uncharacterised conserved protein (UCP030210) | chr4:16812303-16814656 REVERSE LENGTH=367
TGTTTTTTTTTTTTTTTTTTTTTCATAGAACCACGCGATTAATTTCCTTAAGGAATTCAAACATTCATAAGTTCCATAATTCCAACTAATTCATCCTACGGCAATATGACAACGACTTGTATTTAGAGTTATACAAGGGAACTCATGAAGTCCATAGACAATAGATGAGATATGGCTACAAATATCTTCGAAAGAAATTAACCATTCAAATATAAATATATATACCTACCTTAGAAAAAATACAATCCTTTCTCTGCTGGCAGGTCTTGCAGTTCGTAAGTCCATGTCATTTATATAACTTCGCTGTACTTGAAAACACAGTCATAAAGTCTCCCTCCCAAAAACTGAGCAACCTCTGGATGCTTCACCATTCCAATCTTCACTGAATCACATTTCAGTTGAGCATAAAGATTTGTCTCTATTCCTCGTCCCATTCCCTCCAAAACAACTAGGTCTGCATCACTTGCTAGGCAAGCCAGCTCCTGGGATACACTAGTGAGATCAATAACCGGTAGATCATTACCAGAATTGGCAATAAGAAGACCAGATGTATCAACACCACAAAGAAGCCCATTTTCATCCTTCAACTTTGATATAATCTCCAGTAATTCAGGGTAAGTTACATCATTAATACAGGGTAAGTCATTGGCTGCTAAAACCACCTGTGTCCCGCGTTTTAGTAACTCTCTTGCAAATGGTAATATACCCAACATGATATCAGCACCACAATTATCAACAAAAATGACAGCCTTCTTCCAAGACTTCCTACTCCACTTCAGTTTAAAAAGGTCAAAGTCATCAACAACCCAGGGTCGAGAAACGAGGCTCTGACAACTTGCTAGAAAAGACGTTCCATCTTTTGTAAAAGCCTCTGCAAGCCGTGCAGATCCCAAGTCAAATATGTTTCCAGCAAATATTCCCCTAATCAGGCTTTCCAGGCGCTTGCTTCCGTCTTCAATGGCATCATTAAGTTGGACAACCTCTTTAAATAGTGGGATAGCTTTAGCATTTTCATCATCCTTAACTGTCTTGAATATATCCTTGAACCCCAATTCTCTAAGGAGCTGCTCACGAAGCCTACAAAGAAGAATGCAATTTGGTGGCCCGCCATGACTTTGGGGATCTCTTTTTATGTCCTCCAGCATAGCATTGTACCTTGCTGCAAACTCTTCAGCTTTTATAGGAGCATCATCAACTGTTGTATCACTCTCTGCACGTTCCCTGAAAGATGGAGTGGCATTGAAGAAGAGATCGAGCCAGAGGATCTCGGTGGGAGTTGGTTTGCGGGGATTGTCGGAATCGAATCTGTAAGGAATTGTGCAAGCTCTGTAATTCGATTCGATGGGAGTCATCAGCAATGGGAAAGGCACCATTTCCGAAGAGCTTTCCATCCTCTTTTTCTCTCCTTCTCTTTTGGCTCTCTAGATTTTAGGTTTCTTCTGTGGTTTTCGTCGCTGATTTTCTCTGATTCCACCTCTTTTATTACTTTCTTCCGTCAGCACAGCACGGCAGAGAAAAGAAGGAGCGGAAGAGAGAAAGAGAAACACTAGGGGACTTGGAATTTGGAATTTGCGAAGCTGATTTTCCCAACCGACCAAGGGGAAGGGAAGGGAAGGGAAGGGAAAACTGGAATACAAGAAATCGGAATTCAGGAACGAAGGAAACGCGGATAA
>PA10000092 | ATCG00740 | Symbols: RPOA | RNA polymerase subunit alpha | chrC:77901-78890 REVERSE LENGTH=329
AAAAAAAAAAAAAAAAAAAAAAACGATAAAGTAAACCTGTTTTGATTGTCTTCTAAATCAAAATGAATGTCCTCTTCCTCCGCATGTAGAAAAGGAATAAATAAGTCAATCAAAGTACGGGAAGCTTCGCGAAGTGCTTCTTTAGGAGTTAAACTTCCATTCGTCCATATTTCAAGAAAAAGTATCTCTTGTTTCTCATTCTCACTCCCATAAGAATGAATACTATGATTCGCATTTCGAACAGGCATGGATACAGCATCTATAGGATAACTTCCATCTTGATAGTTATTGGGGGATTTCATACGATATCCGCGATCCCTCTCGATTTTTAATTCAATACACAAATGAATTGGCTCCGTCAGATTAGCTATATGCTGTGTAGTATCGACTAGTTCCACAGAAGGCGGTGAGATGATATCTTGAGCAGTTACGTATTTAGGACCCCTGACGCAAATGGATGCGTCACGAGTTCCATACAGATTACTTCTCAATACAATTTCTTTCAAATTCATTAAAATTTCATGTACTGATTCTTCAATACCAACTATCGTAGAATATTCATGTGATACCTTCTCAGATTTTGCACGTGTGATACATGTTCCCTCTATTTCTCCGAGTAAAGCCTTTCGCATCGCGATACCTATCGTATCTGCTTGACCTTTCATAAGCGGGGACAGAACGAAACGGCCATAATAAAGACGCTTACTGTCTGTTCTTGATTCAACACACTTCCACTGTAGTGTTCGAGTGGATACTGCTACTTCTTCTCGAACCATACTAATATTATTGTTTGATCAGATCATTGAATCATTTATTTCTATTGCAATCCATTCAATTTTTATTTCTACACACGTCTTTTTTTAGGAGGCCTACATCCATTATGTGGCATAGGGGTTACGTCACGTACGAAACTTAATAGTATACCACTTCTACGAATGGCTCGTAATGCTGCATCTCTTCCGAGACCAGGGCCTTTTATCATGACTTCTGCTCGTTGCAGACCCTGATCCACTGCCGTACGAATAGCATTTCCTGCTGCGGTTTGAGCAGCAAATGGTGTCCCTCTTCTTGTGCCTCTGAATCCACAAGTACCAGCGGAGGACCAAGAAACCACCCGACCTATTACATCTGTAACAGTCACAATGGTATTGTTGAAACTCGCTTGAACATGAATAACTCCTTTTTGTATTCTACGTCCATTCTTACGTGAACCAATTCTTGGTATAGCTTTTGTCATATTTTATCATCTCATAAATATGAGTCAGAGATATACGGATATATCCATTTCATGTCAAAACAGATCCTTTATTTGTACATCGGACCGTTTCGAAAGTCCCTTGTTAGAAAGATTACCCCTGTCTCTGTTTATGTTTCGGATTGGAACAAATTACTATAATTCGTCCCCGCCTACGGATCAGTCGACATTTTTCACAAATTTTACGAATGGAAGCCCTTATTTTCATATTTGTTATTCCTTAATTCCAAATATACTCCTTGGAAGAAAATAAGTCTCTTGAAATTTTGAACCTCGAATTGTATTCCCATGAAAGGAATGTTTAAATTCAAATAAAAAGCCGCCTAATCATTCGACTCTTTGTTGCGAAGTCTATAAATTATACGTCCCCTAGTTGAATCATAACGACTTACTTCGATTTTGACTCTATCTCCTGGTAGTATCCGGATAAAACTCCGTCGGATCCTCCCCGAAACATAACCTAGAATCAGATCTTCATTGTCTAAACGAACTCGGAACATACCATTGGGAAGTGATTCAGTAATTAAACCTTCGTGAATCAATTTTTGTTCTTTCATTCCAGGTAACCCCCTTGAAGTATCAACTAATGGAGGAGGAGTAATAGTAGACAATTCGTCTTTCCTCTCTTTTTCCCAAATAGCAAGTTACGGATCAAATTCGGATACCAGAAGGATCACCAGATATAATACAAAATTTCTCCCCCAATTCTTTCTAGTCGAGTTTCTCGATCTGTCATTATACCTCGAGAAGTAGAAAGAATTACGACCCCCATTCCACCTAAAATCCTAGGAATTCGTTGATGGTTGGAATAGATTCGTAGACCGGGACGACTGATACGCTTTAAAATATTTCTATATGTTCCTTTCCTATTCCTTCTATGTCGCAGGGTTAAAACCAAAAAATATTTGTTGTTTTCCCTATGTTTCCTAACATTTTCAATAAACCCTTCTTGTAGAAGTATTTTAACAATGTTTTCGGCGATATTAGTAGATGCTATTCGAACCGTTCCTTTTTTATCCATGTTAGCATTTCTTATAGAAGTTATTATATCGGCAATAGTGTCCCTACCCATGACGAACTAAAATTATGGGTGCCTTCCAGTTTTGATATAATCAACATGTTCCTTTTTTTTTTCATTTTTTCTTATTTATTTATGAATTATTAAAGGTATATGCGTGAGACACAATCTACTAACGTGATCTATTTCAGAGACCTGACTATACTCTATCACGGTCTCATCTACTAGTATTTATAAGACTTCAGGAGCTAATGAGACTATTTTAGTGAAATTCAACTGTCTCAATTCCCGCGCGATCGCTCCAAAAACTCGAGTTCCTTTTGGATTTCCTTCTTGATCAATGACAACTGCTGCATTGTCATCATATCGTATTATCATACCGTTGTCGCGTTTGAGTTCTTTACATGTACGTACAATTACAGCTCTGATCACTTCTGATCTTTCGAGAGGCATATTGGGTACTGCTTCTTTGATTACAGCAACAATAACGTCACCAATATGAGCATATCGTTGATTACTAGCTCCTATGATTCGAATACACATCAATTCTCGAGCCCCGCTGTTGTCCGCTACATTCAAATGGGTCTGAGGTTGAATCATATCATTTTTTTTTGAATCTGCTCTTTCAATGCAAAAGGCAAAGGAAAAAGAGAGAAATATTGTCTGCCCAGAAATCCAAAAATCTGCGATTGTATTTTTCATCACAAATACCCTTCACATACCTATCACGCGATAATGAATTGAGTTCGTATAGGCATTTTGCACGCAGCTATTTCAATAGCTGCTCTGGCTACAGTTTCTGATACTCCGCCCATTTCATAAAGTATTCGACCGGGTTTAACGACAGATACCCAATATTCGGGAGATCCTTTCCCCGAACCCATACGTGTTTCGGTAGGTCTTACTGTAACGGGTTTGTCGGGAAATATACGTACCCATATTTTTCCACCACGGCGTGCATATCGTGTCATTGCTCGTCGTCCTGCTTCTATTTGTCTAGATGTGATCCAAGCGGGTTCAAGTGCCTGAAGAGCGTATCTGCCGAAACAAATATGATTGCCTCGATAAGATATTCCCTTCATTCTTCCTCTATGTTGTTTACGGAATCTGGTTCTTTTAGGGTTATAGTTGATGGTTGTTTCTCAATCCCATCTCTACTGCAGAACCGGACATGAGAGTTTCTTCTCATCCAGCTCCTCGCGAATGAAACGATTCAATAATATTACGTATATGTATTTATTGAATGAATAATACACTGAATCATGGAATTTATTGATATTTAATCTGTCACACGGGAAGCCGTATAGTATATAGTATATACGGCTAGACGGATATTTCTATTTTATTTATATGGGATAATGCCTTTCTTTTGAAAATGAATCCTTGACCTTTACCGAATCTGTCAAAATACTGCAATCCAATAATGGTTTCGCGGGCGAATATTGACTCTTTCCATATTTGCTTCATTCGTAGGGTGAACCCATGACCTATCAGAAGAAATTAATTGGTTCCTGGTTGATTCCGCCATCCCACCCAATGAATCATTAGGATTCGTTTTCAATAGAATCTTCCGCAGTCACAGGTTTCGTCGTTCCCATAGCTTTTCCATTAATGGCTAGGCCTGAACTATGCAATGGAGCTCCTAATTAAATTCGTTCCCGAGCCAATCTCCTCAGTCTCTATTGACTCGGGGCTCTTTATTATTTGTATTTTTCTTATGAACCGTATTCATCTAATTATGGACGAATCAGTATTGATGCTTTATCACACTGCCTTTTATGATATGATGTGATTGATAGACCATACATATTGGAATCATATATCATGGAGATTCTCCTTCTCTCTTTCTCTCGCCCTTCCAGTTACCCACATCCCTCTATTTTTCTTTCCAACCTATAAATTTTCCTTTATGGAAAAAAAAGATTTCAGTTGCTACAACTATATGATCGATATATCATATGGCGACTGCTTCCTTGGATCTCGATAATACAAAGCAATGAGTTGGTTACTAGTTCTTATAGTTATTAGTTAGGGGCTGGTCTGTTTTTTGAATCCCAACTTTAAATAAAAAACCAACGAGTCACACACTAAGCATAGCAGTTCCACCAAAAGGTCAATCGAATTTTTATTCAACCTTATAGAATTAGAATTGCTCATTTTTTTTTTTTTTATTGAAGTGAAAAGGAATAGTTTGTAGTTTTTGTTCTATCACTGAATAGAATGGCAAGCAAAGGAAGGGTCCATTATTGCTCGTCTACAAATATCCAAATTTTGATGCCCAATGCCCCATAGGCAGTTCGAACTGTATAGGAACAATAATCAATTTTAGCTCGAATGGTTTGGAGGGGAACCCTACCTTCTCTGATCCATTCGACACGTGCAATTTCTTTTCCGTCGATACGCCCTGCAATTTCCACTTGAATTCCTTTTGTGTCTGCTTGTTCAGTTAATTCAATAGCTTTTTTCATTGCCTTTCGAAACGAAACCCTATTCTTTAATTGTAGAGCTATATATTCTGCAAGAATATTAGGTTGTCCATAAGGTTTTGCAACTCTTGTAATAGCAATGTTAAGTCTCCGATTCACAGAATGAAGCCCCTTTTGTACATTGATCTGCAATTCTTCGATTCCTCGTGTTTGGCCTTCTATTAACAAATTTGGGAATCCAATATAGATTATGACCTGGATCAAGTCCATTTTTTTTTTGAATCTCTATATGTGCAATTCCAATTCCTTCGAAACTTGAAGATACTCTTATATTTTTTTGTACATATATCTTGATACAATCCCGTATTTTTTCATCTTCCTGGAGACCTATGTAATAACTTTTTGGTTGTGCGAACCAAAGGGAACGATGACTTTGGTTTTCGCCAAGGCGGAAACCAAGTGGATTTATTTTTTGACCCATCTTTTTTTTCTCTCTCTCTCTCCTTCTCTATATATCTTTCTATTATAGGATCTCTCCATACATTTTTTGTTTCTAAAAATATATCCTGATCTGTTTTCTTTTTAGAGCTATCCTTCAATACAATAATTATATGACAGGCGGGTCTTTCTATCGGATAACTACGTCCTCTAGCCCTGGGTTTTAACTTTTTCACGATAGTACCCCCATTGACTTCGGCTTTACTAATGACTAAATCAGCTTCGTTGAAACTTTTATTGTGACTAGCATTTGCTGCTGCAGAATAAACCAGTTTAAAAATGGGATAAAATGCTCGATAAGGCATGAGTTCCAGTAACATAAGTGTTTTCTCGTAGGAATGCCCACGAATCTGATCAATGACTCTTCGTGCTTTGTGAGCAGACATACATATACGTTGAGCTAAAGCTTGTACTTGTGTACTCGAGCTCCTCTTCATCTTCTGCTTTTTCAAGGTCTTCTTCCACTTTCTCCACTTTGACATAAGATAAGGTTCGCCTCCCGCCAATGAACGATGAGCACCTATTTCACTTTATTTTATTAACGGAGAGATCTAGTATCGTTTCTCGCGTGTCCCTGGAAAGTAAGAGTAGGTGCAAATTCTCCTAATTTTTGACCCACCATACGATCCGTTATATAAATAGGTAAATGCGCCTTTCCATTATGAATGGCAATTGTATTGCCGATCATTGTGGGTATAATGGTAGATGCCCGGGACCAAGTTACTATTATCTCTTTTTCCTCTCTCATGTTAAGCTTCTTTATTTTTTCCAATAAATGATTAGCTACAAAAGGATTTTTTTTTAGTGAACGTGTCACGGCCTATTATTCCCCCCCCCCCTTTTTTTTTTGAAAAGACGAGTAAAAAACAATATTTATTTGATTTTGAATATTCCTATTTACGGCGACGAATAATAAAACTATTACTATATTTATTCTTTTTCCTACTTCTTCTTCCAAGCGCAGGATAACCCCAAGGGGTTGTGGGTTTTTTTCTACCAATCGGGGCCCTCCCTTCACCACCCCCGTGGGGATGGTCTACAGGGTTCATAACTACCCCTCTTACTATAGGACGCCTACCTAGCCAACACTTAGATCCGGCTCTACCCAAACTTTTCTGGTTCGCCCCAACATTACCCACTTGTCCGACTGTTGCTGAGCAGTTTTTGGATATCAAACGGACCTCCCCAGATGGAAATCTTAATGTGACCGATTTACCCTCTTTTGCAATAAGTTTCGCTACAGCACCTGCTGCTCTAGCTAATTGTCCACCCTTTCCAAGCGTGATTTCTATGTTATGTACGGCCGTGCCTAAGGGCATATGGGTTGAAGTAGATTTTTCTTTTTGATCAATAAAAACCCCTTCCCAAACCGTACAAGCTTCTTCCAAAGCATACGGCTTTCCGGATGTATATATATACATTATATGATGATATCTAGACAGATGGATTTTATATGAATCGTGTGATGAAGTACCACATGAGTGGATATATAGGAATACAAATCTGCCAAATCACTCATGTTATGATCTTATACATCCTAGGTCTCTCCGTTTCGTCATCTGGCTTATGTTCTTCATGTAGCATTCAGACCGAATGACTCTATGAAATTACGTCGCTACTTCCACATATTACGGGTAACGTAGGAGACATCTCTATTTTTCCCCGGGGGGATTTTTAGAATTACCACCACTTAGCTTTCAATTCACCTCTGACCATCAAATGAAATGTGAATAACCCATCCTCTTCTCTTTGAAACAAGGGTCGCTTCCGCTTCTGTCCGTGCTTTAAACAATTTTGTCTTCTCCATATTACCATATCTTGAGTGTCAATAATTTGATATGAGGAACTACTGAACTCAATCACTTGCTGCCGTTACTCTTCAGTTTTCTGTTGAGGTCTATCCCGTAGAGGTACTCAAATTGGATCAGTGATCAATTTCTAGGTTTCGTCGTAAACCTAATTGGTTACTTCCAATTACGTAAATCCATAGTTCAAACCGCACTCAAAGGTAGGGCATTTCCCATTGATATAGGAACTTCTGTACCGGAAACAATGGTATCTCCAATTATAGCCCCTCTGGGATGTAAAATATATCTTTTCTCACCATCTCCATAGTGTATGAGACAAATGTATGCATTTCGATTAGGGTCATATTCTATGGTTACGATCCTAGCAGATATGTCTTTTTCATTCCGTCGAAAATCGATTTTACGGTATAGACGCTTATGGCCTCCTCCTCTATGCCCTGCGGTAATGATTCCCCTGGAATTACGACCTTTACCACAGCGATGCTGTCCATAGATCAAATTATTTCGCGGATTGGATTTCACTTGACTGTCTACGGATCCTTTGCGTATGCTCGGGGTAGAAGTTTTGTATAAATGTATCGCCATGTTATTTAGTATTTTTTTTTTTTATTTTTTTTTTTTTTTTTTT
>PA10000077 | AT4G14960 | Symbols: TUA6 | Tubulin/FtsZ family protein | chr4:8548769-8550319 REVERSE LENGTH=450
CAATTCTCGAATCTACTTTCCGCCCAGGCGAGAGGACACAGGCCCTCTCTCTCGCTATCTTCTGTTTGGAAGGCGTCTTCATAAACGCCCGATCTTCATCTGCCGATCTTCATCTCTCGCTTTTAGTTCCTTCTCTGAAGAAGATGAGAGAGTGTATCTCGATCCACATCGGCCAGGCTGGGATCCAGGTCGGCAATGCCTGCTGGGAGCTTTATTGTCTCGAGCATGGCATCCAGCCTGATGGCCAAATGCCTGGTGACAAGACTGTAGGAGGTGGTGATGATGCATTCAACACGTTCTTCAGTGAAACTGGAGCAGGAAAGCACGTTCCTCGTGCAGTGTTTGTAGATCTTGAGCCAACCGTCATTGATGAAGTAAGGACTGGTACTTACCGTCAGCTGTTCCACCCTGAACAGCTAATTAGTGGCAAGGAGGATGCAGCAAACAATTTTGCCCGTGGCCACTATACCATTGGGAAGGAGATTGTGGATCTCTGCTTGGACCGCATCCGAAAGCTTGCAGATAACTGTACCGGTCTCCAGGGATTCCTTGTATTCAATGCTGTTGGTGGAGGAACTGGCTCTGGTCTCGGTTCTCTTTTGTTGGAGCGCCTTTCTGTGGATTATGGAAAGAAATCAAAGCTTGGCTTCACAGTTTACCCATCCCCTCAGGTCTCCACCTCTGTTGTTGAACCCTACAACAGTGTCCTATCCACTCATTCTCTCCTTGAACACACTGATGTTGCAGTCCTCCTTGACAATGAAGCCATTTATGACATCTGCAGGCGCTCCCTAGACATTGAGCGCCCCACCTACACCAACCTCAATCGCCTTGTCTCGCAGGTGATCTCTTCCCTCACTGCATCTTTGAGGTTTGATGGTGCTTTGAATGTCGATGTTACAGAATTCCAGACCAACCTTGTCCCTTACCCAAGGATCCACTTCATGCTCTCATCCTATGCTCCAGTCATCTCAGCTGAAAAGGCTTACCATGAGCAGCTATCTGTGGCTGAGATCACCAACAGTGCATTTGAGCCATCTTCCATGATGGCAAAGTGTGACCCCCGCCATGGCAAGTACATGGCCTGCTGCCTCATGTACCGTGGTGATGTGGTCCCCAAGGATGTCAATGCTGCTGTTGCCACCATCAAGACTAAGCGTACAATCCAGTTTGTCGACTGGTGCCCAACTGGTTTCAAGTGCGGCATCAACTACCAGCCCCCAACAGTTGTGCCTGGGGGTGATCTGGCCAAAGTTCAGAGGGCTGTGTGTATGATTTCGAATTCTACCAGTGTTGCTGAAGTTTTCTCGAGGATTGATCACAAGTTTGATCTGATGTATGCAAAGCGAGCTTTTGTGCACTGGTATGTGGGTGAGGGGATGGAGGAAGGAGAGTTTTCTGAGGCACGTGAGGATCTTGCTGCACTTGAGAAGGACTATGAGGAGGTTGGTGCTGAGTCTGCTGAGGGTGAGGATGGTGATGAGGGCGATGAGTACTGAAATGCGATTGATACTGCTTCTGTTGCTGATGATGGTATTCTATCTTAATATTCTCTGGTGTTGATATTGTTTGTGTTGTGTATGTCTGCTCTTATCATTTGTAGTGGTGTTTTCTTGTGTGTTGTCTCTTCTTCTGCTATAGCTGGATTTGGAGACTGGTTTTTCTGGAAGTAAAGCTACTATAATGCTTCTATTAACAATATTTTAGCAGATCTTTGGTAATATCTAGTTCATTTTATTAAATCTAGATTTAAAATAAGTATCAATCTGGATTTATCCTATGTTTAAGAATTCTCTTAACTTAATTGTGGCAAGAAAATGGAGTTGTCATCAA
>PA10000078 | AT4G14960 | Symbols: TUA6 | Tubulin/FtsZ family protein | chr4:8548769-8550319 REVERSE LENGTH=450
ATTCCAGACCAACCTTGTCCCTTCCCCAAGGATCCACTTCATGTTGTCGTCGTATGCACCGGTTATCTCCGCCGAGAAGGCCTACCATGAACAGCTTTCGGTGGCAGAGATCACCAACAGCGCCTTTGAGCCATCTTCTATGATGGCCAAGTGTGATCCTCGCCATGGCAAGTACATGGCCTGCTGCCTCATGTACAGGGGAGATGTTGTGCCAAAGGATGTG
>PA10000079 | AT1G61070 | Symbols: LCR66, PDF2.4 | low-molecular-weight cysteine-rich 66 | chr1:22492020-22492470 REVERSE LENGTH=76
GGCTATCTCAATTCTCAACACAGAGCAGAAAATCAAGTGGTGATGGCGCTGGTCAAGAAGAGTCCCATCTTTTATCTGCTCTTGTTATGTTTCCTTGTGATTGTCTCTGAGATTGCAGTGACAAGAGTAGAAGCAGCCACGTGCGAGACTCCCAGCAAGCATTTCAATGGGCTGTGTATAAGGAGCAGCAACTGTGCATCCATCTGTCATGGCGAGCATTTCACTGATGGACGGTGCCAAGGTGTTCGTAGGCGCTGCATGTGTCTCAAGCCTTGCTAGAGATGCTTCTCAACTTGACAGACCAACCCATATCATTACTTGTTTGAGTCCTTGACTGCTGCTGCTGCTGCTGCTGCTGGGTTCTTGGTTGGTTTTGTTGCTGTTTATGATGGTGTTGATGTGGCTCTAGTGCTTAAGTTTGGAATAAAGCCTAGTCTTGTATCTGTTGTTGGACTGGTGTAGCTTTCAGATGCTACCCTTTCTTTCTGTAGTCTTATCTTGTGTAGTTTCTCCCTCCTCGTCTCTTAATAAAATCAGGATTATGTGAAAAAAAAAAAAAAAAAAAAAA
>PA10000111 | AT3G27690 | Symbols: LHCB2.4, LHCB2.3, LHCB2 | photosystem II light harvesting complex gene 2.3 | chr3:10256002-10256921 FORWARD LENGTH=266
GTTCTACGTGGCAAAACGAGATCCAGTAATCACATCTAAAATCAGATTGGAGGGATATCCGGATTCCATGCGAGGACCAATAGGAACACATCTGACATGGCACTATCCTATCCTCTCTATCATCCCCCTCTCATCTTCTACTAGTATATATGTATTAAAATCACAGGTGCATACACAAAGAGCTCAGATCAGACCTCTTGTTTCTTGACACCCACCCAGAGAGAAGAAAAGGGAGATCCAACCGTCCATTCCTATATCTCAATGGCAGCCTCTGCGATCCAACAGTCAGCATTTGTTGGCCAGACCCTGCTGAAGCCTCAGAATGAGCTGGTGAAGAAGGTTGGTGTCTTTGAGGGTCGCATCTCCATGCGTAGGACTGTCAAGAGCGCTCCTGTCAGCATCTGGTATGGCCCAGACCGCCCAAAATACTTGGGCCCATTCTCTGAGCAGACCCCATCATACCTGACCGGTGAATTCCCCGGAGACTATGGCTGGGACACTGCCGGTCTCTCCGCAGACCCTGAAACCTTTGCTAAGAACCGTGAGCTCGAGGTGATCCACTGCAGATGGGCCATGCTCGGGGCATTGGGCTGTGTATTCCCTGAGCTCCTTGCAAAGAATGGTGTCAAATTTGGAGAGGCAGTATGGTTCAAAGCCGGATCCCAGATCTTCTCGGAGGGCGGTCTCGACTACCTTGGCAACCCAAATCTGATCCATGCTCAAAGCATTCTTGCCATCTGGGCCTGCCAGGTTGTGCTCATGGGCTTTGTGGAGGGCTACCGCATTGGTGGAGGCCCACTTGGTGAAGGCCTGGATGCCATTTATCCAGGAGGCGCATTCGACCCGCTTGGGTTGGCCGACGACCCGGAGGCATTCGCAGAGTTGAAGGTGAAGGAGATCAAGAATGGCCGCCTTGCGATGTTCTCCATGTTCGGATTCTTTGTTCAGGCCATTGTTACCGGCAAAGGCCCAATTGAGAACCTCTATGACCACGTCGCAGACCCTGTGGTTAACAATGCATGGGCCTATGCTACAAACTTTGTTCCAGGAAAGTGAGTGGATCCAGCCACATCATGGGCTGTATACTTATGGGGACTTTGACTTCTTGTAATCAATGGGTGTGGATTTGCAGTTGAATAAACCTGTAGTTTTTACTATAGTATAAGTATATATATAACTGATGCAGCTTCGAATGTCCCTGCCTGCCTATAAGCTAATCCACAAAAAACGAAGGCACAAACAAGTACAAGAAATAGTAAAATAAGCACTGATGTTTCACTGCTTTCTTATCTGGATACAAATTTCAAGATCATCTGTCCACATTGTGAATAAACAATGGCCTGAGAAGCATATGCTATATCATATAGACGTACAACCAAGTTTATACATTAAGGGTATGTATCTTTGCAGAAATTCCTGAAATTTACGTCTTGCTAGAATTTACAGTATTCGAGATGGGAGAACATAACAACACTATGCTATTCATTAATGGGGG
>PA10000112 | AT5G12020 | Symbols: HSP17.6II | 17.6 kDa class II heat shock protein | chr5:3882409-3882876 REVERSE LENGTH=155
CACAAACGAAGCTCCTGGAAGCGTCTTCTCCTTTCCAGAACTCTTGTTTTCCCCTTTTCCCTTTCACCCCCATCCCCTATATAATAATCCCTACTTCTCCACCGGATTCTCCAGCCTGTCCAAAACAAAACAATACACACACAAATCAAATCAACAAGAGTAGCAATCCAAAACCAAAGAAGAAATGGATCTGAGAGTGTTCGGACTGGAGAATCCTCTGCTGTCGACGCTCCACCACATGCTCGACGAAATGCCAGACGATAAGGAGAAGGCCTACAACGCTCCCACCCGCACCTACGTTCGGGACGCCAAGGCCATGGCCTCGACTCCCGCAGACGTGAAGGAGTGCCCCAATTCGTACGTCTTCATCATCGACATGCCGGGGCTGAAATCAGGGGACATTAAGGTGCAGGTGGAGGATGACAATGTGCTGGTCATCAGCGGCGAGAGGAAGAGGGAGGTGGAGGAGAAGGAAGGGTCCAAGTACGTGAGGATGGAGAGGAGGGTCGGCAAGTTCATGAGGAAATTTGTGCTCCCGGAGAATGCTGACACTGAGAAGATCTCTGCAGTCTGTCAGGATGGGGTTCTCACGGTTACTGTGGATAAGCTGCCGCCGCCTGAGCCGAAGAAGCCCAAGACCATCGAGGTCAAGGTCGCTTGAAATGTTGGATTCGATGGAAGGAAGATGAAGAAGCAGCTGTATAGCTTCTGCTAGCTTGGGATCTAGTAATTTGTTTCTTCTGTGTTTTCTAGTGTGGTTGTTTAAGTTTGGTCTAGTCTGTGTCCTTTCTTCTCTGTGTTTTCTTGGGTATGAGGTGGGTGAAGGGTTATGTGATGATAGTAGAGTAAGAAGAGAATGTGAGTTTTCTGCTACAAATATGAATAACAAAAAAGTTGCTTACGCAATGGAATTGCGATTTATGGTATGTTTGAAGCCTATGTATTTTAAGCATTGCTACTTCCTGTACATGGCCAATTCCCATAGTGTGGTTCTGTTCCCAATTCCGAGTAATTTAGGAGGTGGGTTCCATAGGGCTGCTCTTATGCGACTTTTTGGATAACCTATCACAGTTGTTTGTTATACCTATCACGTGGGTCCTAAGTCCTAATTCTTGTCTT
>PA10000117 | AT1G09210 | Symbols: CRT1b, AtCRT1b | calreticulin 1b | chr1:2973217-2976655 REVERSE LENGTH=424
AATACCTAAAGTAAGGCTTATATTACATACAAGTATTTATTCACAAGAAGTACAAATATAATATTTTATTGCTATAAATTTGAGCATTTATTTGGGCCCAGTCCAAACCCTTTTAGTATCAGCCAACACGCCCCTGATTTGACATTCGTTAATGTAATGTAGATTCAGGTACAGTATTTTAAAACATTTTAATCTAAATAGTATCAGTCAACACGCCCCTGATTTATCATGCGTAGGTCCCCCATTTCTTGATCAATCTACGTCATCCCACAAGCCAAATTATGTGAAGACAAAACCCCGAAAATTTGACTGCAGTGGGATGTTAAAGATAATATGTGAAACAAGCAGTGCACATTGAAAACCCAGACGGCAGGGCAGGGCAGGGCATTGATAATGCCAACCCAGGGTGGGTAAGAACACTGAAAAGTGGCGTGAGATCATTCCTCTTGAATTCTGAAAGCAAAAATCTTAAAAACAAATGGGTTATGGTGGATCTTTGCACGCTCAGAAGTGGCATCGAGTAACCTCCGTTGTATGGTGACATCCAGCTGTATAAATGCTATTCAAGATCATCATTATTGTAATTTAATTCGTGGATACATTTGATGAGAAGTAGACGTAGTGTGATAGCAGCTGCAACTATGACAGCAGCTGCAGCACAGGGGGGAACTAGACATTCCATCCATTTAATTTCAGAAAACTATCAAAGGGCTACGTTGTGTCGGCAGTTGGCACCCGAGCCCTCGGCAGCAAGGTGAGATGGGGGACACGTACACACACATAGAGAGAGAAAGAGAGTTTTTAAACCTAAATTTAAAATGAAAAGAAAGCTATTTAATTAGTCTGTCACGTATTCTTCCCCCGTAAAAGGGTATCTAAAAGTAAAACTTCCAACTCAATGGTATCTCATTACCAGTGAAAAGGATAATAATCACTGGCTAAAAATGTGTTACAACTAACCAGGACTTACACTGCAAAAAGATGGGAATCCAGCTGGGTTTCAAAGTTCATCATGGTGATCTTCCTCTTCTTCAGCATCAGCATCTTCCTTATCATCATCAGATTGGTCAATGTCACTCTTCTCAGATTCCTCCTCTGCTTCTTTCTTTTTCTCCACTTCTTCAAAAGCAGCCTTCTCAGCATCTTTTTGTGTCCCCCATGTTTCTTCAGCAAACTTCTTTGCATATTCCGGATCATCACAAATTAGAATGTTGTCAAACAAAGTTCCTGACTTCACCTGCCATAACTCAGTAGCAACATACTTCAAGTTGGGGAAGACATTAAGGTCTGGATCGTCCTTGTAATCTGGGTTGTCGATATTAGGTGCCTTCCATTTGCCTTTGTAGTTAGGGTTCTTGATTTTCTTTTGCTTCCATGGTCCCTTGTACTCAGGATTTGGAATGGTTGGGGCAGTCCATTCACCATCTTCTTCATCGTCCCAGTCCTCTGGCTTTTTCGCATCAGGATCAGTGATTTCCTTTGGAATATCATCATAATCCTCAGGCTTCTTGTCCTCGGGGTCTGGAATGTATTCCTCCTCATCCCAATCCTCTGGCTTCTTAGCATTAGGGTCTTTGATTTGCTTTGGAGGTAGCAAGTCCCAGTCGGAGTAAAGGCTTCCAGATTGTTTCTCTTCATTATCAATCAGTATGCTGTATGTAGCATCGGGGTGGATGATAAAGGTGTAAACATGGCTAAGCTGATCCGTTTCACATGGAACATCCTTTTTTATTAAATGGTTTTTCCCATCACGAGTCAGTATAGCATGGACTTTCTTTGTGCTGTATCCACAGATGTCTGGTCCAAACATAATGCTGTAAGGTGTCTCTCCACCAAACTTCTTTTGATCGACATCACCGCTTAGTAACTTCATATATCCACCACCACAGTCAAGCTTTTGCTCATGCTTAACAGAAAATTGAAAAACCAATGTCTTATCCTTGTTACTGAACTCAGGAAACTGGGCAGAGATTGCAAAAAACCTATAATCTGGAGTGGTCTGGATGCCTTTGTCAGCAGGATCACCACTCCATTTTCCAGCAGTGTGCAACCAATCTCCAGCCATGCCTTCATCTTTCTTCCAATCAGACTTCACCCAGCGATCCTCCCAACCATCTTCGAAGCGCTCTTGGAAGAAGACCTCCGCAGATACGATTGAAAGAAGGAGAATTGACGCAGAAAGGAGAAAGAAGAAAGAGGGCGGAGTCGCCATAGTCTTCGCGGCGCCCTACACTGAGAAGGCAAATGGGGAGAGAC
>PA10000118 |  No Definition found
GTAATTATAATTAATAAAGATAAACAAGTAAATGTAGCCACGTTAATCAAGTACCTTGTCAAAAGGCCATCCAAATTCATCAAAATCCTGTGAAAGCAAGTCACTTCACGGACTCCAGCAGACCATATACAATAGCCTTCTTTTTTAATCCCCGCCCTAGGGCAGGGAACCAAAAATGATAGTTGCAATCAGGACGAGAGAAACCAGAAAAGTAACAATGGCAGAGAGAGACCAGAGAGCCACTGAATTCAATTGAAAAATGACACTAATAAAAGCAAGCATACTGATTAAACAAATATTATCCATCCTCAAGAAATTAGAGGTTAAAGAGGCTGAATCCAAGACATTCTCAGGATATTAAAAACACACAAATGATTAAAGTGTCTAAGCAAACAGGTAAAGCTGCAAAACATTAGGCAGGGGACATCTCCTTTTATGTTAACCTCTGGGGAAGGTAAAGTAACCAAAAGAAAGAGCCCTACAACCTATGACCCTGGACATGAAGGAAGATTCTTCCCTCTGTTCAGTAAACTACTTGGATCTCTGCCTCATCTTTCTCCTCTTCCTCTTGAGCCTCCTCATTCTCTTCTTCTTCCACTTCGCCCTCATCGTCGCCTACCCTTTTACTCTCTCCCTTGAATCTAGATGTTTCTTCGCTTCCTGAGAAGATAAGAGAAAACCCTTACTTCCACTTCGCCCTCATAGTCGC
>PA10000119 |  No Definition found
GTAATTATAATTAATAAAGATAAACAAGTAAATGTAGCCACGTTAATCAAGTACCTTGTCAAAAGGCCATCCAAATTCATCAAAATCCTGTGAAAGCAAGTCACTTCACGGACTCCAGCAGACCATATACAATAGCCTTCTTTTTTAATCCCCGCCCTAGGGCAGGGAACCAAAAATGATAGTTGCAATCAGGACGAGAGAAACCAGAAAAGTAACAATGGCAGAGAGAGACCAGAGAGCCACTGAATTCAATTGAAAAATGACACTAATAAAAGCAAGCATACTGATTAAACAAATATTATCCATCCTCAAGAAATTAGAGGTTAAAGAGGCTGAATCCAAGACATTCTCAGGATATTAAAAACACACAAATGATTAAAGTGTCTAAGCAAACAGGTAAAGCTGCAAAACATTAGGCAGGGGACATCTCCTTTTATGTTAACCTCTGGGGAAGGTAAAGTAACCAAAAGAAAGAGCCCTACAACCTATGACCCTGGACATGAAGGAAGATTCTTCCCTCTGTTCAGTAAACTACTTGGATCTCTGCCTCATCTTTCGGCGCTTCCTCTTTAGCCTCCTCATGCGCTTCTTCTTCCACTTGGCCCTCATATCGTCCTTCGCTCCAACCTTGGCTGATTTGCCTCTCGCTCGGCGGCTGATGTGAAGTGGTGAAGAAGTCTGCCTCATGCGCTT
>PA10000120 |  No Definition found
AAGAGAGAGAGAGAGAGAGAGAGTTAGCTTTGGTTGTGGATTTGAGAGAGTGAAGTATTATGTGATGGGGTGGACGTTTTCTTTGTTCAGTTAGATATTTTGTGGTTTTGCTTGTTATGTGTTTCTTAGAGTATGTTTGTGATTTAAAGGGAGGTGGTGCTTTGTTAGTTCGGAATAATATCTCTCTATTTTTCTTTTGTAGTGGACACCTTGACATTTTGGTTATTAGTAGAAAGAAGATCTTTACTAAATTGAAAGAGAATTGTTGCGTGTAGTGTAGAAGTATAAATATCCGCAATCAACAATTGAGCCACACATG
>PA10000113 | AT5G02030 [Trans Factor] | Symbols: LSN, PNY, HB-6, BLR, RPL, BLH9, VAN | POX (plant homeobox) family protein | chr5:395754-398872 FORWARD LENGTH=575
GCGTAACAGGTTTTTTTTTTTTTTAATGATACGGCGACCACCGAGATCTACACTCTTTCCCTACACGACGCTCTTCCGATCTCTTTGATGATGATAACTATGATAACACCAGCAGGTAAAATAGGTACAATGAATGTTGTTCAGCCAACAAAATCATGTAGCAGCTGCCCACTAATATCCCTTCGGTTTTGGGATTCAAAACCTCCCATCACATATGAGCTGCCATTCTCTTCAAGGCCAAAATGTGCTGCTGTCAGTGGTAGAGGCTCTGACAAGCCGCCCCCATTATTTTGGTGGAGCCCTAGTGTGAGGGAGATGCCACTGTTTCCACTGGCCAGGCTTACACCAACTCCACCTCCACGATGACTGGCAACATTCTCATATGACAAGTTCACTGATTCGCCACAATTGTTGTGTAGCTGAGCAAGATCATTTCTGTTTCGCTTTAGAGGCGGGTCTTGGTTCTTTTGGCTGGTGGTACTTTGGGGTTCTTTGTCCATGGGAAGGACTGGAGAAATAGGTGGCCTGTATTGTCCATTGCCATTGCCATTGCTGTTCTCCCCTTCCGACGCCTTCTGAGCTTGTCGCATTTCGAGTGAATGTATTTCTTCCACCATGGGTTTCCAGAGTCTTACTCTAGCATTAATAAACCAGTTTGAAACCTGGTTCCTACTGAGACCTGTTTGTTTAGCCAACAATTGCTTGTCTGCATCAGTAGGATACGGATGTAGGAAGTGTTCAAACAACCATGCGCGAAGCACAGCAACTGCTCGTTCAGGAAGTCCTCTCTGAGGTCGCCAGATATGTGGTTGCTCGAGAATGCTTAGGTTGTGGGGTACTATTTGTTGCCGAATACCTTGATCAACAAGCTCAAAACTCTGACTCTCTTCTTTACTCAAGCCATCTTCGCTAACTTTATTAGTACCGTGGAGTTGGTCGGTGATTGCATTTTTCAAGCACCGGAAGTGCTTTGACATTGCTTTGATAGCTAAAGAAATGAATGGAGCGGCAGTACTGAGGCCAGCTACTGACTCAAATGATGTGATCACAGCCTGCAGCTGCTGGTAGTATTGCTTATATCTCCTATACACCTCATTGAGCAATGAGATCAACCTTGCCTTCATCCTCCGCCGCTCCCCGCCACTGCTCGACTCAATTGGGTCATCACCACCGATGGCGTTCGCACTCAACCTCTCCATCTCCTGCCCCGGCGGCGATCCTGGCGACTCCCCACCGTTTCTGTCAGCATAAAAACCGCGACCCACATTGCAGAACTCCTCTAGCAGCTGCTGCGCCGGCTTCAAAAACCTCGACCCATTGAGAATCGCTGCATAGCCGGTAAACGGCCCGGTCGGAACCGAGCTCCTCGTCATCGGACCACCACCGGAGACTCCACGAGCCGCGTAATTCCCGACATCCTTTTCGTCGAAGATTCCGGCGGATCGATTACGGTAATGCGACGAGAGTGACAGAGAGAGACCTTGACCTGTTGACATCATATCGTGAGGTGGGTAGGATAAATTCTGCTGCTTGAACGCAACCCCACCACCATTATCGAAAGATGGGTCGAAAGCTCTGAAATTTTGGGTGATTTGAGAAGAGTAGAGAAAAGGGTTGGTGTCTTCTTGGTTGAAGGTGTGATTTATGGAAGATTGAGGAAGATCCAAGAGAAGTTGAGAGGAAGAAGAAGAGGAGGAAGAAGGCGTAGATGATGATGAAGAAGAAGAAGACAACGACGAACAGAAAGCAGAAAAGGATAATGGATTTGGAGAAGATCGATTACACAAGCTAAAGCAAGGTACTGAAACAGTTTGCGGAGAGAAGGAGACTGTAAAGGGCACCTTGTTTTTCCGCCTTGAATCATGAAATTAATGGCGATGCAGAATATAGTTCTACTTTTAATGGCCTCTTCTATTTATTTTGTTTTTCCTTCTTGTTTGTGAGTTTTTTAGTTTATTATTGGACAAGTAGCCATCGAATTTTTAAATATTTAGGCCACTTCAAATAATGAATCAATTAGTAAGCAGTATATTTCAATTTTCATCAATTCATGCCTTTATCAGATGATGACATGTTAGAATTTACTTTGTTGATTGCAGATTATCAGACACAATGCCCTAGTGTTCCTTTATTTATGTAGTTTGAATATGGTTGATGTATTTGATATGTACTTTCTTTTCCAAAAGAGAGAATGAGAAGTTGGATATGTATATTATCTTGGTTTTCGAAGGCATGATTGTTAATATTTAAAGAGTCTCT
>PA10000114 | AT1G09430 ACLA-3 | ATP Citrate Lyase A subunit | Cyto? | Cuticular Wax Synthesis | 4-ARALIP-JBO | ATP-citrate lyase A-3 
ACTCAAGCAAGTTTCAAGGTGTTGATGGCTGCTAACTACTCACTCCTCTCCAACGACCTCAACTAATCCCCTCTCTCTCCCTTCTAAAACCTCAGAATTTCATCTTCCCCAACTCCAACTACTAGGGTTTCTCCATTCACCTCTCTTTCTTCTTGTCATCTCATCTTCTAGGTTATTCTTCTCGACTCTCTTTGATCCATCTTGGGAGAGATCGAGCATCTAATCGAAGGAAAAGAAAGGAAATGGCGAGGAAGAAGATCAGAGAGTACGATTCAAAGCGGCTCTTGAAGGAGCATCTAAAGCGAATTGCAGCGATCGGATTGGAGATCTGTTCTGCTCAGGTGACGGAATCAACGGACTTCACCGAATTAACAGACAAAGAGCCATGGCTTTCATCCACGAGATTGGTAGTGAAGCCTGACATGCTGTTTGGGAAGCGTGGAAAGAGTGGATTAGTAGCTCTGAACTTAGATCTGGCTCAGGTTGCTCAGTTCGTGAAAGAACGCCTTGGTGTAGAGGTTGAAATGGGTGGATGCAAAGCACCAATTACCACATTCATTGTTGAACCATTTGTCCCCCATGATCAAGAATATTACCTCTCGATTGTATCTGAGAGGCTTGGATGCACTATAAGCTTTTCAGAATGTGGGGGTATTGAGATTGAGGAGAATTGGGATAAGGTTAAGACCATCTTTCTCCCAACTGAGAAGTCAATGACTTCTGAGGCGTGTGCCCCGCTGATTGCTACACTTCCTTTGGAGGTTCGTGGCAAAATTGGGGACTTCATTAAAGGAGTTTTTGCAGTATTTCAAGATCTGGATTTCACTTTCTTAGAGATGAATCCATTTGCATTGGTAAATGGAGAACCTTACCCATTGGATATGCGTGGAGAACTGGATGACACTGCTGCCTTCAAAAACTTCAAGAAGTGGGGGAACATTGAATTTCCACTGCCTTTTGGTAGAGTTATGAGCCCTACAGAGAGCTTTATTCATGCACTGGATGAAAAGACAAGTGCTTCATTGAAATTTACTGTTTTAAACCCCAAGGGACGCATCTGGACTATGGTAGCTGGAGGGGGTGCAAGTGTCATATATGCTGATACCGTTGGTGATCTGGATTATGCATCGGAACTTGGGAATTATGCAGAGTACAGTGGTGCTCCAAATGAGGATGAGGTTTTGCAGTATGCCAGAGTTGTTATCGATTGTGCTACTGCTGATCCTGATGGCCGGAAGAGAGCACTTCTCATTGGAGGAGGCATAGCTAACTTCACTGATGTCGCAGCTACTTTCAGTGGCATTATTCGGGCTCTGAGGGAGAAGGAATCCAAGCTCAAGGCATCAAGGATGCATATCTATGTTCGAAGAGGTGGTCCAAACTATCAAATAGGTCTAGCTAAAATGCGGGCAGTAGGAGTGGAACTCGGAGTTCCCCTCGAGGTTTATGGGCCTGAGGCTACAATGACTGGAATCTGCAAGCAAGCGATCGAGTGCATCATGTCAACTGCTTGAATCACTTTTCTTTCATTGTTCTTTTGTGTCGTGTGTCGATGAAGTAATTGAGCTCGGCATTGCTTTTGTTTGATTGATAGCTGAGTTAATGCGTAAGAACTGCAACATTTTCTTTTTCTTCTGGAGCATTTACTGCCGATATGTTCCATGGTAATAAATATAAGATCTTCTGCTGCAAAAAAAAAAAAAAAAAAAAA
>PA10000115 | AT1G09430 ACLA-3 | ATP Citrate Lyase A subunit | Cyto? | Cuticular Wax Synthesis | 4-ARALIP-JBO | ATP-citrate lyase A-3 
TGCTCTTCCGATCTTCCCCATGTTCTTATCTGACACTGAGAGACCCCTCACAACTAACCCTCGAAAATCACATTTCACCAACCTTCCCTTCCCTCCACATCAACACTCCTTTAAAACCCCCAACCGCCCACACCCACTCTATCTATATCTTGTGCAGTTGAGTTGAGTTGAGCTTTTTAGGGTTTTATTTCTTTCTTTTCTTCTTCTTTCGAACACATTTGAGATGGCGAGGAAGAAGATCCGAGAATACGATTCCAAGCGACTGTTGAAGGAGCATTTGAAGCGGATTGCAGGCATCCAATTGGAGATCCGCTCCGCACAGGTGACAGAATCAACAGATTTTGCCGAGTTAGCAAACAGAGAGCCATGGCTTTCTACCACAAAATTGGTAGTGAAACCCGACATGTTGTTTGGGAAGCGAGGGAAGAGTGGTTTGGTAGCTCTGAACTTGGATCTTGCTCAGGTTTCTCAGTTTGTGAAAGAACGTCTTGGCAAAGAGGTTGAAATGGGTGGGTGCAAGGCACCTATAACCACTTTCATCATTGAACCATTTGTTCCCCACCACCAAGAATATTACCTCTCAATGGTCTCTGAGAGGCTCGGGTCCACCATAAGCTTTTCTGAATGTGGGGGGATTGAGATCGAAGAGAATTGGGACAAGGTTAAAACCATATTTCTTCCAACTGAGAAGTCTATGACATCTCAGACATGTGCTCCACTGATTGCCGCACTTCCCTTGGAGGTTCGAGGGAAGATTGAGGAATTCATTAAAGGAGTTTTTGCCGTTTTTCAGGATCTGGATTTCTCATTCCTAGAGATGAACCCTTTTACGTTGGTAAATGGAGAGCCATATCCGTTGGACATGCGGGGAGAATTGGATGATACTGCTGCCTTTAAGAACTTTAAGAAGTGGGGAAACATAGAATTTCCATTGCCTTTTGGAAGAGTCCTAAGCCCTACAGAAAGCTTTATTCATGGATTGGATGAGAAGACGAGCTCCTCTTTGAAATTCACTGTTTTAAACCCCAGAGGACGAATCTGGACTATGGTAGCCGGAGGAGGTGCAAGTGTCATATATGCTGATACTGTTGGAGATTTGGGTTATGCATCAGAACTTGGAAACTATGCAGAGTACAGTGGAGCTCCAAATGAGGATGAGGTTTTGCAGTATGCCAGAGTTGTTATCGATTGTGCTACTGCTGATCCTGATGGCCGGAAGAGAGCACTTCTCATTGGAGGAGGCATAGCTAACTTCACTGATGTCGCAGCTACTTTCAGTGGCATTATTCGGGCTCTGAGGGAGAAGGAATCCAAGCTCAAGGCATCAAGGATGCATATCTATGTTCGAAGAGGTGGTCCAAACTATCAAATAGGTCTAGCTAAAATGCGGGCAGTAGGAGTGGAACTCGGAGTTCCCCTCGAGGTTTATGGGCCTGAGGCTACAATGACTGGAATCTGCAAGCAAGCGATCGAGTGCATCATGTCAACTGCTTGAATCACTTTTCTTTCATTGTTCTTTTGTGTCGTGTGTCGATGAAGTAATTGAGCTCGGCATTGCTTTTGTTTGATTGATAGCTGAGTTAATGCGTAAGAACTGCAACATTTTCTTTTTCTTCTGGAGCATTTACTGCCGATATGTTCCATGGTAATAAATATAAGATCTTCTGCTGCAAAAAAAAAAAAAAAAAAAAA
>PA10000116 | AT1G13440  |  | Cyto | Glycolysis | 1-CarboHy-JBO | glyceraldehyde-3-phosphate dehydrogenase C2 
AAGTCAATGACTTCTGAGGCGTGCTGCCCAAAAGCCTTCTTCTCTCCTCTTCATTATATATAACCCTAAAACCCTTCTCCACTTCTCATACGCTCTCTCTCTCTCTCTTCTCCTCTCAGCCGCCGCACCTTATTACCTATTTTGCCCTTCACTCTCTCTCTTACTTCCACCCTCCACCATGGGTTCTGACAAGAAGATCAAGATCGGAATCAACGGTTTTGGAAGGATCGGACGATTGGTAGCTAGAGTTGCTCTTCAGAGGGACGATGTGGAGTTGGTTGCTGTCAATGATCCCTTCATCACCACCGATTACATGACATACATGTTTAAGTATGACAGTGTCCATGGTTCCTGGAAGCATCACGAGGTCAAGGTGAAGGATTCTAAGACCCTTCTTTTTGGTGAGAAACCAGTTGCTGTCTTTGGTCTCAGGAACCCTGAAGAGATCCCATGGGGTGAGACTGGTGCTGATTATGTTGTGGAGTCGACTGGGGTGTTCACTGATAAGGACAAGGCTGCTGCCCATCTCAAGGGTGGTGCTAAGAAAGTGGTCATTTCTGCTCCAAGCAAAGATGCTCCCATGTTTGTTGTGGGTGTGAATGAACATGAGTACAAATCAAACATAGACATTGTCTCCAATGCTAGCTGCACTACCAACTGCTTAGCCCCATTGGCCAAGGTGATCAATGATAAATTTGGCATTGTTGAGGGTCTGATGACCACTGTCCACTCCATCACTGCAACACAAAAAACTGTTGATGGACCATCAAGCAAGGACTGGAGGGGTGGAAGAGCTGCTGGATTCAACATCATTCCCAGCAGTACTGGAGCTGCCAAGGCTGTTGGAAAAGTTCTGCCAGTATTGAATGGTAAGCTTACTGGGATGTCTTTCCGCGTCCCAACTGTGGACGTGTCGGTGGTGGATCTTACTGTAAGACTTGAGAAGGCAGCCACCTATGAACAGATCAAAGCTGCGATCAAGGAACAGTCAGAGGGGAAACTAAAAGGAATCTTGGGGTACACCGAAGATGATGTGGTTTCCACTGACTTTGTTGGTGACAGCAGGTCAAGCATCTTTGATGCTAAGGCTGGAATTGCTCTCAATGAGCACTTCGTCAAACTCGTCTCTTGGTATGACAATGAATGGGGCTACAGCACTCGTGTCGTTGACCTGATCTGTCACATGGCATCAAAGCAGTAGAGGGTGGAATGGTACTACTATCCTGTTCAGACAATTTTCTTACCTGTCGAGTCCCTGTTTGTTTCAAGTGTTAGGAAGGGATGGTGATGCCTCCCGAATAAATAAGATTAGGACAGCACTTGTCTGAGACTGACTGCAGGCTTTCACATTTTTGCTGTCCTTCATGAAGGCATTTTATAAGTACTCAGTCATGGTTTTTTGTTAAAAAGCAGCAGATTTTTGGAACATCCATAAAAAAATATCTCTAAACAAAATTATTTGCATGTGTTGTGGTAAAAGTCTGCATTTGTGTTTAGATTGAATTTCTGTAGGTGGATGATTGTGCTTGCTAAATCTCACTCTTTTATTTTTACACCATCTGATCGCCTTTCATCAGGAAATCTGTATCTCGATCCAGGCATATCCCCCTGGCCAAGCAAGTGAAATAGGGAAATCCAAATGGGTCCTATTATTGATGAGGAAATTTTGGTTCAATTGCTTGTCCATTGGGTGGGTTTTAATGGGCACTGAAATTAGGGTCCCACCCTTAATGGGATGTGTTCATCTCCGCAAGCTAGAGATTCTGAG
>PA10000094 | AT1G06680 | Symbols: PSBP-1, OEE2, PSII-P, OE23 | photosystem II subunit P-1 | chr1:2047940-2049186 FORWARD LENGTH=263
CAGATGCAGGTGGCTTAAGATTAGGGGCATGGCTACCTCTGTGGCTAAACTCACTTAGTGGTTCTTGTTTCATGAATTTTAAATTTTTGACATGCAGGCAAATGAGATGGTCCAAACTTCCAAACGTGACAATTAAAAACCATGCAAAGCCAAAGGATGTTCCAATTCTTACTTATTGGAAGTAATAATTCCCATTCCAGGGAAATAGGAGATACTAATAACTCCCATTCCAGGGAAACAGAGAGCTACTATTTGATCCTATCAAGTCACGCAAGCTAAATAAAATCTCATGCCAACTTAATGCACCCGGTTAGGAGTGATAAATACTGCCTCTAAATAGTAGTACTACTGCTGCTCATATTTCATTTGGAAGGTGGCTGGAACTTGGCCTTTGCAAAGGCAATCAGCTTCTCTGTCTCTGGCATCACCTCCTTCACTGCACTGTCGGCGCAGAATCGCTCGGCCCAACCCACCAAATGGGGTACCGTCTCCGGGTCGAGAATCTTCACACCGGTCTTCTTCTCTGTGGCCTTGATCCACCCCAAGAAGCATCCCAATGCAATGTCAAGAAGCCCAATGGAGTCTCCGCTGAAGAAGCTCTTTCCCTTGCTGCACTTCTCAAAAGCCTCCTCCAAGAGCTGGAACTCTGAGATCACCTGCTTGATTGCCTCGACCCTGGCCTCCTCTCCTTGAGCTCTTGCAATAGTTTGCAGTGAAGGGAACAACTTGTCGTCGATGTAAGCAGCCCAGAAGCGAGCGATGGCGCGGTCATAAGGGTCGCTGGGGAGGATAGAAGGGCCGGTGGGCCACGCATCATCGATGTACTGGACGATGATCATGGACTCGCATACGGGCCGTTGATTGTGGAGGAGGACTGGGATCTTCTTATAGACAGGGTTGGATTCGAGGAGGAGTTGGCTTTTGGGGTTCATCGTCTCCTGGACAAACTCGTAGTCGGCTGATTTGAGATTAAGGGCGATCCTAGCCCTCAGCACAAACGGGCTGGGCCATGCTCCCAACAGCTTCACCTCACCCATGGCTGGTTAGTGCTTACCACCACCACTACCACTGCTGCAAATTGATACAAGGCAGAAACTACAAACACACACCCCAACCCAATAAACCACACACAATCAAAGCAACACAAAGCAGAGGGAGAAACAGTAAGATATGGCATCCACTGCCTGTTTTCTCCATCACCATGCACCCTCCACTGCCTCTAGAACCACCCCATCACAGCGCCATGCATCCAACATCAAGCCTTCCCAGCTAATTTGCAGGGCCCAGAAGCAGACAGGCCAAGACGAGGAAAGCAACGCTGCTGCGGGAGTCTCTCGCCGATTGGCTCTTACAGTGCTCATTGGGGCTGCAGCCATTGGCACCAAAGTCTCACCAGCTGACGCTGCCTATGGTGAAGCTGCAAATGTGTTTGGGAAGCCAAAGACAAACACAGACTTCTTGCCCTACAATGGCGACGGGTTCAAGCTGTCGATTCCAGCAAAATGGAACCCAAGCAAGGAGGTGGAGTTCCCTGGCCAAGTGCTGAGATATGAAGACAATTTCGACCCCAACAGCAGCGTCTCCGTGATGATCACCCCTACTGACAAGAAATCCATCACTGACTTTGGATCCCCTGAAGAGTTTCTCTCTAAGGTGGATTATTTGTTAGGAAAGCAAGCCTACTCCGGAAAAACTTCATCTGAGGGTGGATTCGACCCAGATGCTGTGGCAACGGCAAATATACTGGAAAGCTCCACCTCAACTGTTGGCGGGAAACAGTACTACTTTGTTTCCGTCTTGACCAGAACGGCTGATGGAGATGAAGGCGGCAAACACCAGCTGATAACGGCCACTGTCTCAAACGGAAAGCTTTACATCTGCAAGGCGCAGGCTGGAGACAAGAGATGGTTCAAGGGAGCTAGGAAGTTTGTAGAGAGCGCGGCTAGCTCCTTCAATGTTGCTTAAAAGTGGGATGTGGGAGTGATTTGTGTGAATGTAAATTAGAAAATGCAATCAAGACTGTCATGTCTAGGGGTGAGAAGGGAAGTTATGTCATATGGAATTTCATGATCTAATGAGTTGCGAAATCTCTCCTTTTTTTCTGTATTTAATAGCTTTATGATTATTATAACTATTCTCCATTAGATCACTATGTATTGTAGAGTTAGAGTTATTGTAATCTTTAAAACATGCATGCCTGTGTTTTTCACATTACTTGCTCCCTTAGAAGTGCATGAGAGTATGTTTCATGTTGACACTTGACAGTGATCAGAACCTTCAGCAGTGGGCTGCATATTGATTGG
>PA10000095 |  No Definition found
GTCTCCAACCTCCTTGGTGTAAACGTCCGAGACCCGAGGGAACGGGCGCTTCGGTGCCCCTGCCGACCGCAACGCCACCGCAAGGTGGGAGCCAGCACAGAGAAGCTTACATCCGGGCGCAATATTCACGGATTCCCCGGGGGCGGAAACTCGAAATAGGTACAACCGTCGGCCCGATTGTCGGATCGGCTCAATCTGGCCGCCGCCGGGGAGCTCCTTTCGAGCAGATTATCCATGGAGCCCAAGATCGCGCACCGCCCTCCTCCAGAAACGGAGTCGAGCCTCCTGTCGACCGTCACATCGGCGGGGCCGCTGGGGGGAGGGGGGGGGGACGAATCTGTGCGACATGGGGCTGAATCTCAGTGGATCGTGGCAGCAAGGCCACTCTGCCACTTACAATACCCCGTCGCGTATTTAAGTCGTCTGCAAAGGATTCTGCCCGCCGTCCGGTCGAAATTAATCTTCAAGGCGGCCCGTCGCGGCTCGTCCGCCGCGGGGGCTTCACCAACGGCACGGGCCCATGGGGGCCAAAGAGGCCCCTACTGAGGGTCGGCAAGCGGGCGGCGGGCGCGAGCGCCGCGTGTTTAGCTTGGATTCTGACTTAGAGGCGTTCAGTCATAATCCGACGCACGGTAGCTTCGCGCCACTGGCTTTTCAACCAAGCGCGATGACCAATTGTGCGAATCAACGGTTCCTCTCGTACTAGGTTGAATTACTATCGTGGCACGATCATCAGTAGGGTAAAACTAACCTGTCTCACGACGGTCTAAACCCAGCTCACGTTCCCTATTGGTGGGTGAACAATCCAACACTTGGTGAATTCTGCTTCACAATGATAGGAAGAGCCGACATCGAAGGATCAAAAAGCAACGTCGCTATGAACGCTTGGCTGCCACAAGCCAGTTATCCCTGTGGTAACTTTTCTGACACCTCTAGCTTCAAATCCCGAAGGTCTAAAGGATCGATAGGCCACGCTTTCACGGTTCGTATTCGTACTGGAAATCAGAATCAAACGAGCTTTTACCCTTTTGTTCCACACGAGATTTCTGTTCTCGTTGAGCTCATCTTAGGACACCTGCGTTATCTTTTAACAGATGTGCCGCCCCAGCCAAACTCCCCACCTGACAATGTCTTCCGCCCGGATCGGCCCGCCGAGGCGGGCCTTGGGACCAAAAGGAGGGGCGATGCCCCGCCTCCGACTCACGGAATAAGTAAAATAACGTTAAAAGTAGTGGTATTTCACTTGCGCCGCCGAGACGGCTCCCACTTATCCTACACCTCTCAAGTCATTTCACAAAGTCGGACTAGAGTCAAGCTCAACAGGGTCTTCTTTCCCCGCTGATTCTGCCAAGCCCGTTCCCTTGGCTGTGGTTTCGCTGGATAGTAGACAGGGACAGTGGGAATCTCGTTAATCCATTCATGCGCGTCACTAATTAGATGACGAGGCATTTGGCTACCTTAAGAGAGTCATAGTTACTCCCGCCGTTTACCCGCGCTTGGTTGAATTTCTTCACTTTGACATTCAGAGCACTGGGCAGAAATCACATTGCGTGAGCATCCGCAGGGACCATCGCAATGCTTTGTTTTAATTAAACAGTCGGATTCCCCTTGTCCGTACCAGTTCTGAGTCGACTGTTCGACGCCCGGGGAAGGCCCCCGAGGGAGCCGTTCCCGGTCCGTCCCCCGGCCGGCACGCGGCGA
>PA10000096 | AT3G05890 | Symbols: RCI2B | Low temperature and salt responsive protein family | chr3:1758179-1758452 REVERSE LENGTH=54
AGTAGTTTATCTGAGTATTTGGCCAAGGATGGATTTAAATCATATACTTGATTCTAAAATAATTGGGATAAGTCTTGATGATAAATATTTGATTGTGATCAACCTAGACCTCTTATGCACATCACTCATGAATTACCATGTCTATATTTAACAGGCATCCAACTATTGCTCACCTGAATACAAAAATGAGACTATTGAAAGCTATTAGACTTGAAAACTATATATAGATCGCATTGTTGAATATAATATAAACATGCATTTTCAACATATCAATTTTTTTGTTGAATATAATAAGAGCCACAAAAATGGAAATCACTTTTTTTTTTATTTCAAATAAAAATCACAGCAGCCTTCATAAAAAAGAAGGAATATTAATGCACACACAATGAATACCATCTACCAATTCCAATACCAACAACAACACCCACATATTGGTAAATTCCTGAAACAAGTCGTAAAACCTTTACAACATACAATTTCAAAGAAAGAAAAAAGAGAACCAAATTCACTACCAACTTAACAAAAGAATCAAACTAACAGATCCTCCATCCTCCATCAGAGATCACAGTCGGCCCATCAATCCATCAGATAGTGGGTCATTTAGTTATAGCATATATGGCATAGATGATTCCAGGTAGATACCCAAAAAATGTCAAAACCAAACAGAGCCAGAACTCCACCTGGCAACCGAATTTGAGGAAGACTCCAAGAGGAGGGAGGAGAATTGCAATGAGAATGTCTATGCAGTTTAACGTTCCTTCATCTGCCATTTTCTCTCTCTCTCTCTGTCCCCCCCTCCTGTATCTGTCTCCTTCTCTCTTTACTTTCTCTCTCTAGGGGAAGATGGAAATGGGAGAAGGAGACAGATACAGGAGG
>PA10000097 | AT3G61470 | Symbols: LHCA2 | photosystem I light harvesting complex gene 2 | chr3:22745736-22747032 FORWARD LENGTH=257
AAAATCTTCTGGTTGAGGATACCCTCATTAGATTCCTAATGCCACGTGGCAGAACATGGGCTAACCAGGGAGCTCTCCTCCTATCTCCTGGAGATAAGCCCTTGCCTGCTTACATTAACAGGTCTCCTTCACACACAACCCAAAGACTGCTCTGGGACAATGGCTTCTGTCTGTGCTTCTTCTTCTGCAGTTGCAGCTGTTGCAATCTCTTCTTCCAGTTCTCAAAAGAGTGGAAATGGTTTGGGAGCCACCAAGGCTTCTTTCCTAGGAGGAAGAAAACTGAGGCAGGGGAAGTTGGCAGCACCAGTGGCAAGACGGTCTTTTTCTTTTTCGGCAGTTGCGGCCCTTGAAAGACCCATTTGGTTCCCAGGCAGCACCCCTCCTCCATGGCTTGATGGCAGCCTTCCTGGAGATTTTGGGTTCGATCCTCTTGGCCTTGGATCTGATCCAGAGAGCCTAAGATGGAACGTACAGGCAGAGCTTGTGCACTGCAGATGGGCTATGTTGGGTGCTGCTGGCATTTTTATTCCTGAGCTACTGACGAAGCTTGGTATTCTGAACACTCCTTCATGGTACACTGCTGGAGAGCTTGAGTACTTCACAGACAAGACCACCCTGTTTATTGTGGAGCTATTCTTCATCGGGTGGGCTGAGGGAAGACGGTGGGCGGACATTATCAAGCCTGGTTGCGTGAACACTGACCCCGTCTTTCCCAACAACAAGCTTACTGGGACCGATGTCGGGTACCCTGGCGGTCTTTGGTTTGACCCACTTGGTTGGGGCACGGGTTCTCCCGAGAAGCTCAAGGAGTTGAGGACCAAGGAGATAAAAAATGGGAGGTTGGCCATGTTGGCCGTGGTGGGTGCATGGTTCCAAGCCATTTACACTGGCACTGGCCCCATTGACAACCTATTTGCTCACCTTGCTGACCCTGGCCATGCTACTATTTTTGCTGCATTCACTCCCAAGTGAAGAAAGCAAGGAAGGGCATTGACAGGAATGAATGTGGAAAATTATGATGTAAATCTTTTGAGAGGATTATTAGAGTTGAAAGAGGTGTGTGATGATGTGTATCATTAGAAACTTGTACTGCTTTTGTTCATGACTTCTATGGTAATGTCCATGCAATGTATAAATCCCTCTTTCATGTTTACTTCCGTAGAGCCAATTAAAGCCCCAGGCCTTGAACAGGCAGTAGTAAAAACTACTGGTTTTAGTCTCCCCTTGTGTAGTAAGGTAGCTGCCATCTTAATTATTTTAATGATTCTTAAACTTATTGTCAAGGTAGGTTATTGATGAAGTTTGTGTGCTCGCGCTATTTTTTTTCCCAATTGCGTGGATATTGTCCGCCTCACTGTAGCCTGAAAGGTCTCTCAAAAAAATCCTTTAAATAAATTCATGGCTTTTTTAGA
>PA10000098 |  No Definition found
CATGAGAGGCCTGTGACTACTTTAAAAGGAAACATAAATATAAATATATTTATATATCAATAATCATATTATATTTTTTTTCCCACGTCAAAAGCCAGAGTTAAAAAGCTACCTGGATTTTTAAATGGGCTTATTGTAACAGCAGTAGGCAATCCTACAATCACCTCCAAAACCCCTTCAGTAACAAATAACACCCACCCCATATACAGAAGATCAAAAAACAACGAGCTTCTTGAGGCAAGCCAAAGCGAGGGGAAGTGGCACCGTTATTGTCTTCCGACCCAGGCCTATCTATAAGTAGTAGAAGAAGATT
>PA10000099 | AT5G24870 | Symbols:  | RING/U-box superfamily protein | chr5:8545008-8546923 REVERSE LENGTH=520
CTCTCTCTCTCTCTCTCTCCTTTTCCTGAAAAGGTTGAAATAAACAAAATCCAGAGCCTTCTCTCTCCAGCTGGTGTTTGTGCGGTCCACGACATCATGTGGGTCCATGTTAGCGTGGAGATCACGGACAACCGTTGATCTCGTGGATCCAACGGTCGAGAGGTGGTTAGTATCAAACAGAAGTAAGGATTTCGTCAAAGCCGGCTCTTATTAAACCCTCGGATCGTGCAATCGCACGCCGACCTGCTGTCGATTGCATTCCCAGTCTCCGCCGGATCAAACACGGCTTCTGACCATCGAATTTCTTTCTTTGGAAATCAAGTTGCCAACTCTTTCAGATAGATTCATATTTGCATCAGATCATCCTTATCAAGCTTTACACATGGATGGATGCACCAGTAAAAGAACTACCGGCAGGCTTGGTATTGTTAAAAGGGGCTCTGCTTCCTCCTTCAAAGATTTAAAACACGAAGAGGATAAAAGCATTAGATGTGCTAACCGTATAGGATGCAACACCAGACTGAAGTCAATGAAAGGTACTCAAATTGGCAACCCCAACGCGGAAAAGGACAAATGTTTAAGACTGACCTTCCGTTCTTCAAGCAGCAATGCCATACTTGGAAACTCCCCTAAACCCTACGCCGGCAGAGGTAACCTTCAAAAGCCTTTCCGGGAACAACAGAACCAGGCATCATTGAAAGAAACAGTTCTAACTGAAAGTAGTAGAAGACATGGGGAGGCGGAAGTTTCAGAATCCTCTCTTTTGACTGCAGAGGTGCTTGCCGAACATCCTCAAAATGAAGAAAGTGAATCTGTAGTTAGACAAGATTTTTCTGTCAATACAGGAGAGGAAGTGGGCAGCTCTAATGTTACATCAGGTTCTGGTGCCAAAAAGCAAATCTATAAAAGAATTGGATTGCGCAGTGAAGACACTTCCTTTGGTTCCAGTGCTTCTGTTCGACGTTCTTCCTTGTCTACTAGAAACAGTGGTCAGGTTGCAAAATCTCTCTCTCCAAGTCAGGGTTCTAAAGCTCATAGGGATGGCCTCAGAAATGACAGATGTGCATCAGTATCAGACTCTCACCTTTCAGGCAATTCTTCTCCAGATTCAGGCAATGGCAGAACAGGCTACACAATAAGAAAGAGATGTCCGGATGGAGAGACCTCTTCTTCCGCAACTAGGGCAACTACTAGGTTGTCTACTGTAGGAAATTCAATCTCTCAAAGGAGGAATGGTCCCTCCAGACCGAGTCTATCTTTTCATGAAGGTTCATCCTCTCAACAAGCTTCTGGAAAGAGCAAAAATTGGTCTGCAAGCAGTAATGTTGGTGCAGCAGTTAGAACTCGAAGAATGGTCTCTGCAGACTCCAGGACAAGGGTACCTGCACGTGCCAATAACAACTATTCTTCACTCACTGAGCCTATTTTACCTCACGAACTATCTCAAACTGAAGCTTTGGTCAGTGGGTCTACTACTCCCAGCTCATCACAGTCATTCCTTACAGAATTTCGATCTAGTTTCCATAACTCCCGTGGGCAACTGGATTCTAGCAGTGAGATTGTGCATAGCAGTCCAATATCTCACTCTGAAGATGGCAGCAGTACTCGTGCACTCCATGGCCATTCGGTGGATAGAGATAGCTTTAGACGTATTAACATGGATGGAGTTGCAGAGGTATTGTTTGCATTAGAGAGGATTGAACATGATGCAGAGTTGACATATGAGCAATTGTTGGTTCTGGAGACAAATTTGTTATTAGGTGGCCTTGGTTTGCATGATCAGCATAGAGACATGAGATTAGACATTGATAACATGACATATGAGGAACTATTAGCTCTAGAAGAGAGAATGGGTACTGTCAGCACTGCCCTTCCAGCAGAAGCCTTGTCAAAATGTCTTAAAAGATGCTGCTACATGCCTACTGCTCTCTTTCCAGGGCTAGCAGGTTGTGGGGAGGATGATACTAAATGCAGTATCTGTCAGGAAGAGTATGAGGCAGGAGATGAGATGGGCAAGTTAGGCTGTGAGCACCGATACCATCTGGAGTGCGTCAATCAGTGGCTTCGGCTGAAGAACTGGTGCCCCATCTGCAAAGCTGCTGCATTGCCATCTTAGTTGACCCACCTAGTTTGACCATTGGTTTGCTCAATTGCTTTCCGCACAACAAATCCTGTACAGTTGGACTTCTGTTTTCACTTCTTTGTATATATTTGTTAGGTTCATCAAGTCATGAAATAAACCCCACAAGACAAGGCATCTACAACCTTTTACAGCTTGTTCTTGGCTCGTCAGTGGAATCATCATTACTTTTGAAGGACACATCAAATAAATGAAGAGTCTATAGAAAATGAATTGTTATATTTTTTTGAATGGGTTGATCTGTTACTCTGCATCTGAACATTGAGATATGAGGCTTGTGGGAAATGGAAATTGGCTTCATTGCT
>PA10000104 | AT3G47470 | Symbols: LHCA4, CAB4 | light-harvesting chlorophyll-protein complex I subunit A4 | chr3:17493622-17494773 REVERSE LENGTH=251
GCAACATGTTTCCAGCTCTTCATCCAAGTTCTGAAAATTACTTGTCCCAGTTTTCGAATTTTATTTTGTTGCCAATTTTGAAATATTCCCAGCAATACAAAACATTTAAAGTTGGTACCAACTGACTCTAAACAAGTAGGTAAATTGTAGAGAGGAAAATTTGAATGCCAACATAGTAGAAATACAAGGCATTGCATTGATCTAGTAACCATTTACATTCTAAACCCTTTTCCCCTTCATTTTCCACACGGAACAGAAGGAAACTCATCTCCAAACAACAGAAGGCATTGGTCCATAGTTACATAGAGAAGATAAAGAAGAATTAAATGTCTCAATCTTTCTAATAACCTTGGAAAGTTTGGATGATGGTGTTGTGCCATGGATCTGAAATGTGCTGCAGGAGGTTCTCAAAAGGACCTTTTCCTGTCACATTGTGTTGCACAACAAACCCCAAGAATGCCAGCATCGCCAATCGCCCGTTTGCGAGCTCCTTTTCCTTGGCCTCCTCTGTGGGTTCAAAATTGAGGGGGTTAAAGGGTCCACCAGGATATCCACACTCATGAGGAGGCAAGCTGTAGTTCTTGAAGATGGGGTCCTGGTTGACGCATCCAGGGTTCTTTATGTCTTGCCATCTCCTGATCTCCACGTAATGGAACAAGATGAACTCGATGACAAAGAGTGTAGAGGAGGATGCAAAGTACTCAGACTTTCCCGCATCGTACCACTGGGGCGCGTTGATGACCCCTATCTTGGTGAACACCTCAGGCAGCAGCATCCCGACCACACCCAACATGGCCCATCGCGAATTCACAAGCTCTGCCTGAATAAACCACTTGAGGTTCTCAGGGTCCTCTGCCAGCCCCAGAGGGTCGAATCCATTGTCGCCCGGGAGGCTGCCAGTGAGATAACCTGGAGAAGCAAGACCCGGCAACCACTCGCCCTTCTTGGCAACCACTTTGAAGGAATTCACCGACGACGACGAGGTGGGTGCTCTCACGCTCACCGGTGACATTTCTCCACTGAGTTTGCCGCGAGACCCACCGGTCAGGAATCTAGATTTCGAAGTGCAGGACCGGAATCCGGCGCCGGAGGCCAGAGTAGCAACCATTGCCATATGTTTGAATAAATGATCAAATTAACTAACGGACAGCCCTCCCCAGCTGCTGCTGCTTGCACCTATTGTGTGTGTGTATGTGTCTCTTTGCAATGAGTGGGATGAGAGGATGTGGAATGAATGAATGAATCCTTTGTATTTCCAACCACTGGCGATCTTGTGGCTCAAGTTGGTTTGCTCAGAGGAACGGTCAATATTGGGTTCCTTTAAAAATGAATGGTTGGAGATTGGATGC
>PA10000105 | ATCG00490  |  | Plastid | Rubisco | 5-CarboHy-JBO | ribulose-bisphosphate carboxylases 
TTTTTTTTTTTTTTTTTTTTTTTGCATTGGGCTCTTTCATTAACTGATAAAAAGATCGGCTAGTCCACCATATTTTTTCTTGACAGGAAGATAACGAGATGGCTCCATGCGCTCGGATTCATTATTTGAATTCTGATCCGGGAGCAATACCAAAGTGTTTCAAAGAAGGGTTACCCTGACGTAGGTCTGCCTCCGGCCTAGATCAACCTAAGTTAAATGGAGTCTCTATCAATCCGCCCCAAGAGTCAAATATGATACTTCATACACCTTAAAGTTCATAGGACGAAAAGAGGTTATTTTGAGGTCCTTATCCTCATTATGCCTAGCATTGAAGGGCCTGGGTATTCACCTTATCAATGATCAAACCAATGATGGGTTCTATTTGGTACCTGAATTGGCACCTGAATCGGACCGAACAAAATATTTGTCAGGCTATTGTTCTCTTGTTCCCTCGAATCCATGGAGTAAGACATCGATTTCTCAATAAGATCAATTCTGTTGATTGCATGATGGACTCCTCTGAAAAAGCATTGGCGCGCGTGTAAACGAGGTGCTCTACCTAACTGAGCTATAGCCCTTGTCATAGACATATTAACATCTAGATAATTTCTTGTCAAGATGGATATTCCATAATCCCACATGATAACTCTCCGATCCGTTTCCTGCCAAGGATTGGTATTGCTGAGAAGTAATATTCCGTCTATAATCCCCGATGTGATGGGTCCCATTTTTTCTTTCTCTTTGTGATGATAAATGACCTACTTAACCCAGTGGTTAGAGTATTGCTTTCATACGGCGGGAGTCATTGGTTCAAATCCAATAGTAGGTAGAACTTATTAGATACCGGAGTCGATGGTATCTAATAAGTTTTTCTACCCACCTTCTTCTCTTTTTTTTTATGGATTTTGTACCCTTTCCCTATTATACCCCCACTACTCATATTTGTATTTGTTTTTTTTTTGTTCGTTACATCAGATTACAATTGATTGTATCCAATTGGCGGAATCCAAATATGGTGTATAAACAGAACTTCTTTTGATTATTCTGATACATTGACTAGTACGAAATAACATTGATAGCCTCTACTCGTGTCCTAGCTCGTCTAAGAGCTAGATTCGCCTCAATTGCTTGTCTCTTGCCTTCAGCTCTACTCAAGTTAGCTTCAGCTATTTCAAGAGTTCGCTGAGCTTCTTGTGGATCAATGTCACTACCCTTCTCTGCATCATTTACTAAAATGGTGATCTCATTATTGCCTATTCTAGCGAAACCGCCCATCACAGCCATCGTTAACCATTGGTCGTTGAGGCGTATTCTCAAAATACCTATATCTACGGCTGTGGCAATAGGGGCGTGATTTGGTAATACGCCAATTTGGCCACTATTAGTAGATAAAATGATTTCTTTCACTTCCGAATCCCAAATAATTCGATTCGGAGTCAGTACACAAAGATTTAAGGTCATTTCTTCAATTTGCTCTCCACTTCTAAGTTCATAGCCTTCGCAGTAGCTTCATCAATGTTACCTACCAAATAAAAGGCCTGCTCGGGAAGACCATCTAATTCTCCGGAAAGGATCAGTTGAAACCCCCTAATTGTTTCTGTAAGACCAACATATTTCCCTGGAGAACCAGTAAATACTTCTGCTACGAAGAAGGGTTGTGATAAGAAACGTTCAATTTTTCGTGCTCTTGCTACGGTTAAACGATCATCTTCAGATAATTCGTCCAACCCAAGGATAGCTATAATGTCCTGAAGTTCTTTGTAACGTTGTAAAGTTTGCTTAACTCTTTGCGCAGTTTCATAATGTTCCTCACCAACGATCCTAGGTTGTAGCATAGTTGACGTTGAATCTAAAGGATCTACTGCTGGATAGATACCTTTGGCAGCTAATCCTCTTGATAGTACGGTAGTAGCATCTAAGTGCGCAAATGTCGTAGCAGGAGCAGGGTCGGTCAAATCGTCCGCAGGTACATAAACTGCTTGAATGGAAGTTATAGACCCCTCTTTGGTAGAAGTAATTCTTTCTTGCAAAGAACCCATTTCTGTACTAAGGGTAGGTTGATAACCCACAGCGGAAGGCATTCTACCTAATAAGGCGGATACTTCTGATCCTGCTTGGACGAAACGGAAAATATTGTCGATAAATAGAAGTACGTCTTGTTCATTAACATCCCGAAAATATTCCGCCATGGTTAGGGCAGTCAAACCAACTCTCATACGAGCTCCCGGCGGTTCATTCATCTGTCCATAGACTAGAGCTACTTTTGATTCTGCAATATTTTGTTCATTAATCACTCCGGATTCTTTCATTTCCATGTAAAGATCATTTCCTTCACGAGTACGTTCGCCTACTCCGCCAAATACAGATACACCTCCATGAGCTTTGGCAATGTTGTTGATCAATTCCATGATGAGTACTGTTTTACCCACCCCAGCTCCCCCGAATAGTCCGATTTTTCCTCCACGACGATAAGGGGCTAAAAGATCTACCACTTTAATCCCTGTTTCAAAGATTGATAATTTGGTATCTAACTGGATAAAAGCAGGCGCAGATCTATGAATAGGAGATGTTGTGCGAGTATCTACAGGACCTAAATTATCAACAGGCTCTCCAAGAACGTTGAAAATTCGTCCTAGAGTAGCTCCACCCACTGGAACGCTTAGAGGAGCTCCCGTGTCAATCACCTCCATTCCTCTCATCAGACCATCTGTAGCACTCATAGCTACAGCTCTAACTCGATTATTTCCTAATAATTGCTGGACCTCACAAGTCACATTAATTTGCTGACCGACAGTATCTCGACCCTTAACTACCAAAGCGTTGTAAATATTAGGCATCTTGCCGGGGGGAAAAGCTACATCCAGTACCGGACCAATGATTTGAGCAATACGCCCCAGGTTTTTTTCTTCAAGTGTGGAAACCCCAGGCCCAGAATTAGTAGGATTGATTCTCATAATAATGAAAGTAAAATATGTCAAAATTTTTTGCGAATATTACCGAATCGAAAATAAATGTCCGATAGCAAGTTGATCGGTTAATTCAATAAATAAGAAATGGGAGTTAGCGCTTGATTTCGTTGGTACCATTCAACTGAATCCAACTCAATCGTTTACTCATTCACTAAATGAATTTTAAAGTTCAACCAACCCTTTTTCAAAATATCTATCAAATCAAGTAGATGAATAAGAATCATGGGGAAGTCTTTCATTTTTCTATCATTATAGACAATCCCATCCATATTATCTATGGAACTCGAACCTGAACTTTATTTATGATTCAGAATTTCTATCTTATTGGCCGTTGTTCCTTATTTCAGCATATTAGTTTCCGCCTATTCTTGTTTTTATTTTTTATACCCTTTCATGGATGAATTCTGCCTATTTTCACATCTAGGATTTACATATACAACATATATCACTGTCAAGGGTGAATTTCTTATTATTTAGATTCAAAAAAAAAGAAGGAGATCCAAACTTGCAAAACAAGGATTGGGTTGCGCCATACATATGAAAGGGTATACAATAATGATGTATTTGGATGTATTTGGCAAATCAAATACCATGATAACGAACCATTCTAATTAGTTGATAATATTAGTTGAGAATTTTGTGAAAGATTCCTGTGAAAGGTTTCATTCATTACTAATCCATGTCGAGTAGACCTTGTTGTTGCGAGAATTCTTAATTCATGAGTTGTAGGGAGGGACTTATGTCACCAAAAACAGAGACTAAAGCAAGTGTTGGATTCAAAGCTGGTGTTAAAGATTACAAATTGACTTATTATACTCCTGACTATGAAACCAAAAGTACTGATATTTTGGCAGCATTTCGAGTAACTCCTCAACCCGGAGTTCCACCTGAGGAAGCAGGGGCTGCGGTAGCTGCCGAATCTTCTACTGGTACATGGACAACTGTGTGGACCGATGGACTTACCAGCCTTGATCGTTACAAAGGACGATGCTACCACATCGAGCCCGTTGCTGGGGAGGAAAGTCAATTTATTGCCTATGTAGCTTACCCTTTAGACCTTTTTGAAGAAGGTTCTGTTACGAACATGTTTACTTCTATTGTGGGTAATGTATTTGGGTTCAAAGCTCTACGAGCTCTACGTCTGGAGGATCTGCGAATTCCTCCTGCTTATTCCAAAACTTTCCAAGGCCCGCCCCATGGCATCCAAGTTGAGAGAGATAAATTGAACAAGTATGGTCGTCCCCTATTGGGATGTACTATTAAACCAAAATTGGGGTTATCCGCCAAGAACTACGGTAGAGCGGTTTATGAATGTCTCCGTGGTGGACTTGATTTTACCAAGGATGATGAGAACGTGAACTCCCAACCATTTATGCGTTGGAGAGACCGTTTCTTATTTTGTGCCGAAGCAATTTATAAATCGCAGGCCGAAACAGGTGAAATCAAAGGACATTACTTGAATGCTACTGCAGGTACATGCGAAGAAATGATCAAAAGGGCCGTATTTGCCAGAGAATTGGGAGTTCCTATCGTAATGCATGACTATTTAACGGGGGGATTCACTGCAAATACTACCTTGGCTCATTATTGCCGGGACAACGGCCTACTTCTTCACATCCATCGCGCAATGCATGCAGTTATTGATAGACAGAAGAATCATGGTATGCACTTTCGCGTACTGGCTAAAGCGTTACGTATGTCTGGTGGAGATCATATTCACGCTGGTACCGTAGTAGGTAAACTAGAAGGGGAACGGGACATCACTTTGGGTTTTGTTGATTTACTACGTGATGATTTTATTGAAAAAGACCGAAGTCGCGGTATTTATTTCACTCAAGATTGGGTCTCTATGCCAGGTGTTCTGCCCGTGGCTTCAGGGGGTATTCACGTTTGGCATATGCCTGCCCTGACCGAGATCTTTGGGGATGATTCCGTACTACAGTTCGGTGGAGGAACTTTAGGACACCCTTGGGGAAACGCACCTGGTGCAGTAGCTAATCGGGTGGCTTTAGAAGCGTGTGTACAAGCTCGTAATGAGGGACGTGATCTTGCTCGTGAAGGTAATGAAATTATCCGTGAAGCTTCCAAATGGAGCCCTGAGCTAGCTGCCGCTTGTGAGGTATGGAAGGAGATCAAATTCGAATTCGCCGCAATGGATACCTTGTAATCCAGTAATTCCCGTTCGTTCCCCTAATTGCAATTAAACTCGGCCCAATCTTTTCCTAAAAGGATTGAGCCGA
>PA10000107 | AT2G02850 | Symbols: ARPN | plantacyanin | chr2:826630-827720 REVERSE LENGTH=129
AATTAAACATGGATTCATGTAGACATTTTCAATTTAGATCCTTCGGATCTTCTGGGACCCATCCTGATTGCTATACATTCATGAGAAGAATCAATTGCTAATAATGATATCAAACGAAGTCCTTTATTTATTTTGCTTTACAAGGAATACGTATTTGCACACTACATGCCCATAAACCAGCTGACCAACAGCGTAGGACAATGAAATCCTTTATTTAGCATCCAAGCTAGTGACTGAAACACATACACTGACATATACTAGTAGTCTAGTCAGGAGGTAGGAGATAGTTGGTCACATCCATCAAACTTTTAACCTTGGTCCATTTGGAAGCGGAGAAACTTTGGAGAAAACCTGAGTAGAGAAAACTATCTATAGCTCAAATTTGTACGGCGGTGAGACAGTTTACTCCACTTATTTTTTTCACCTGATTTCACTACATCCAAATGGGGCCTTGAAGGTCTCAATTCATCATGCAGCATTAACAGCAATCTTCATCCCACCCTGGCAGTGTCCCACGAAATTGCAGATGAAGAAGTTTTGTCCCCTGGCAAGTTTGATCTGATCATTGCCTGTCTGGTACACCTTGGACCCCGTCGGAGTTGTGCAACCTTTGTACCCACCACTGTTCACCGCCACCACGTTATGTATTGCCGAGTTATACTTGAACACAAGCACATCGCCTGCCCTGAAACGCTTGCCGTTGGGCCAATTAACGACATTGAATGTCCAACCGCCGCTGTCGCCGACAGTATAAGTGGCCGCCTGAGCGATCTCAGAGTGGATGAGTAGGAATAAGACTGTGACCCCAGCAGTAGCCACAGCATTCCATGCACTGCCTCTTCCCTTGGCCATTCTATGCATCAGATCAGAGTGCACCCAACAAGCAGAGAAAATTGCAGCACTCGAGAAGGCAGCAGTGGCAATCTAAGTGAAGATGTTAAACAGAAATTGTAGGTTTTTATAGGGGTTTTTGGGCATTAGCAAAGGACCCATTCATTAATGAGAGACGCTTTTGTGGAGTGTGGAATTAGCTGGAAGCTCATTGAAGTTGCTAACCACCCACAAAGACATTTTGTGCAGGTGGAATTTATGGGTCTGTTTCTCTCTGTTTTTTTTTTAAACTGTCGGTTGTGAGAGGGGAAATCTTTCTGCTTTATCATTGATGGTATATTGGGGTCCACTTTGATTTTCTTTTCTTGTTTTTCTTCTACTTTTTCTATATCTTTTACAATATTTTATCATGCAATGGATGTATTCATTGAAAATGCTCCATGCTCCTATGAGAACTTTGTGGTGACACTGCTCCGTACGCCCAAATCCAAACACCCGTCTAATCACCCCGGAAAATTTTATTTGGTGGAGGTCTTTATCATCTTATTTCCTTGGGTTTAGATCATGATGGGTTCTTCTCACGCCCATACTTGGAGCAATCTAATAATAACTATATAATTATTTATTATGTATGAATCAAAATGAATGTGAGGCTTGTTGGTGCTTTCAGACTGGCCTAAGG
>PA10000160 |  No Definition found
AATACAGGCTTCTCTGCTATCTCGAAATTGCGTAGGTGAAGTAGAGATCGACGAGTTGATGTCTTTTCTACTTCTTACAGTCCATCGCACACTTGTTATATTTGTTTATATAGTTATAGAAGTCTAACTAATGGAAAGCGCCTATGAATGAGTTCCAAGAAAGCGGCCGTTCACGTCAGGAATAGAGGTTGTTGATGTAGTTGCTTTTAGTTTTTTTCGTTCTATCCATTCGAGATTGGGTTGGTGTTCAGTCTACCGTCAACCGATCGAAAAGAAAGAATGGGATGGATGCCCGGGCATTTCTCTCTAAAAGAAGCGATCCCGTTTGGGGGTTGAAATAAAGTTCAAATCGTCGAATCGCGATTTAATTTTATTGATTATCTTAGTGAAATGAATCTCAATTTGTTGAGGCAAGTCAGCTCCAACATGCCAGTAGTTAGTCGAAAAGCTGAAAGCTCAAAGCTCAAAGCCAAGAAAGTCAAGCCAAGCAAGCAAAAGAGGGGTATTAATGACAAGAACGATTGAGGTCTCGTAGAGCCTTTATTCAACCAATTTGTTTGGCGGTGAGTTGCTGTTTGGTTGGTAATAATAGTGGGTGGTCTCTCGCTATAGCTGGCTGTTCAACTAAGCTAAGCGGCTCAGTTCCCCGGTGTCTGTGCTGGCTTGGATGGGTGCGGCTTCAGCCTCTCCTCTATGCCGGACCCCCGCATCATTTAACCGACCTAAACTCGGCAGCTAACAGCTCCTATCTTTCATCCTCCTCTCATTATTAAGGATATGGTAATGGCCAGCAGTAAGCAAGAATCCGGTGGGTTTTTGCTTCCCTTACCTCTCTGAAATTATCTCCTATCCTTATCAATGTCGCCGACGTTCGGGTCTCATAACGCTTTCATCATATATAAGATCAGTCGGTTGAAGAACCTAAATCGAGATTGGGTTGGTGTATATATAACATAGAAAGTGAGGGGTCAGGAGAGAGAAGAGAGGGAGTACGCCCGGTTCACCAGGTTCTACCACTGCAGGGCCCAATCATACTCAAAAGAAGAGTTTGATCCTGGCTCAGAACGAACGCTAGCTATATGCTTAACACATGCAAGTCGAACGTTGTTTTCGGGGAGCTGGGCAGAAGGAAAAGAGGCTCCTAGCTAAAGGTAGCTTGTCTCGCCCTGCTGAAAAACGGAAGTGCGCGCTAGCGCACTCCGGCTTTCGAGCCAGATGGCTCTCAGCCTTCGTTTGCTGGGAACAGTTGAGAACAAAGTGGCGAACGGGTGCGTAACGCGTGGGAATCTGCCGAACAGTTCGGGCCAAATCCTGAAGAAAGCTAAAAAGCGCTGTTTGATGAGCCTGCGTAGTATTAGGTAGTTGGTCAGGTAAAGGCTGACCAAGCCAATGATGCTTAGCTGGTCTTTTCGGATGATCAGCCACACTGGGACTGAGACACGGCCCGGACTCCCACGGGGGGCAGCAGTGGGGAATCTTGGACAATGGGCGAAAGCCCGATCCAGCAATATCGCGTGAGTGAAGAAGGGCAATGCCGCTTGTAAAGCTCTTTCGTCGAGTGCGCGATCATGACAGGACTCGAGGAAGAAGCCCCGGCTAACTCCGTGCCAGCAGCCGCGGTAAGACGGGGGGGGCAAGTGTTCTTCGGAATGACTGGGCGTAAAGGGCACGTAGGCGGTGAATCGGGTTGAAAGTTAAAGTCGCCAAAAAGTGGCGGAATGCTCTCGAAACCAATTCACTTGAGTGAGACAGAGGAGAGTGGAATTTCGTGTGTAGGGGTGAAATCCGGAGATCTACGAAGGAACGCCAAAAGCGAAGGCAGCTCTCTGGGTCCCTACCGACGCTGGGGTGCGAAAGCATGGGGAGCGAACAGGATTAGATACCCTGGTAGTCCATGCCGTAAACGATGAGTGTTCGCCCTTGGTCTACGCGGATCAGGGGCCCAGCTAACGCGTGAAACACTCCGCCTGGGGAGTACGGTCGCAAGACCGAAACTCAAAGGAATTGACGGGGGCCCGCACAAGCGGTGGAGCATGTGGTTTAATTCGATACAACGCGCAAAACCTTACCAGCCCTTGACATATGAACAAGAAAACCTGTCCTTAACGGGATGGTACTGACTTTCATACAGGTGCTGCATGGCTGTCGTCAGCTCGTGTCGTGAGATGTTTGGTCAAGTCCTATAACGAGCGAAACCCTCGTTTTGTGTTGCTGAGACATGCGCCTAAGGAGAAAGTCTTTGCAACCGAAGTGAGCCGAGGAGCCGAGTGACGTGCCAGCGCTACTCATTGAGTGCCAGCACGTAGCTGTGCTGTCAGTAAGAAGGGAGCCGGCGCCTTTCGAAGCACTCTTTATTCAACCGCAGTCGTGTTGCGTCACGAGTCTACAAGCCCCACTGATACCTACCTATAGTCTAGTCAAAGTACCAGTGACGGTGACTTGGTTACGACGACGTCGAGTTGGCGGCGGAGGAAGACTCGGCATTCAGGCGAGCCAGCTCC
>PA10000162 | ATMG00030 | Symbols: ORF107A | hypothetical protein | chrM:11918-12241 FORWARD LENGTH=107
AATACAGGCTTCTCTGCTATCTCGAAATTGCGTAGGTGAAGTAGAGATCGACGAGTTGATGTCTTTTCTACTTCTTACAGTCCATCGCACACTTGTTATATTTGTTTATATAGTTATAGAAGTCTAACTAATGGAAAGCGCCTATGAATGAGTTCCAAGAAAGCGGCCGTTCACGTCAGGAATAGAGGTTGTTGATGTAGTTGCTTTTAGTTTTTTTCGTTCTATCCATTCGAGATTGGGTTGGTGTTCAGTCTACCGTCAACCGATCGAAAAGAAAGAATGGGATGGATGCCCGGGCATTTCTCTCTAAAAGAAGCGATCCCGTTTGGGGGTTGAAATAAAGTTCAAATCGTCGAATCGCGATTTAATTTTATTGATTATCTTAGTGAAATGAATCTCAATTTGTTGAGGCAAGTCAGCTCCAACATGCCAGTAGTTAGTCGAAAAGCTGAAAGCTCAAAGCTCAAAGCCAAGAAAGTCAAGCCAAGCAAGCAAAAGAGGGGTATTAATGACAAGAACGATTGAGGTCTCGTAGAGCCTTTATTCAACCAATTTGTTTGGCGGTGAGTTGCTGTTTGGTTGGTAATAATAGTGGGTGGTCTCTCGCTATAGCTGGCTGTTCAACTAAGCTAAGCGGCTCAGTTCCCCGGTGTCTGTGCTGGCTTGGATGGGTGCGGCTTCAGCCTCTCCTCTATGCCGGACCCCCGCATCATTTAACCGACCTAAACTCGGCAGCTAACAGCTCCTATCTTTCATCCTCCTCTCATTATTAAGGATATGGTAATGGCCAGCAGTAAGCAAGAATCCGGTGGGTTTTTGCTTCCCTTACCTCTCTGAAATTATCTCCTATCCTTATCAATGTCGCCGACGTTCGGGTCTCATAACGCTTTCATCATATATAAGATCAGTCGGTTGAAGAACCTAAATCGAGATTGGGTTGGTGTATATATAACATAGAAAGTGAGGGGTCAGGAGAGAGAAGAGAGGGAGTACGCCCGGTTCACCAGGTTCTACCACTGCAGGGCCCAATCATACTCAAAAGAAGAGTTTGATCCTGGCTCAGAACGAACGCTAGCTATATGCTTAACACATGCAAGTCGAACGTTGTTTTCGGGGAGCTGGGCAGAAGGAAAAGAGGCTCCTAGCTAAAGGTAGCTTGTCTCGCCCTGCTGAAAAACGGAAGTGCGCGCTAGCGCACTCCGGCTTTCGAGCCAGATGGCTCTCAGCCTTCGTTTGCTGGCTAGCGCGCAACGGCAACACTTGACTTTGCCCAAGTGCTTGCTGGTTTTTCCATCATCCAATCCACAACAAATCGAATGAAACCTGGCGAAAAAGAAGTGAACACTTTGCTGAGGCGTGTTTGTTTTTCTTCAAACCCCCAATCCGCTCTCGCTCGCCGCTACTAACGGGGTCTCGGTTGATTTCCCTTCCTTTAGCTACTCAGATGTTTCAGTTCGCTAAGTTTGAAAAGTCCAAAGAGCGCAGACTAGCCACGGAGCTTGGATACGGTTTCCCGATCGGAGATCCATGGATCACAGACGGTATCTCCCCATGGCCTTTCGCCTCTGAAAGCGTCCTTCCTTCTCAATGCCCGGGCATCCATCCAATGCATTCTTTTCGATACAGTACGGTAGACTGAACACCAACCCAATCTCGAATGGATAGAACGAAAAAAACTAAAAGCAACTACATCAACAACCTCTATTCCTGACGTGAACGGCCGCTTTCTTGGAACTCATTCATAGGCGCTTTCCATTAGTTAGACTTCTATAACTATATAAACAAATATAACAAGTGTGCGATGGACTGTAAGAAGTAGAAAAGACATCAACTCGTCGATCTCTACTTCACCTACGCAATTTCGAGATAGCAGAGAAGCCTGTATT
>PA10000165 |  No Definition found
GGAGTTTTCGGAGCTGGCTTCAAAGCCTACGCGCGCAGTGAACTTTGTGAAAAGGTTGGAAGATCTGGCCAAAGAAGGTGATAGCCCTGTAGATTCGTTCCCATGGTTCGATCCTTCCCAGTAAAACGCGGCGTGTTCGAATTCTGATCGCTTTTACGCGAGAAAGGGGGACCACCCTCTAAGCCTAAGTATTCCTCAATGACCGATAGCGTACAAGTACCGTGAGGGAAAGGTGAAAAGAACCCTATTTAGGGAGTGCAATAGAGAACCTGAGATCCGATGCGAACAATCAGTCGAAGGAGCGGAGCTTAGAGCCGGCGGGCGCACTCACTCTAACGGCGTACCTTTCGCATGATGGGTCAGCGAGGAAATGGGAACAGCGGCTTAAGCCATTAGGTGTAGGCGCTTTCCAGAGGTGGAATCTTCTAGTTCTTCCTATTTGACCCGAAACCGATCGATCTAGCCATGAGCAGGTTGAAGAGAGCTCTAACAGGCCTTGGAGGACCGAACCCACGTATGTGGCAAAATAAGGGGATGACTTGTGGCTAGGGGTGAAAGGCCAACCAAGATCGGATATAGCTGGTTTTCCGCGAAATCTATTTCAGTAGAGCGTATGATGTCGATGGCCCGAGGTAGAGCACTCAATGGGCTAGGGTGGCCCCCATTTCGCTTTACCAACCCCAGGGAAACTCCGAATACAGGCCTAGATCGTTTGTACAGACAGACTTTTTGGGTGCTAAGATCCAAAGTCGAGAGGGAAACAGCCCAGATCGTACGCTAAGGTCCCTAAGCAATCACTTAGTGGAAAAGGAAGTGATCGAGCGATGACAACCAGGAGGTGGGCTTGGAAGCAGCCATCCTTTGAAGAAAGCGTAATAGCTCACTGGTCTAGCTCCATGGCACCGAAAATGTATCAGGGCTCAAGTGATTCACCGAAGCGACGAGACCTTGAAAGCTGCTTTTTCAAGTGTCAGTAGCGGGACGTTCTGTCAATCGGGGAAGGTTTTTGGTGACAACACCTGGAGATATCAGAAGTGAGAATGCTGACATGAGTAACGATAAATCCTGTGAAAAACACGATCGCCTGCCAGTGGAAGGCTTTCTGCGTTCAGTCAATCTACGCAGAGTGAATCGGTCCCTAAGGAACCCCCGAAAGGGCTGCCGTCCGATGGGTACACGAAAGTGACGAAGTTGCTTTGACTACTGAACCATGCCTGTCTGTTGGAGCGAATTGGATGATCGGGCCGAGGGCTGCCCCCTCTTCCCCTCGCTCTCCTTTCCCTAATATGAACCTTGAGTCATCAAAGCCTTTCTGACTCGGCCTGGCCCGGTCGCCCTACGCTACTGGAGCTGAAAAAGGCTAGCGCGCCAGCAAACGAAGGAGCAAGTGTAGGCGACCCCAAGGG
>PA10000168 | AT3G52590 | Symbols: UBQ1, EMB2167, ERD16, HAP4 | ubiquitin extension protein 1 | chr3:19505668-19506681 FORWARD LENGTH=128
AGAAGAAGAAGAAGAATCGGAAGGCGGGTCGGAAGCAGGCACAATCCCTGCCCTAAAAACGCAGTGGAGAAGAGAAGGAAGAAGAAGAAGAAGAATCGGAAGAGAGAAAGATGCAGATCTTCGTAAAAACCCTAACTGGGAAGACCATTACCCTAGAGGTCGAATCCAGCGACACCATTGACAACGTCAAGGCGAAAATCCAAGACAAAGAAGGAATTCCACCGGATCAGCAGCGCCTCATCTTTGCAGGAAAGCAGCTCGAAGATGGCCGCACTCTGGCCGACTACAATATCCAGAAAGAGTCGACGCTGCATCTCGTTCTGAGGCTTCGCGGTGGAATTATCGAGCCTTCTCTGATGGCATTGGCCAGAAAGTATAACCAAGATAAGATGATCTGCAGAAAATGCTATGCCCGTCTCCATCCTCGAGCTGTGAACTGCAGGAAAAAGAAGTGTGGCCACAGCAATCAGTTGAGGCCAAAGAAGAAGATCAAGTAAATTCAATTATGGAGAGGATGGTACCTGCAGCAGAAGCTCTTCTACTGATGATACCCTTTTATTTAGAAGCAGAAATTACTATTTTGACGTTTTGATTATTGGTTGTCAATTTTACTTTTTCTATTTTGCTGCTAAACTTGGAGTTCAGATCTTAGTTGTTATCCTTAATTTAAGGCTTTATTGAGTACTGAATGCATTTGTGGGGTATTATTAGTTCCGAAAGTTGGGACCTGCCATATTTTAGAATCACTGCATAAGATATGGGTTTGATCCATCCGATAGCAAGGCCACTAGCCATTTGGCTACATTGATATGAGACTTGTGTGCTCTTCCAATGTGATAAGGTTCTGTAGATGATGATGCTAATATTTTTAGGCAGGGCAGGGGGCAGCTAGAAGTACTGGAGCAGGGTTTATGTTTTGCCCAAGATGAAATTGCCCCAGCATAGCATGTAAATTGTAATGCTATCGGTGAATTTCTTGTTTGCTGTTTAACCCCGTTAGGCATTATTTTCGTTCTGCACCAATGGCAGTCTATACTACTTCCTTCTGGGAGATTCAATGGGGAATTCTGTATATATTCCAATTGGGAGTTGTTCAATTCTGAAGGTAATCATAGTGTTAACCGTTGCTTTTATTTTCTTCTCTTAAAAAAATTGTGTTCCCTCTATTTGGGGATCGGAAGCTTTCTATTAT
>PA10000169 | AT2G47110 | Symbols: UBQ6 | ubiquitin 6 | chr2:19344701-19345174 FORWARD LENGTH=157
AGAAGAAGAAGAAGAATCGGAAGGCGGGTCGGAAGCAGGCACAATCCCTGCCCTAAAAACGCAGTGGAGAAGAGAAGGAAGAAGAAGAAGAAGAATCGGAAGAGAGAAAGATGCAGATCTTCGTAAAAACCCTAACGGGGAAGACCATAACCCTCGAGGTCGAATCCAGCGACACCATCGATAATGTAAAAGCCAAAATCCAGGACAAGGAAGGAATCCCACCAGACCAGCAGCGTCTGATCTTCGCTGGCAAGCAGCTCGAGGACGGTCGCACCCTAGCCGATTATAACATCCAGAAGGAGAGCACCCTCCACCTTGTCCTCCGCCTCCGCGGCGGCATGGCCAAGAAGCGCAAGAAGAAGACCTACACGAAGCCCAAGAAGATCAAGCACAAGAAGAAGAAGGTCAAGCTCGCCGTCCTCCAATTCTACAAGGTCGACGACTCCGGCAAGGTGCACCGCCTCCGCAAGGAGTGCCCCAACGCTGAGTGCGGCGCCGGGACCTTCATGGCCAATCACGAGGACCGCCACTACTGCGGGAAATGCGGGCTCACCTACGTCTACCAGAAGGCGGGAGGTGACTGATTTGTTATGCCTAATATTAGGGTTTCTTCTTCTTCTTCTTCTTCTT
>PA10000170 | AT2G47110 | Symbols: UBQ6 | ubiquitin 6 | chr2:19344701-19345174 FORWARD LENGTH=157
CCGCTGCTTGGGGGGGATCAGTTTTATTTCTTTTGGGAACCAGAAAAGTCGAAGTCTCTCCCTCTCTCTCTCTCCCTTCAAGTTCAAGATGCAGATCTTCGTGAAAACCCTCACCGGCAAGACCATCACTCTCGAGGTCGAGAGCTCAGACACCATCGATAACGTAAAGGCCAAGATCCAAGATAAGGAAGGAATTCCTCCCGACCAACAGCGTCTGATCTTCGCCGGCAAGCAGCTCGAGGACGGTCGCACCCTCGCCGACTACAACATCCAGAAGGAGAGCACCCTCCACCTTGTCCTCCGCCTCCGCGGCGGCATGGCCAAGAAGCGCAAGAAGAAGACCTACACGAAGCCCAAGAAGATCAAGCACAAGAAGAAGAAGGTCAAGCTCGCCGTCCTCCAATTCTACAAGGTCGACGACTCCGGCAAGGTGCACCGCCTCCGCAAGGAGTGCCCCAACGCTGAGTGCGGCGCCGGGACCTTCATGGCCAATCACGAGGACCGCCACTACTGCGGGAAATGCGGGCTCACCTACGTCTACCAGAAGGCGGGAGGTGACTGATTTGTTATGCCTAATATTAGGGTTTCTTCTTCTTCTTCTTCTTCTT
>PA10000171 | AT5G03240 | Symbols: UBQ3 | polyubiquitin 3 | chr5:771976-772896 REVERSE LENGTH=306
TCGACCCTCCACCTCGTCCTCCGCCTTCGTGGAGGCATGCAGATCTTCGTCAAGACCCTCACGGGCAAGACCATCACGCTCGAGGTCGAGAGCTCCGACACCATAGACAACGTGAAGGCGAAGATCCAAGACAAGGAGGGGATCCCACCAGACCAGCAGAGGTTGATCTTCGCTGGGAAACAGTTGGAGGATGGAAGGACCCTCGCCGACTATAATATTCAGAAGGAGTCTACTCTCCATTTGGTGCTGCGTCTCCGCGGTGGGATGCAGATCTTCGTCAAAACCCTGACTGGAAAGACGATTACTCTGGAGGTGGAGAGCTCTGATACGATTGATAATGTTAAGGCGAAAATTCAGGATAAAGAGGGGATTCCTCCTGACCAGCAGAGGTTGATTTTTGCTGGGAAGCAGTTGGAGGATGGAAGGACTCTGGCGGATTATAACATCCAGAAGGAGTCTACCCTTCACCTTGTCCTCCGTCTCCGTGGTGGTGTCTTCTGAGCTGGGCTGTTTGGGTAGCTTTCTGTCAAGTGGGTTCTAAGATTATCCAAGTTTGATCCTTTTTTTCCCCTTTTTTTTTTTTTTTTCTCTTCTC
>PA10000172 | AT3G04870 | Symbols: ZDS, PDE181, SPC1 | zeta-carotene desaturase | chr3:1342842-1346189 FORWARD LENGTH=558
GGCATCTGTGTTCCCTTAAGTCAGATTGAACGAACAATAGTCCCCTTAACTGACCAACATGCTGTTATTTGATCAAGCACTCACTACAACAGAAAAAGGTCTAGGCACTGATTGGCACTCACTAAAAATATTTCCCATGATACCCGGATAGAAGTTCTCTCGGTTTGCTTGCCCAACCCAATTGAGGCCTGCATACCAACATAAAACTTTGGTCCAAGCCGAAGAATACATTTCATTCTATAAATATGGAAGTTCATCAACATACAATGAGCATTTATATTGGGGAGCGCAGCTGACTTACACATAAATGAATTATAATGCTGCTTGTCCTCATCTATTTTAGAAAAATATCCATGGATCAGACTGGCAAACTGTAAAATTAGCATCAAACAAGACTCAACTCATCCGCTACATTCACATCCTTGCCTGTTTCTCGGGCATTGCTGGTAGCAACTTTCTTCCGCAGTGCTGCCAACTCTTCCCCGGCATCACATATATATGCTGCAGCTTGCCTGCCTGATAGAGTTGCTCCTTCCATACTGTCAATGTAATCCTGCTTTGTATAGGACCCAGCAAGGAAGAAATTCTTCACAGGAGTCTTCTGATCAGGCCTAAAAGGGTCTTTTCCAGGTCCCTCACGATATAGGGATTGTCCAATTTTCACCACAGACGACCAGAGAACTTCTAAACCTTGTGCAGATGGGAACAAAGCCAAAACCTGCTTTTGAACTCTGTTTATAATTTCGTTGTTTGGCAAGGGCATGTAAGGATCACCAGGTGTAAGAACAGCTTGGATAAGAGAACCTTGTCCCTCGATGTAATAATCTTCTGGAGAAGTAAGTGCAAGGTCTGCAAAGCAGGAAAAGTCCGCATCTGGAGTGTAAAGGAGATTATCCAACCCTATGGCTTTCCTCAGTTGTCTTGATCTTTCCAGATCCTGCAGCTCGGTAACCCACCCATTGTATCTAAGTTGAACAGTGATAACAGGCACTCCAACTAATTTATAGATTGCGTCAAAGAAATCACATTCCCTCCATTGTGATGGAAGTAATCTTTTAATTCCAGGGACATCACAGGCTGCGACATACACATCTGCTTTCACAATTTGTTTTTGTGTAGCCTTCGACATGGCAAGGCCTGTAACATATGTTTCTCCATCAGCAGATTTATCATAAAGAACCTCTCTGCAACCCCACCTCAGGTGAAACCTTCCCCCTTTATCTGTGATATACTTCCGGATTGGACCACTCAAATAGACATCAGGAGAACCCTTGAGCATCCGCAATAGGGAAGCCTCCGTCTTGGTGGCAAATAAAGCAAAAATGGTGAGCATACAACGTGCACTGATATTATCACAGTCAATAAATCCGAGGGCATAAGCAACAGGATCCCACATTCTCTGGATACTTGCGCGTGTACCACCTTTGGAGAGGAACCAATCTGAGAAGCTAACACTATCCAAATTCCTGATGTCCCTCAGAGCACCATCTGGATCAACAAGAGCACGTACAACTGGGCTCAGAGCAAGTGCCACAGCATTCCTTGCTTTGTCATAAGTCTCAAGCTGATTAGTAGTCAAGAATGCACGGATCCCATGTAATGGTGCTCCAACTGGAAACCGAAAATCTAGTTCACCAATTTGGCCGCCTTTGTTAACGAAAGTATGAGTGTGATCCTTCACAAGTAAGTTTTCGTTGGCCCCAACCTTTTTCATCAGACGAAAAAGGTTGTTGTAGCAGCCAAAAAACACATGCAGTCCCATTTCAATGTGGTTTCCACGCTTATCCACAAATGAACCTACTTTGCCACCAATGAAAGACCGAGACTCGTATATATCAACCTCATGGCCCTGATCCAAAAGCTCCACTGCAGTTGACATTCCAGCAAGCCCAGCCCCAATTATGGCCACTTTAAGTTTAGGTCCTCTATAGTGCTCAGGTTCTGGAGGAAACAACCCTTTTGGAGCATTGACACTCATGTCAGAGACTTTGTTGTCGAGCGACGAACGAACTTCCCATCTCCGAGTCCTGAACTGAAGCAAATCACTTCGGAAGAGATCGGCCGGACGGCTGAGAGAGCATCCGTAAATCTCACTGCGATATCCAAAGGAAGTCGCAGCAGGAGAGCAGATAGAAGAAGTCATATCTGCTCTAAGCAACAAGGGAAAGGAAAAGGAAAGCAGAGGAAGCTAGGGTTTTTCCTCTGTTCAAGGAGAAGGAGAAGGAGAAGGAGGAGAGGGTGTTGAGGAGAAGAAGAAGAAGAAGGAGTATTTGTTGAAGTGGGCGGATTTTGAAGAGGCAACATGGGAGCCCGAGGAGAATGTGGATCCTGAGCTCATCTCAGAATTTGAGAAGGTTGGGCCTTTCTCTGTGCAGTCTAGAACAGAGGGTCAGACACAGGAGAAGGTTGCCTCTTGACCAAG
>PA10000173 | AT5G02500 | Symbols: HSC70-1, HSP70-1, AT-HSC70-1, HSC70 | heat shock cognate protein 70-1 | chr5:554055-556334 REVERSE LENGTH=651
AGCCAAACATTCAATATACCACAAATCCTACTATTTATTAATCGATCTGATCACCCAAGTATCACCCAAAATAATAAAATTAACAGCGATCGAGCTCACTTCTATAGGCCTATCCTCTTAGATGAGATCATCCCCAGATATACTGGGTCTTGGAAAAACAACCTTCACATCCCCAGATATTAGGGCTGATCAGAAGTTAAAAAACTGCTCAGTTGAGCATCAAAGATAGTGACAACATGATATACTAACACTGACTAAAAATTAAAATAGTAATGCACCAAACAAACAGACACAAAATTAACTAACCACTGCAAAATGAGACAAAAAATAAATGAGAAATGTAACCTATAACTCCAGCATCATCAGCTTCGATTGAAAAGGTTTCTTCCAACAGGAAATTATAAGCACAACTGACATGAAACATTTTCCAGGAATAGAAAATACAGGCCCAATACCATGGGCCTAACAGAGAGAGAGAGAGAGAGTATAGACTTACTAAAAACTAAAAACCCATTCAAAATCCTAATTCAAATTTAATCAACTTCTTCAATTTTGGGACCAGCACCACTGCTGCCTCCAACTGAGGGACCATCTTCATCCATGCCAGCAGGCATCTCACCACCAGCTCCCTGATACATCTTAGCAATGATGGGGTTGCAGATGCTCTCAAGCTCCTTCATCTTGTCCTCAAATTCATCCGCCTCTGCAAGCTGGTTGCTGTCAAGCCACTGGATTGCCTGCTCTATTGCATCCTCAATCTTCTTCTTATCTGCCGCATCCAATTTAGCCCCAATCTTCTCATCCTTGATTGTGTTTCTCATGTTGTATGCATAGTTCTCCAGGGCATTCTTGGCCTCCACCTTCTTCTTATGCTCCTCATCCTCAGACTTGTATTTCTCTGCCTCCTGGACCATCTTCTCTATCTCCTCTTTGCTCAACCTACCCTTGTCATTGGTGATGGTGATCTTGTTCTTCTGCCCCGTAGTCTTGTCCTCAGCAGAGACATTCAAGATACCATTGGCATCAATGTCAAAACATACAGTGATTTGAGGAACACCTCTAGGAGCAGGAGGGATACCGGAGAGCTCAAATTTACCCAAGAGATTGTTGTCTCTTGTTCTTGTTCTCTCGCCCTCATAGACCTGAATCAAGACACCAGGCTGGTTGTCGGAGTAAGTGGAGAAGACCTGCTCCTTCTTAGTGGGGATCGTGGTGTTCCTGGGAATCAAAACAGTCATGACACCTCCAGCTGTCTCCAACCCAAGTGAGAGAGGGGTGACATCCAAGAGGAGCAAGTCCTGCACCTTCTCATTGCCCTCACCACTCAAGATGGCAGCCTGGACTGCAGCACCATAGGCAACAGCCTCATCAGGGTTGATGCTTTTGCAGAGCTCCTTCCCATTGAAGTAGTCCTGAAGCAGCTGCTGGACCTTGGGAATTCTAGTGGATCCACCGACCAGGACGACATCATCGACGGAGCTCTTGTCCATCTTGGCATCCCTCAGGCACTTTTCCACTGGCTCCATGCACTTCCTGAAGAGGTCCATGTTGAGCTCTTCAAACCTGGCACGAGTGATGGTGGAATAGAAGTCAATGCCTTCATACAAGGAGTCAATTTCAATGGTGGTCTGGGCAGTGGATGAGAGGGTCCTCTTAGCCCTCTCACATGCAGTCCTCAATCTCCTTAGAGCCCTAGGGTTACCACTAATGTCTTTCTTATTCTTCCTTTTGAACTCCTGAACAAAGTGGTTAACCATCCTGTTGTCGAAATCCTCTCCTCCAAGATGAGTGTCTCCAGCTGTGGCCTTCACCTCAAAGATGCCCTCCTCAATGGTGAGAAGGGAGACATCAAAGGTGCCACCTCCAAGATCGAATATAAGAACGTTCTTCTCTCCAACACTGGTTGCCTTCTTGTCAAGGCCATAGGCAATTGCAGCGGCTGTAGGCTCGTTGATGATACGCATGACATTAAGGCCTGAAATGACGCCAGCATCCTTGGTGGCTTGACGTTGGGAGTCATTGAAGTAGGCAGGAACAGTGACCACGGCATTCTTAATGGTGGTGCCAAGGTATGCCTCAGCAATCTCCTTCATCTTGGTGAGCACCATAGAGGAGATCTCCTCTGCAGAAAACTGCTTCTCCTCGCCCTTGTATTGAACAACAATCATAGGCTTATCACCAGGGCCAGCAAAGACCTTGAAAGGCCAGAGCTTAATGTCATTCTGAACAGAGGAGTCACTAAACCTCCGACCAATTAATCTCTTGGCATCGAAAACAGTGTTGATCGGATTCATCGCGACCTGGTTCTTGGCCGCATCTCCAATCAAACGCTCCGTATCCGTAAACGCAACATACGAAGGAGTCGTTCGGTTTCCTTGATCATTCGCAATGATCTCAACCCTATCATGTTGCCAAACGCCCACGCACGAGTACGTGGTTCCAAGATCGATTCCGATCGCAGGACCTTCGCCTTTTCCTGCCATCGTCGTCTCTTCTCTTCTCTACTCAAAATTGGTGAAAGCTCGCACGGAATTGAAAAATCTCAACAAGAAAAACAGGAGATTCTACACAGAGTATGATTTGGAAACGAGATTGGAGAAGGAAAGGAAGAGAAACGGCCTATATATGGGGTTTTGCTAGGAATTCCAGAAGCTTCAGTGGATTCTGGACCGTCGATCGTGGTGAGATGAACGGCTAAGAACTTTTTTCAAGTCGATGGAGAAGAGACACTGGCGCGGTCTGAAAACTGTATAGTATT
>PA10000141 | AT1G18890 | Symbols: ATCDPK1, CPK10, CDPK1, AtCPK10 | calcium-dependent protein kinase 1 | chr1:6523468-6525736 REVERSE LENGTH=545
CTGTAAATTAGAAACCCATGCAATTGATCAAACTTCAAAGATGGAAGATCACAAAAAAAAATGACCGGTAAGAGGAGGAAGAAGCAGCAGCAGCAGCAAAGCGCCGGCCGCCGCGCCAACCCCTTCTCGGAAGACCCCATCCACTCCCCCAACCTCCGCGTACTCAAAGACGTCGTCCCCTTCTCCCACCGCTCCCGCCTCGGCGACAAGTATGTCCTCGGCCGAGAGCTCGGCCGCGGCGAGTTCGGCATCACGTACCTCTGCACCGACCGCGAGACCCGACAGCCCCTCGCCTGCAAGTCCATCTCCAAGCGCAAGCTCCGCACTGCCGTAGACGTCGAGGACGTCCGCCGCGAGGTCCAGATCATGTCCTCCCTACCCCACCACCCCAACCTCGTCCGCCTCCACGCCACCTACGAGGACCCCCACAACGTCCACCTCGTCATGGAGCTCTGCGAGGGTGGCGAGCTCTTCGACCGCATCGTCGCCCGTGGACACTACTCCGAGCGCGCAGCGGCCTCCGTCGCCCGGACCGTCGCCGAGGTCGTCCGCATGTGCCATGAGCATGGGGTCATGCATCGCGACCTCAAGCCGGAGAACTTCCTCTTTGCGAATAAGCGCGAGAATTCGCCGCTCAAGGCTATCGATTTCGGCCTCTCCGTCTTCTTCCGGCCAGGTGAGCGGTTTTCGGAGATTGTAGGGAGCCCGTATTATATGGCGCCAGAGGTTCTGAAGAGGAATTACGGGCCGGAGGTTGATATATGGAGCTCGGGTGTCATCCTCTATATACTGCTTTGTGGGGTTCCTCCGTTTTGGGCAGAGACGGAGCAAGGTGTTGCACAAGCGATTCTTCGTGGGGTGATTGATTTCAAGAGGGATCCCTGGCCGAGAATATCCGATGGTGCGAAGAGTCTTGTTCGGCAGATGTTGGAGCCTGATCCGAGGCGACGGTTGACTGCTCAACAGGTGCTTGAACATTCCTGGTTACAAAATGCAAAGAAGGCTTCAAATGTTCCACTGGGAGATATTGTGAGGGCAAGGCTCAAACAGTTCTCTGTGATGAATAGATTCAAAAAGAAAGCTATGCGGGTAATTGCGGAGCACTTGTCAGTTGAAGAAGTAGAAGTCATTAGAGACATGTTTAAATTGATGGACACCAACAATAATGGGCAAATAACGTTTGAGGAACTGAAGACTGGTCTTCAGAAAGTCGGTTCCCAGCTAGCTGAGCCAGAGATGCATATGTTGATGGAAGCGGCTGATGTTAATGGAAATGGCGCACTGGACTACGGAGAGTTTGTTGCGGTTACAATCCACTTGCAGAAGATGGAAAATGATGAGCATTTCAGGAGAGCTTTTATGTTCTTCGACAGAGATGACAGTGGATACATAGAAATGGATGAATTAAGTGAAGCATTAATCGATGAATCTGGGCAAACTGACAGTGAAGTATTGAATGATATCATGCGCGAAGTTGACACAGATAAGGATGGACGAATCAGTTACGACGAATTTGTTGCAATGATGAAAGCTGGAACCGATTGGAGGAAGGCATCTCGGCATTATTCAAGAGAGAGGTTTAGAAGCCTGAGCATTGACCTCATGAAGGATGGCTCCTTGAAAAATGGGTGATAACATTGATGGTATAACATTTCTTTCATGCTGATTTTCTTCGGTCGAAAAAAAAGTGATCTCTTCCTTCAGCTTGGTATGTTACTAATGCTTTCTATTCATGTAAAAATGAGGCTTTGGTGTTGGGAGGACCTTGGTTTGGGAGTCCCGGTCGTCCTACAAACTCTGGATGTTGGTGAGTGGCTCGGCTCGGATTTTGTTGGATGGGGTTTGATTTGGGCTTTGTGATTTCGGGAGACCGTCTAGATCATATAAAGCTGTCATTTATTTTTGGGGTTGTTTCTGTGACATTCTTTTCCCAAATTATATCAATTCTACTGTAAATCTTGTCACCTTCATCTGATCGAAGTAATTTGTGGTTTTCTGATTTTTGAATACAGAAGTAGAATGGCAAAGAAAAAAAAAAAGAA
>PA10000142 | AT4G04020  | Plastid Lipid-associated Protein |  | Miscellaneous | 30-ARALIP-JBO | fibrillin 
GGCAACTGCCGAAAATTATGAAATGCAATTTCGTCTCATTCCTCTTCCATCAGATGCTTTGGTTCACAAAAACAAAAGATGTGAGACCGTACCACGCTGTCCACACCTCATTGGTCCACGTGTCACCTCCAGATCGTTATTTATCGTCGACTCCACTCATCCCATTCTCATCCTCTTCCTCTCTGGCCTCTGCAGTACACAAATCTCTCTGTGTCATGGCTCGAGCAATCTCTCTCGATCCCTTCCTCTGCAACTGCAGAACCCTAAAAACCCCGAAAACCATCACTTCCTATTCTCCTCCTCAGATCTCTCCAACCCTTAAACCCTTCTCCTCCACCAATTCCCTCTCCCCCACCACTCGAATCTCAGCTCGAAATCCCAATCTCCTCAAAGTAAAGAGCTCAGCTACAGACGACGAATGGGGCCCAGATCCCATACCTGAAGAAGAGAAAGGATCAGGATCCTCATCGGCCACGGCAATTGCAGAAGCTGAGAAAGATTCAGAGCTGAAACCACCAGGTTCTTTGTACGGGACTGAGATTGAGAGGCTGAAAAGGGGCTTGGTGGATTCTCTGTACGGGACTGATCGGGGTCTGAAGGCGACGAGCGAAACCAGGGCGGAGATATTGGAGTTTATTACTCAGCTGGAGGGGAAGAATCCGACGCCGGCTCCGACGGAGGCTTTGGCGCTTTTGAATGGGAAATGGATTCTTGTTTATACTTCGTTTTCGGATCTGTTTCCGCTGCTGGCGAGGAGCTTGCCTGTGGTGAACGTGGCTGAGATTTCGCAGACGATCGATTCGGAGAGTTTTGCGGTGCAGAATTCAGTGCTGTTTAGTGGGCCTTTGGCTTCTGCTTCTGTTACTACTAATGCTAAGTTTGAAGTTAGGAGTCCTAAGCGTGTGCAGATCAAGATTGAAGAAGGCATCATAGGCACACCCCAGCTAACAGACTCCATTGTCATTCCTGAAAACATCGAGTTCCTGGGTCAAAAGATTGACCTCTCTCCCTTCAAAGGTGTAATCTCATCAGTCCAAGACACCGCATCCTCCGTCGCGAGGACCATCTCCAGCCAACCCCCTTTGAAGTTCCCCATCACCAACACCAATGCACAATCATGGTTGCTGACCACTTACCTCGACGAGGAGCTGAGAATCTCCAGAGGAGATGGGGGCAGTGTCTTCGTGCTCATCAAGGAAGGCAGTTCTCTTTTGGATTCCTAATTACACTGCTCCATCACCTTCTGTTTTTATATATATATAAAATCAGCTTATCAAGCATTATATCAAGCATTAATTGCTTAGAATGTACCCAAAACGTTCCAGTTCCAGCATGTGTATAAAGCTTTCAATAATTATTATTGGTATCTATCCTGAAACTCTATGGATATTTATGCAGTTTCCTATGAACACTTTGGTTTTACTTTGTATGGGGTGCAGGTACTATTACTGCTGCGAAGGCACTGCGATTTAAATTTAAGTATGTAATGGTTGGGCATGGAAGAAATATCATAACAATATATAATTTTTTACGATAAAAAAAAAAAAAAAAAAAAAA
>PA10000144 |  No Definition found
AAAAAAAAAAAAAAAAAAAAAAATCACTGAGGGGGTAGCGAAAGGCGGCAGTGGAGGAGGAGGAGGAGGGGATCTAGAAGCGGCTCTGAGCATGTGGATAGAAACTTAGTGCTGAGTGTGGGGATCTATGATGCCCTTTTGATCATTCATCATCAAAAATTAGTTTTCAATCTGAAATCATGAGTTGCTCGACCCTTTCTCTTCTTTATCCCACCCTCAATCGCTCTCTCTCCGGCCTTATGATGGATTCAACTCGACGGTAAGATGTTCTTTCTTATCGCTCTGAAGGCTGAAAAAAACAACAAAATAACATCAACATCAAAATCCTTTTTATAACTTATATAATTGCA
>PA10000198 | AT1G15270 | Symbols:  | Translation machinery associated TMA7 | chr1:5250833-5252020 REVERSE LENGTH=64
GTATCCAACCCAATCTGATAATATTTTAATAGGTGAGAGCTCATCCATAATATTCCATGAAGAGTATCCAACCCAATCTGACAATTATCAAAAACGGTAGAAGACAGTTTAGGCCAAGTCCATCCATGCACATAGGAGGCACAATACTGACACGAGTCTGGATAATCTGCTGCAAACATCTAATAGGAAAGCCAAAAACTCGATGAATTATAAAACAATATCGGTTAACTAGGCACCACAACATGGGTTCATGGGGTTTTCAGATCATTCATCATAAGCGACATAATATAAAATAGATTATAGGATGTATAGTTGGTTCGGACAACACATCTTTGTTAAAACCAGCAAATGTGAGGACTGAGGACTCAAGCCACATACAGCAAACATTATATCAGAATGTGAGAAGGAACTTCAATCAACCATCGTATTTAATTAAATACCTACTACAACATCTCAAAGAGAGATGCCCATGGTCCATCACATCCCACACCACCATGATGTAATTGAACCAGCACCTATATAAATTCTAGCTGAGATTGCAACTCATTTCTTCCCACTCTTCTTGAGCCCTGCACCACCAAAAGCACCCTTTTGGGTTGCCTTGGTCCTCAGCTCCTTGAGTGCCTTTTCCTCTTCTTTCTTCTTCTGGATGTTGGCCAGATCATTCTCGTCGTATTCTTTCTTATCAGCTTTGGGTTGCTTGAGGGGCTTCGCCTTTCCACCTTGTTTGCTCGACATGGTCACGGAAAGTAAAACAGACGAGAGCCCTAGAAATCAAGAATACCGCAAACGCAAGAAAGACTGCTGGGTTGCTTGAGGGGCT
>PA10000199 | AT3G47610 | Symbols:  | transcription regulators;zinc ion binding | chr3:17549178-17551204 FORWARD LENGTH=408
AAATATGATCCAATGGTTAGTTTCAGCAAGGTTTATCTGCTGACCACATTCAATTACTGTATGCATTTCAGAAACGCATCAACATTAGGACATGAGATGAAATAGCTATCATGCACAATAACCCTTCTCATTCTCTCGGTAAGCAAGGTTATTTCCATGGCCTGCCTAAATAGAACAGCAATATGTATGTATATTTACACCAAGAAGATAGGGTAACGCCGAAAATCTATTTGTGTCTAAATGGACCGTGTATCTCAACTGTAATCAAGAGAACATTCGTTATCATCTGTTACATACACATTGCTACTCACTGGAGGATCATGCCAACAACTGCCACTGGAAGATGTTTCACGAAGTTTATCAGCCACCAAACTGTGAGGTTCGTTACTATCATGTTGCACCCTCCCAGTTATCTCCAAGTGCAAACCCTTGGGCAGTTGTTTATACTGTTTCTCCCTGGCCAGATTCCTCACTGGCCCAGGGTCCATAAAGACAGGTTGATTCTTGATTGTAGGGTTCGGTTTTATTCGATTTTCTTCTCTTTCTTCAGGTGGCCGCAAGATTCTGTTCTCCAATTCCAATTCTGATGCGTCATCCTCATTCATCAGTATCTTGCGACCAACCAAGTCGAATGTCACAACCACTTTACTCCGGCGAGCACATTCAGCTTCTTCAATTTCTTGCTGTTTCTTCCTCAAGAGTTCCTTCTCCTCTGTTGATAGCCAGCTGTTCCCCTCAATTTCATAATAATCACTTTGATCATCAATCACAGAAGTGCGAGCTGCAGAATTCCGGTCATACTCTACGAGCTTCTTAGCAAATGCTTCAGCTGCTGCCTCAGCTTCAGATAGAGGGATGGAAGTTTCATCTAGACCAGCATACGTACTGCCTTCCCTCAGCACAAGTGCACCACAAAAACTACATGGCCCTTCACCTTCCTGTTCACAGACTATCTTGCCACAAGATAGACAGTTGCTAATGAGCTTATGGCGTCGGGCTTGGCATGAGCAAGGTTTCCCCTGCTGAAATACAACCGATCCTTTCGCAGCCTCTGCAAGTGAAATGACTTTGCCAGCTTTTTTCTTTTTGGCAACACTAGAATTTACTTTGTTAATATCTTTGGACACCTTGGTTTCCATTTGAATTCTGGCATCCTGATTTTTGGTGGAAAACGTTTTCTCTTTGGGTGCTTTTATTGATCTTTTAGTTCCAATATTCAGCCCTGTATCTGAAGGTGGTTTCATGTAGGCCTGAAACTTGGAAATCTGCACATTTAGGGTGCTGCTGCTGAGACCGGTGTAACCTCTCCTTCGCAGGTATTCCTCAATCACACTTTGACCTGCTTCCTGACCAATAATATTAGTGAGATATTCCTGCGCATCAAGTGGAGAAGCCATCTCGCAGTAGGAGACGAGGCCTGAGATGACATCTCCATCCAAACCCAAACCCAAACCCGTCTCCATCTTACTGCAAAGGTCCAAGAGAGCTTGCTCCAGCCACTCTCCCGATCCACTTGTCGTCATATCTCTCTGTCTCGCTCGCTCGCTCGCTCTAGTGATTATTTCTG
>PA10000200 | AT2G40300 | Symbols: ATFER4, FER4 | ferritin 4 | chr2:16831501-16833214 REVERSE LENGTH=259
TTTTTTTTTTTTTTCTCTTTCGTCTTCCTTCTTTTTAATCTTAATCCACATACACCACGACCATGATTGGCATTCATTTAGGTAGCACCACAAATAAATATTTATTTTGATATCAAGAACCTGTTCTTTAAAATACACACACATCTATATGTTACACCTTAACATTCAATTAAGGCATGAACCTACACACAACACTACATCAGGAACCTCCTTACACCGTTAAAAAAAAAACCACAACAGAAATATTTGGATATGATACAAAATACTAACATCCTTTGCCTTCTTCGCAAGATATCAACAATCGACTGAATCTGCAGTGAGATTGAGCCATAATTGGTGACAAGGGTGTAATGGATTATAACTGCGCCTTTCTCTGATAAAGAAACAGACTCTCACTGGTGTGATTGCAATGACTGAAGATAAATTCTCAGAAAGCTAGCCCCCATGACTCTTGATGCAGACAAGGATCAACACCCTTGTAAACATCTACAGTAAGATTTACCTTCTTGCACAACTGTGCAAGGCTTACACCAAATAAATAAAAAAGACAACATGGAAATAAACTCACAAAACAATATTTTGTACATACAACTACAGGATATAATTCAACAACCAGTTTTAGAAAGGACACCTAATTACACTTAACAAATAATACAATATTCTTAAAAAAAACTCTTTTCAAACCAATAAACTGAAACTGAATTCAAAGAAAACTAGCCTCCATGTTTGGCTCATATTTGCTGCTCAAACGGTGTAAAGCTTTATAACCTGATTAATTTTGGCACGGCAAACTGGGCAGCCCCAATTTTTGGCTTTGATGTCATTCAAGCAGTTCATGCAACCAACCACGTGACCACATGGAACACATGCACCCTGTTTCGGGGCATCCAAACAAATCACACATGAGGCAGAAGTATCAGAGCTTTCAACCGCTACACTTGATGCTGGCTTCATATCCACAGTTGGCATGGATAAATCAATGGGGCTGGAATCAATTGATGGGTAGTGAATAGGACCATCATCGTCTGGAATTGGAGGAGCTGAAGGAACTGAAGGGGGGATGTTTAGGGATGACAATGCCACATCAACTACTGGTGTGCTCAGCTGGCTATTGTGATGCTGGATTGGTGGACCACTGGATCCAGCTTCTGGCCCACCCCAACCATTGAATGTACTGCTGCTAGACGGCTCGTCCAGCCATCCGTTGTCAACAACTTTCGGAGGAGGAAGTGAAGGTCCACTCGGTGGGCCCCAACCATTTGTGTTGCTCACTTGAGAACCTGCTTGAGTAGGAATGTTTGGCAATTGCCCTTCCATAGCTGTCTGAAGAGAGGCATTGATGGCCATGGCTAACTGTACATCTTCCGGAATAGATGTCGGTGCAGTAGCTGGAATTGTCGGGTGGGGAATGTTGGGCTGACGCATTCCTATACAGGCATTGTAAAACCGCTCTAGTTGCTTCTTGTCGCCTTCATTTTCAGATAAGAACTTGAAGCGTGTATTGGAAGCCTTGTCCATAATAACCAATGTTGGATCTGACTGGTTAAAATTTACGTCTTTAATATCAGCCTTCCAAAGTTGAATAACTGTACGTGGCTGGGCAACCTGTTTCTCTTTTAGTCTCTGTCTTCTTCTTCTTCTTCTTTCTCTCTCTGATTTCAATCCCATTCAAAGCCATGTCTCTTGGATCTGCTTTTGCTTTCTCTGTTCCCATAAATGCTTTTGGAGAGACCCAAAATCCATTTTCCTCTTCTTCATCTTTCCTTCTCTCTGTCGTGAGATCTCCCTGTCCTTTTCCATCTGTTATTGGTATTTCATTGAGGAAAAGAGGAGATGGGGTTGTTGCAATGGGTGCAAGGGAGACGAATAACCCGGTTCTTACGGGTGTGCTTTTTGATCCCTTTGATGAGGTGAAGAAGGAGCTCCAGATGGTGCCCAACCTGCCCCAGGACTCGCTCGCTCGTCAGAAGTTTGCGGATGATAGCGAAGCAGCTATCAATGAGCAGATCAATGTGGAATACAACGTTTCGTACATCTATCATTCTTTGTTTGCCTACTTCGACAGGGACAATGTTGCCCTCAAAGGCCTTGCGAAGTTCTTCAAGGAGGCGAGCGTAGAGGAACGAGAGCATGCGGAGAAATTAATGGAATACCAGAACAAGAGAGGGGGAAAGGTTAAGTTACAGTCTATAGTAATGCCTCTCACCGAATTTGATCATCCCGAGAAAGGAGATGCCTTGTATGCAATGGAGCTTGCTCTGTCACTGGAGAAGTTGACAAATGAGAAGCTTCTGAATTTGCACGCTGTAGCAGATCGATGCAATGATGTGCAGATGACTGACTTCATTGAAAGCGATTTCTTGGCTGAGCAGGTGGATTCCATCAAGAAGATATCTGAATATGTTGCTCGATTAAGAAGGGTGGGAAAAGGACACGGAGTTTGGCATTTTGACCAGATGCTTCTCAATGGAGGTGTTGCTGCTTAAAGATGGAAAAGATTTGCAGGAGTTTGGCATTTTGATCAGTCGCTTACTTCTCTTATGTAGTAGTTGGTTTATTCCGGTAGAGGATCTTTATGTTGTCTCTTAGTATTGAACTAGAAAGTTGTGGAATGAAAAAACAAAGAGGGAATGAAAATAAATTTAATGCCCCTGTTTATTGTCGTGGATGTGGCTTTATCATTCTCAGGCTTTTCTTCTTTGAGGGGTTCTTTGCGTACAGTGATGGAAACTCTGCTGCAAACGTACTCCTTCTGCAAACTCTGTAAACATGCACAAAATCTACTATCCAAGTAATGGAAGCAAATTTTATAAGGGATATAGTTGAGTCTGTCCCCAACTTAAGTTATGATGATGATGTCAAAGTATGATAACAGCTTGTTATCCATTCTTGCAAGTGTGGAAGTGATGGGCCGGATGACAGGGCAGTGACTGTGGGAGTGACATCTTACAATGAGAATTAGTCACCTAGTTTGCTAGAAGGCCTTCAAACTGTGAATTGTTCATTTCCAACAATTTATAGTTTTGTTTGCACACTGCTTTAATAAAATTCTCTAGGCTGT
>PA10000206 | AT3G26300 | Symbols: CYP71B34 | cytochrome P450, family 71, subfamily B, polypeptide 34 | chr3:9639199-9640866 REVERSE LENGTH=500
GTGCGTTCCAAATCTCTGTCACTTCAAGAAGAGAGCAATGGAGTCAGGTAAGCTCCTATACATTCTCATATTACTTTCGTTTATTATATTGTGTCATTTAGACTAGACCAAAGGAGGTCCTCCTGTGATTGAGGATTATTATGCTTACAATACATAATAAAAGACTTTGACAAATATCCGTTTTAACAGAGAATTAAAATCTACATTCCACCACTTCATCACTTCTTGCTTACTTCTTGCTTCATTACTAATTAAACATACACATCCTGTTTTTTTCTGCCATCCAACTTCTTCAAACTGTCTTACTTGGGAAATGAGGGATAGGAAGCAAGTAAAGCTCAGATCTTCTATGAACAGTCAGACCAAACTCTTCAGTCATGTCCAAATCCTGTGGCTCCATGCCATTAGGGAGCTTCCAATCAAAAAAGTAGAGAAGTTGAGAGAGGAGCAACAATGCATTAGTTTCTGCAAATGTTATGCCAGGACACGCCCTCCTGCCAGCTCCAAAAGGGATAAACTCAAAGTTAGTCCCCTTATAATCAATTGGATTTCCATAAAACCTTTCCGGCTTGAAACTCTCAGGATCATCCCAATGTTGCGGGTCTGTCCCTATTGCCCATGCATTGATTATGATTCTTGTTTTGATGGGTATCTCATATCCTTCTATTTCACATTTCTCCCTGCATTCTCTTGGCACAAGTATAGGTCCAGGTGGGTGCAATCGAAGTGTCTCCTTTAAGACCGATTTGGAGTATTCCAGTTCATTGGTGTCTCTCCAATCTAGTTTTTCCTTTTTGCCAAAAACTCGTCGCACCTCTGCCTGTGCCTTTTCCATTATTCTTGGGTTTCTCATCAGCTCAGCCATGACCCATTCCATAAGAGTGGACGTGCTCTCCGTACCCCCTATGAACATATCAAGTATGATGGCCTTGACACAGTCATTAGTGATTTGCTCAAGGTCCCCTTGTTGCTGAAGTGCCCAGATAACATCCAAGAGATTTGCCTCCTCCCACCTTCCCTCAGAATTCTCCATGTTGATACTTCCTTGCTTATGTTCTTCGATGATATCATCAAAGATCTCATCAAACTCTTTGCGGACACTCTCATATTGGAACCTTAACCCAGTAATCACCTGAGCTAGTTGCGACGAAGGGAAGCAATCGGCGATGCTTAAACCACCCGCCAATTTCATCAGCTTCCTCAACCTCGATATAAATCGCTCTTGGTCTTTGATTTTGTTACCAAATGTAGCCCGCGCAATTATGTTGTTACTCCATGAAAAGAGCTTCTGGGTGAGGTTTATAGGCAAATTAGAAGTAGCAGAAGATATGGATTGAATGAGATTGGATGCCTCTTCCTCCCTGATAAGTTGAAATGAATTGACACGCTTTGAGCTTAAGAGCCCTAGCATGCAAGTCTTACGCATTTGTCTCCAATGTTGGCCGTAGGGAGAAAAGGTCATATTGATGCCACCATAGCCCACGATTTCGGCCGACAGTGCCCATGGTCTGTCTGCAAAATTTAGATCATGGGTCATCATAGCCACCTTGGCAAGTTTTGGGGAAGAGACTACAATGGTAGAGACCTCACCAAGTCTAAGGTGCATAAGAGGTCCATGTTTTTTGGCCAAGTCCCTAAGAGTGTGGTGTGGCAGTGGGCCTAGCAGCTGATGCAAGTTTCCTATGATGGGTAGCTTCCATGGCCCAGGAGGCAGTTTTGGGCCTTGGTTTTGGGTTTTGTTTCTCCATCCTATCTTGATGACCATGAACAAGAAGATGAGCAAGGCAAAGATGAGAGCAGGGGATGGGAAATGGAAATTCATTGGATAATTAGAGAAGAGGATGCTCATTGAGTATGTGTGGAGGTTGCTCGAGAGGATTGCAATGTGTTGGATATTTATAGCCTTCCTGCCATCTTAACTTCAAATTATAGTAGAAATGTGTTGTGTTATTTTGAGGTCAGTCTTTACTGTACTGGACTGATTAAACCCAGCCCTGTCAATCGGATGCACATCATAGAAGTTGCTTCTACGCGGACCATCCAGATAAGCATGCATTTATCACATGGTGGAGCCCCAGTGGCGCACTTGTCAATTTTTGAATTGTCTTTACATAAACTGTGTACGTAACTGCAG
>PA10000207 | AT2G46330 | Symbols: AGP16, ATAGP16 | arabinogalactan protein 16 | chr2:19018730-19019108 REVERSE LENGTH=73
AGAGAGAGGGAGAGAGAGAGAGAGTCAGACGAGCGATCGAGAGATTTCAGCTTCTAATGGCGTTTTCTAGGGTTCCTTTTGGAGCATTTGCGATCGTCTTCGCCCTCGTTTTGCCTCTTCTTCACGCCCAGAGCCTCGCTCCTGCTCCTGCTCCTACTAGCGATGGGATATCAATTGACCAAGGCGTTGCTTACATGCTGATGCTGGTTGCCCTAGTTCTCACATACCTCATTCATCCAATGGATGCTTCCTCGCTCTACAAGCTCTTCTGATCTGTTGAATGAATATTAGAGGAGGATGAATTTGGGTGTGTACCATATTAAGTGAAATGGCATCAGTAGTACAGTTTGAATGCTTTAATGGGTTGGTGAATTGTTTTGAGGTTTTTGTGGTTTCTGGGTTTTAACTCCTGAAGCATGTGAGCGACATTCTTTGTATTAGCTGGATATTTTCCTTAGTTGCATACGCAGTGATTTTTCTATTTCTCTCTCTCTCTAGTGTCTGCGTGGCTATTTATTCTTATTTACTTCAATGTATCTATGTCTGCTTGGTTATTCTTATTTACCTCAATATATCTAAGAGTTATACCAAGCTCCTTAAATTGCTTGGTAAATGAAAATTTTGATTTTGAAAAGATTTTTGAGGAGTTAATGGGATGTTTAA
>PA10000208 | AT2G16850 | Symbols: PIP3B, PIP2;8 | plasma membrane intrinsic protein 2;8 | chr2:7301647-7303180 FORWARD LENGTH=278
AACCACTTGCTAGATTCATGTAGCATCCCCTCAAATACACAGGACACGAAAAGCATATAGAGATAACCACCACACTCTAAGTACATCAAAGCAAAATGCTAAAATCAAAGGGATAGAAATAGAAAGCCTCCCAAGGGATGTATCTACAATTCCATGGTCCTCAGCTCTATCTCAAAGATCCAATACCACATTTTATAGATAGAGCAAGACCATCTTCAAACATAGATTGTTGCTATTATTCCATAGAAACATCATCCATCATCTTTTTAACCATCCAAACATCGACCAAGGAAATGGAAGGAAAATCAGTTGTGGGGGTTGCTCATGAATGACCCCAGTGCTTTGATGGCCCCTGCTCTGAGGATGTACTGGTGATAGGCGGCTGCGATTGCTGCTCCAATGAAGGGGCCCACCCAGAAGATCCACTGATCATCCCAAGCCTTCTCTTTGTTGTAGATGACTGCAGCTCCAAGGCTTCTAGCCGGGTTTATACCTGTTCCAGTGATGGGAATGGTTGCCAGATGAACCATGAATACGGCGAATCCAATGGGGAGAGGTGCCAACACAGGGACATGAGAGTCTCTGGCGCTCCTCTTGGGGTCTGTAGCAGAGAAGACTGTGTAGACGAGAACGAAGGTCCCGATGATCTCTGCGCCAAGGCCCACCCCTTTTTTGTAGCCATCGGCCAGCTCGTTGGCCCCACCACCATACCTCTCGTAGTGGGACTTTTGGAACGCCTTCACAAGGCCCACCCCACAGATGGCACCCAGGCACTGGGCCACCATGTACAACACGGCTCGGTTCAGAGACACCTTCCTAGCCAGGAACAGACCGAATGTCACGGCCGGGTTAATGTGCCCACCTGAAATT
>PA10000209 | AT3G54820 | Symbols: PIP2D, PIP2;5 | plasma membrane intrinsic protein 2;5 | chr3:20302117-20303738 FORWARD LENGTH=286
GCTTGGGATGATCAGTGGATCTTCTGGGTGGGCCCCTTCATCGGAGCTGCCATCGCGGCTGCCTATCATCAGTACATCCTAAGAGCAGGTGCCATCAAAGCCCTGGGCTCCTTCAGGAGCAACCCACATGTCTGATTTTTCCCTCAACTTCTCATGTTCCATGTGTGGATGGTGAAAAAGATGGAAGTCTGGGAAAAAATAATGGCACAAATGTCTATTGTAGGTGGCCGTAGCTCTTTTCTGTTGTGATTTGTGTGAGTCTTTTTAGAGAGAGAGAGAGAGAGAGCTGTGGACCATTGAATTGTAGATAAATCCTCGCTGTTTGTAGCAGTCTCCTGTACTGAACTTGTGTTGTTGTAATCTTATTTTGCTTTTCCTTTTTATGTAGTTTGCTTGTCTCATTGTTATCACATGCATCTCAGTGAACGCAACACACATGTTCTATTCACAAGACATGTGAAGCAAAGATGGAGCATCTCAGTGAGTACATTTTCCTATCCAATCGTCTGCCATAAATAAAGACTTGAGAATGAGAGACCAATTGATATTAGAATTATTAGGTTTTC
>PA10000216 | AT5G60660 | Symbols: PIP2F, PIP2;4 | plasma membrane intrinsic protein 2;4 | chr5:24375673-24376939 REVERSE LENGTH=291
AAAGGCCCAGGCAATGCCAAGGATTCCAACCCCACCGCAATCGGCTTCTATAGCCGTGTGCGTCTTTGGGTCCACCTGGCTCTTGTATCCGATCACAGTCGCCACTGTTATGTAGAGGAAGAGCAGCGTCGCTATGAACTCCGCTATCAGAGCCCTGTAGAACGACCACTTTGTCAGCTCATCCATGTCTATCAACGGCGCCGGTGGTGGGTCCGTGTAGTCCTTGGTCGTGAATTCTCCCTGCTCTGCTACTTCAATATCTTTTCCCATCTCTTTACCTGCTTCTTCTTCACAACACCACCAAAAAAAAAAAAAAAAAAAAAAA
>PA10000219 | AT4G39090 | Symbols: RD19, RD19A | Papain family cysteine protease | chr4:18215826-18217326 REVERSE LENGTH=368
AAAAAAAAAAAAAAAAAAAAAATACCTCCAATGGAACTCCGCCTCGCTTTTCTCCTGTCTCTCCTGCTCTTCTCCAGCGCCACCGTCCGATCCGCTGACGTGGATGAATCGGATCCGTTGATCCGTCAGGTGGTCGCCGACGACGACGATCTGCTCCTCAACGCCGACCACCACTTCGCCGCCTTCCTAAGCCGGTTCGGGAAGTCCTACGCCGCTCCGGAGGAGCACGCCTACAGGCTTTCCGTCTTCAAGGCGAATCTCCGTCGCGCGTGGAGGCACCAGAAGCTCGACCCCTCCGCCGTCCACGGCGTCACGCAGTTCTCCGATCTGACGGAGGAGGAGTTCGAACGGAGCTACCTCGGCCTCCGGCCGGTCACCCTACCGGCCGACGCGCACAAGGCTCCGATCCTTCCGACGAACGATCTCCCGACGGAGTTCGACTGGAGAGATCACGGCGCCGTTACCCCCGTTAAGAATCAGGGATCTTGTGGTTCTTGCTGGTCTTTCAGTGCTGCTGCAGCTTTGGAAGGAGCTAATTATCTTTCCACTGGAAAGCTCGTTAGCCTTAGCGAGCAACAACTTGTGGATTGTGATCATGAGTGCGATTCATCGGATCCAGGTTCCTGTGACTCTGGTTGTAATGGTGGACTTATGACCAGCGCTTTCGAGTATGCTCTCAAAGCTGGAGGTTTAGAACGAGAGGAAGACTACCCTTATACTGGGACAGACCGTGGAACCTGCAAGTTTGACAAAAGTAAGATTGTTGCATCAGTGGCTAACTTCAGTGTTGTCTCAAGCGATGAAGATCAAATTTCTGCGAATCTTGTAAAATACGGACCTCTTGCGGTGGGTATCAATGCAGCATATATGCAGACTTACATTGGGGGAGTATCTTGCCCATACATATGCAGCAAGCGGTTGGATCACGGGGTGCTGTTGGTGGGTTATGGGGCTTCAGGCTATGCTCCGATTCGGTTCAAGGAAAAGCCTTACTGGATCATAAAGAACTCTTGGGGCGAACACTGGGGGGAGAATGGGTACTACAAGATTTGCAAGGGTCGCAATGTCTGTGGGGTGGACTCTATGGTATCTACTGTGGCTGCCATTAGTTCCTCCTCTCAGTAATCACCTTTGTTCTATATATCTCTTTAGTACATTCCTTGTAAATGATTGTGTGTTGTGTTTCTTAGAATATCCTCCTAAGAAAAGGCAAATTTCAGCTTATACACTGAAAAAGTATGCTTGTGGTGGTTCTATCAAGAAACTAAATTTCTAAGATTAAAGCAATGCTAAGATTCTGTATTGGATGTATTCCAAAACTTTAATTTGGGGCATGTGTAGTTGACATTATCTAATGTTAAGTTTGAGTTTCATTTCCATAATGGCATCTGAATCATCAGATCTGTTGTAGATTGTTTTATTTTCAGCTGTCTATCTGACAGCCACCAGGGCACCACCTGAATTTTTCTTCATCCATGAAAGCAAGATGGGTGCTCAAAATGGTTGGTGATTGGTGATTCTAGATTGATAAGTCTCACAT
>PA10000220 | AT3G44110 | Symbols: ATJ3, ATJ | DNAJ homologue 3 | chr3:15869115-15871059 REVERSE LENGTH=420
GGAATGGGTGGAGGTGGTGGAGGCCATGACCCGTTCGATATTTTCCAGTCATTTTTTGGTGGAAGTCCCTTTGGAGGAGGTGGAAGCAGCCGTGGCAGACGACAGAGGAAGGGAGAAGATGTCATTCATCCTCTGAAGGTATCTCTAGAGGAACTGTACAATGGCACATCAAAAAAGCTTTCACTTTCTCGAAATGTCATCTGCTCCAAGTGCAAGGGCAAAGGTTCAAAGTCTGGTGCTTCAATGACGTGTGCAGGCTGTCAAGGGTCTGGAATGAAGGTCTCAATAAGGCAATTGGGCCCTTCAATGATCCAGCAGATGCAGCATCCTTGCAATGAGTGCAAAGGAACTGGGGAGACCATCAATGATAAAGATCGGTGCTCGCAGTGCAAAGGTGAGAAGGTTGTGCAAGAGAAAAAAGTTTTGGAAGTCATCGTGGAGAAGGGGATGCAGAATGGCCAGAGGATAACTTTCCCTGGAGAGGCTGATGAGGCGCCGGACACCGTCACAGGTGATATAGTCTTTGTCCTACAACAGAAGGAGCACCCCAAGTATAAGCGCAAGGGAGATGATCTATTTGTGGAGCACACCCTGTCTCTAACTGAGGCACTTTGTGGATTCCATTTTGTACTGACCCACCTTGATAACAGGCAGCTGCTGATTAAGTCGAATCCTGGGGAGGTTGTCAAGCCAGATCAGTTCAAGGCAATAAACGATGAAGGTATGCCAATGTACCAGCGGCCCTTCATGAAGGGGAAACTATACATCCATTTCACAGTGGATTTCCCTGATTCACTTACTCCAGACCAATGCAAGGCTTTGGAGAAAGTCTTGCCTCCGAGGGCCTCAGCCCAGCTTACGGATATGGAACTGGATGAATGCGAAGAGACGACGCTGCATGATGTGAACATTGAGGAAGAGATGAGGAGGAAACAGGCCCAGGCACAGGAGGCCTATGATGAGGACGAGGAAGCCCATGGTGGTGCACAGAGAGTACAGTGTGCCCAGCAGTGAGGGGAAACCAATGGATCCCCTCAAGTCTCTGGTGCTTAAACTACATTTGCCATCACCATTTATTAACATATATGGACTTAGTTATGTCTGATAAACTGCTATGTTTAACTACTAGAAGTGTGCTGGACGTTTTCATTGGCTTTATAAATGCATTAGCTTCTGGGAGTGTGTTTTTCTTATTTGTAGATTACATTGGAAGACTTGTGGTCTCAAGGCCTGCTAGTTTTCCTGGTATGTCATATGAACTACTCTCGGAGATCTACTTAGATGCATGCTATTGCTAGTTTTCTTATTTATTGCACAGTTTCGCTGCTTCATTGCCGTTCCCAATATAGTTGGCAACATAGTTGGCTGCTCCCTTGCTGTTGGGACAAGG
>PA10000224 | AT3G44110 | Symbols: ATJ3, ATJ | DNAJ homologue 3 | chr3:15869179-15871059 REVERSE LENGTH=343
TATATTTCACGCTTTTCAGGATCACTCAGAACCTCATAAGCCTGAGCTAACTCTTTGAACTTTTCAGGGTCTCCTCCTTTATCCGGATGGTTCTTGATGGCTGCTTTCCTATAAGCCTTCTTCAGATCGTCCTGCGAAGCTGTCTTCGAGACCCCGAGGATCTCATAGTACCTAGTGTTGTCGCTCTTCTTCGGCGCCCTCCCAAACATCTTCTCAACGGATTAAAGCCACTAACTTTCCGCAAACAGATCAAATAGAACAACACCACAGAAACCTGCAGATCAAAGACGATCGACTAAGATGCGTATGGCTCTTTGGAATTGGAGGAAGATCGAGAGAAGATGGAGATTAAACGGTTGAGATTTGTCGAAGATGAGATGCAGAAGGAAACTATCGAATGAACGCACTTGCGCGTGACGGTGTTCTTATTATATGCATAGAAAAAGCAACATGACCGACACGGTCGACTAAGATGCGTT
>PA10000227 |  No Definition found
CGTCTTCGACACTCCCAGGATCTCATAGTACTTCGTATTGTCGCTCTTCTTCGGTGCTCGCCCAAACATCTTCTCTCAAGCAATCAAAATACGATCAAATGAACACAGAAAGCAAAGACGGAACCCTAGAAGCGATCGATCGAGGGAAAACTTTCGAGCGAAGAATATGAGATCGACCGCTCCTGTTGAATTGGAGAGATGGAGGTCTCGAGATCGACGGCTGACACTCGTTTAGAGCAGAGCTTTGAGACGTAGAAAGCCGC
>PA10000228 | AT2G04620 | Symbols:  | Cation efflux family protein | chr2:1610506-1612902 REVERSE LENGTH=798
GGTCTTGGCCATGGCATTGGAGGATAGAATTGGGTCTTAAACACCTCACAATGGCTGCTACTAATAGATTAATTTGCATTGCTTTCTTGGTGTTGTTGGGGGTCGGCTTTTGTTCTGCTGCTAGGTCTCTCTTGACTTTGGAAGCTGGCTATGGTCTTGGCCATGGCATTGGAGGTGGCGTTGGTGGGGGAGCTGGGGGAGGTTACGGTGGCGGTGGGGGATCAGGTGGTGGTTATGGGGGTGCAGTAGATCATGGAGGTGGTTATGGTAGTGGTGGAGGTGGAGGTGCCGGGGGTGGCGCAGGTTATGGCGCAGGTGGTGAACATGGTGGCGGCTACGGTGGTGGAGGAGGCAGTGGTGGAGGCGCTGGGTATGGTGCTGGAGGAGAACATGGCGGTGGCTATGGAAGTGGAGGTGGAGGTGGCACCGGCGGTGGCACTGGCTACGGAGCTGGTGGGGAGCATGGTGGTGGCTATGGAGGAGGTGGTGGTAGTGGGGGTGGAGCTGGTTATGGAGCAGGCGGAGAACATGGTGGAGGATATGGTGGAGGGAGCGGCAGCGGTGGCGGAGCTGGCTATGGTGGTGGGGTAGAACATGGTGCAGGTGGAGGTAGTGGTGGCGGAGGTGGTGCTGGCTACGGTGCCGGTGGCGGACATGGCGGCAGCTATGGTGGAGGTGGCGGTAGTGGGGCTGGCTATGGTGCAGGAGGAGCACATGGAGGTGGTTATGGGGCAGGGGGTGGTGCAGGCGGTGGAGGTGGTAGCGGCTACGGAGCTGGAGGAGAACATGGGGGTGGCTATGGTAGTGGTGGAGGATCCGGTGGTGGGGCTGGCTATGGTGCTGGAGGTGAAAATGGTGGTGGGCATGGCGGTGGTGGCGGAGGCGGCAGTGGTGGAGGGGCAGGTTATGGTGCCGGAGGTGAGCATGGAGCCGGGTATGGCAGTGGTGGAGGCTCAGGTGGTGGAGCCGGCTACGGAGCTGGTGGGGAACATGGCGGCGGCTACGGTGGGGGTGGCGGGTCTGGTGGTGGGTATGGTGCAAGCCATGCTGGCTACGATCCTTGATCCTTGAGAAGATGATGGTGACTCTTAATGTTATTAGTACTACTATATGGTAATATGATAATTAAGTTTGGGTGTGTGTGAGAGAGAGAGAGAAATAATCTTATTATTGTAAGCTTACAAAATAATCTAAGATGCTACATGTGTTATTGGCTTGCATGGAGTGTAAGATGATGCTAAATTTTATGTTATTTGTTCATGTTGATTTATAGTTTTATTATTTATAAGAGAGTCCAAAGAAAGAAGTCTAGGGGCTGGACTAATGTGTGGTTAGTAGTTAATTTAATCCTTTCGAAGAAGACTGAAACATGAAAACATGCATGGACTCTTACGTCGACCCCAGCTAAAGCGAGAGAGAAAGTCCGTGTCTCGTCTGTCAACCCCATCAATGTAAAACCTTCGTTAATCTCGTTATCACACTGTTATTATATATCTACATTTCTTTT
>PA10000230 |  No Definition found
GTGCCGCCCATTTCAGTGTTGTCATCTCCAAAACCAGACACCCACAAAAAGAGAAAAAGAAAAAAAAATCTCTCTTTTCTTCTCCGGATTCCTCTCTGCAGTTCCATCCAGGAATCGTCGAAGTAATTCGAGAAAATCCCAGAAAATCCATACCCCATTTCTCATCTCTTCCAAAACAACAAAGGAAATGGAAGTTTTGAAGATCACAATCTTCTTTGCCATTGTCTTGATGGCTATGGCCATGGTCCAAAGGGCTGCAGCAGATTCTCATTCTCCCGCTCCAAGCCCTGCATCAGATGCTGTAGTCTTCACCCCAGCACTCTTTGCCTCCTTTACAGCTCTTGTGTTTGGATTCTTCTTCTGTTGAGAAAATCTCCCATTTCTCCTTGATGGGTTGTTTTCTCTAACCTGCATAGTTAGCTCTCTCTCTCTTCTCTTTTGTTTGTTTATGATATTTTTGTGTTTTATTTGTGGGGTTGGTGTTCATGAGGAGAGGTGTGTGTTGTTTTAAGATGATTGAGTAAATAAAGGTGGGAGCTAGACAGGGAGGAGAGAGGGAGAGATGGGACAGTATGTTTCAATCTATCACGTGGGATTGTAATACTTTACTTATATACAATGCAGTAATAAATTGATTTCCTTTTCTCAAAAAAAAAAAAAAAAAA
>PA10000201 | AT2G16600 | Symbols: ROC3 | rotamase CYP 3 | chr2:7200862-7201383 FORWARD LENGTH=173
CTCTTTTTTTTTTTTTTTTTTTTCTACGACAGCAATATGCAAATTTCTTTCATTGTCTATTCTAAAATGATCTGTTTTCAAGTCTACAACTTAATACAGAAAGATTCATAAATTACACTTGCTGGTTGGAAAATCCATCTTTCCTGAAATAGAGATTTGCATGTAACTGACATTTCATCCAACAGCCTTGGCAAATCGACCATCCTCATAAGGCGATGTATTTTCAGTGGGCTAACCATCCTTTCAAAATGTGGAGCCATTGAACCCAAAAAAGGAGCGCTGAACATCGTAGAACTTGATATAGAACCTGGAGCTATCCACTGAGAGCTTGGTTTCAAGAATATCTGCAATGGCAGAACTTAACTTTCCATTAACACTTGGGTTAAGTCCGCCAATGGATATCAATTCTCCGTATGCAGCTGGTTCTTCACTTCCAGCAAATGCAATTGGCACTCCTCCATTTAGTAGAATCATCACATAAGATTCAGGCTTCCCAATTATCTTTGCAAGGGCTTTGGTGGCATCCTTTAGGATGTCAGAGGTCACAACTGCATCCACAGGGACATTGGTGAATATATTCAAAGTGGGCATCTCTCCCCACTCTTGGCTTCTGCTATTGGTATCTTTGGTGTTGAAATGAATGAGTTTGAGGTCACTCACAAGTCACAACTCAGGGATAAGAAAAGAATGGCTTTCTGTTCATCAACTCAAAACCAAAGACAAGAGAAAGCTCCAAAAAATCCCCAATTCAATTTCGATTTCGATTCGCAGCGGAGATGGCAACAAACCCTAAAGTCTTCTTCGACATGGCTGTCGGCGGAGCACCGGCCGGCCGTATCGTGATGGAGCTGTACGCAGACACGACACCGCACACGGCCGAGAACTTCCGCGCCCTCTGCACGGGCGAGAAAGGCATTGGGAAGAGCGGGAAGCCCCTCCACTACAAGGGCTCCGCCTTCCACCGCGTTATCCCTGGATTCATGTGCCAGGGCGGCGACTTCACCGCCGGGAACGGCACAGGCGGTGAGTCGATCTACGGCGCCAAGTTCGCCGACGAGAACTTCATCAAGAAGCACACCGGACCCGGCATCCTCTCCATGGCCAACGCCGGCCCCGGCACCAACGGCTCCCAGTTCTTCGTCTGCACCGCTAAGACCGAGTGGCTCGACGGCAAGCACGTCGTCTTCGGCCAGGTCATTGACGGGCTGGATGTCGTTCGCGCCATCGAGAAGGTCGGATCTTCGAGCGGGAGGACCTCCAAGCCCGTCACCATCGCCGACTGCGGCCAGCTCTGATCTGATGATCTACTTCAGATCTGGATCTTACCAGATCAGATCAGATCTGATCTGGTTCTTATAAAGCTAATATGATCTGATCTGATCTTTTATCAAGAAGAGTTAATAGTGTCTTTTTGTGGCTTTTGTGTCCCTTTTTTTTTTAATTTTGGGTGCTGGTGTGTTTGGCTTATGATCTTGGATAAGAGGCCAAAGACTCTGTTATCTGTAGAGAGGTCTTTGCTCGAATAATTTGATTTTAGTAGCGTTTACAGACTCTTCTCCTTCTATCCATCTTCAGATCAGAAACCCTAAATTAATGGTGGTTCTATGTTTTTGGGCATTTTGAGATGGGTGTGAAGGGTTTGAAGTAGTTGGTTGGTGGGGCTGTTGGATGTGAAGTTTATGATAATTTATTGCAGAGTTGATGTGTTTTTGGTGGGTGGGCCATGGTGGGATGTTAACTAAAGTTGTGGACTATGGGAAGAGTCCAAGAACAGTTGAGATATTGGGTGCAGTGGGTCCGGTTGATGTGTGATTTTCTACAGCTATGTGTTTGCTGTATGGTTTCTATTGCAGTTTTCTTTTTGCAATGACTAGATTCATTGACTTGTGGAAATTGGAAGGAAGGAGTGGGGGAGAAGTAGATGTGCTTGGAATATATTCCAACTCCCATGGCATGATCTGGGGTGGGCCATGAAAACAGTTTTACACACATGGCAACCAGGGCTTGCTCATTTGGTTATCAACCCCATTCTTTGTAATGGTAAGAGGTTAAGGGTTGTGGGATCATTATTCCTATTAAAAGAAAAAGGGTGGGTAGGGTATAAAACTGGTTCCATGGTTCATTAGGAGGCTATTAAAAAGAAAGGGGCAGATGCAGGCCTGTAGCAGGAGGGGCACACCCCCGCTTTAAGAGATAGGTGGTGAAAAAGCTAAAGCATAAATTCATTTTTCTTCTTTGGATGGACAAGAGGCTCTTTAGCTTGCCTTTTTTAACATACTAGTGAAGCCCTGCACGTGCAGGGCATGTGCTATCCAAACATATATA
>PA10000203 | AT2G16600 | Symbols: ROC3 | rotamase CYP 3 | chr2:7200862-7201383 FORWARD LENGTH=173
CTCTTTTTTTTTTTTTTTTTTTTCTACGACAGCAATATGCAAATTTCTTTCATTGTCTATTCTAAAATGATCTGTTTTCAAGTCTACAACTTAATACAGAAAGATTCATAAATTACACTTGCTGGTTGGAAAATCCATCTTTCCTGAAATAGAGATTTGCATGTAACTGACATTTCATCCAACAGCCTTGGCAAATCGACCATCCTCATAAGGCGATGTATTTTCAGTGGGCTAACCATCCTTTCAAAATGTGGAGCCATTGAACCCAAAAAAGGAGCGCTGAACATCGTAGAACTTGATATAGAACCTGGAGCTATCCACTGAGAGCTTGGTTTCAAGAATATCTGCAATGGCAGAACTTAACTTTCCATTAACACTTGGGTTAAGTCCGCCAATGGATATCAATTCTCCGTATGCAGCTGGTTCTTCACTTCCAGCAAATGCAATTGGCACTCCTCCATTTAGTAGAATCATCACATAAGATTCAGGCTTCCCAATTATCTTTGCAAGGGCTTTGGTGGCATCCTTTAGGATGTCAGAGGTCACAACTGCATCCACAGGGACATTGGTGAATATATTCAAAGTGGGCATCTCTCCCCACTCTTGGCTTCTGCTATTGGTATCTTTGGTGTTGAAATGAATGAGTTTGAGGTCACTCACAAGTCACAACTCAGGGATAAGAAAAGAATGGCTTTCTGTTCATCAACTCAAAACCAAAGACAAGAGAAAGCTCCAAAAAATCCCCAATTCAATTTCGATTTCGATTCGCAGCGGAGATGGCAACAAACCCTAAAGTCTTCTTCGACATGGCTGTCGGCGGAGCACCGGCCGGCCGTATCGTGATGGAGCTGTACGCAGACACGACACCGCACACGGCCGAGAACTTCCGCGCCCTCTGCACGGGCGAGAAAGGCATTGGGAAGAGCGGGAAGCCCCTCCACTACAAGGGCTCCGCCTTCCACCGCGTTATCCCTGGATTCATGTGCCAGGGCGGCGACTTCACCGCCGGGAACGGCACAGGCGGTGAGTCGATCTACGGCGCCAAGTTCGCCGACGAGAACTTCATCAAGAAGCACACCGGGCCCGGAGTCCTGTCGATGGCGAACGCCGGGCCGGGGACAAACGGATCGCAGTTCTTCATCTGCACCGCCAAGACGCAGTGGCTAGACGGGAAGCACGTGGTGTTTGGACAGGTGGTGGAGGGGATGGAGGTGGTTCGCGCGATCGAGGAGGTGGGGTCCTCGAGCGGGAGGACCTCCAAGACCGTGACTGTCGCTGACTGTGGACAGCTGTCATGAGATGGACGGCTTATCTGATCTGACATGATCTTAAAAAAAAAAAAAGAAATAGTTGTGATCTTTCTGGGTTTTTTTTTTTTTTTTCTCTTTAT
>PA10000204 | AT4G01470 | Symbols: GAMMA-TIP3, TIP1;3, ATTIP1.3 | tonoplast intrinsic protein 1;3 | chr4:625092-625850 REVERSE LENGTH=252
CGACGCTCTTCCGATCTAAAAGACGCAAAGCCAAGTACGCAGCAGCAGCAAATCGCGAAAAACCAAAATCCCGAAAACTAAAAATCACGATAAAAAAAAATGCCGATTACCAGTATAGCAATCGGAACTCCGGGGGAGGCGAGCCACCCCGACGCCCTGAAGGCCGCTTTAGCAGAGTTCTTCTCCACCCTCATCTTCGTCTTCGCCGGCGAAGGCTCCGGCATGGCTTTCAATAAGCTTACGAATGATGGTTCCACCACTCCTGCTGGGCTAGTTGCAGCGTCGCTGGCGCATGGTTTTGCGCTTTTTGTGGCGGTTTCCGTCGGAGCTAACATTTCCGGCGGCCATGTGAACCCGGCGGTGACGTTTGGGGCGTTTATGGGTGGGAATATTAGCTTGTTGAGGGGGATTCTGTACTGGATCGCTCAGCTGCTCGGGTCTACTGTTGCATGTTTGCTTCTCAAGTTCTCTACTGGTGGATTGAAAACGGCAGCCTTCTCCTTGTCCTCAGGGGTGAGTGTGTGGAATGCCCTAGTCTTTGAGATTGTGATGACCTTTGGCCTCGTCTACACTGTCTACGCCACTGCTATCGATCCAAAGAAGGGTAACTTGGGTGTGATTGCACCCATTGCCATTGGTTTCATAGTGGGTGCCAACATTTTAGCAGGCGGTGCCTTCGACGGTGCATCGATGAACCCCGCTGTCTCATTCGGCCCTGCCTTGGTCAGCTGGACATGGACGCACCACTGGGTCTACTGGGTTGGCCCGTTGATCGGTGGTGGCATTGCGGCCATAGTCTATGACACATTCTTCATTGGCTATGGCTCCCATGAACCGCTTCCAACCACTGATTACTGAGAATGATGCATGATCCTTATCACCATTGAAGAATCTCCTTTTTCTTAAAACGTTAGGAAGAAATGTGTTTCTCGGTGGGGGCATGTGAACCTTTGTTTTCTTCTGTCTTTTGGGGATGGTGTTTGAAAGTTGGTTTTCTTTTATCTGTATGTGTCTGGCTGTTTGTTATGTTTTCCCGTTTAGTTTAGAGGAAGTGCGTGGGAGACTTTGGCTTTGTTAGAACTGTCGTTGTGAATTTGCGTTTGTTTTATTTAGCCAATGGAGCAAAGTTAGGGCATAAAGAAAGGTGTGGTTGTGATCTTACCAAAAAAGGAAAAATAAAGTTATGATGGTCGTGGGCGCACCATCGTCAACAATGTGGCCTTTGTTGGGTGTTGTATGATCGCTAGTCCCTACCTCAAGCTTTTGATTGCGGCACATGTTGAGGTGGGGCTTATGAGCTACATGTTCATGAAGACCAATGAGAAAATTGATTAAGGGAGGCATATGGTGGATGGGCCATGCCTCCAAAAATATCACCTGAGAAGTGATGATTGAAGCACCGAAATGTGGCCACAGCTCACATTCAACCTTTAAATTAGTACATATTGGTTTTGGGTCACTGTCTATTTGTGGGTACCCAAAAAAGTCTGCATTTTCATATAATTCACCTTAATTTAACAAAGGAAGATCAGACAAGGAACTTCATATATTCAAAATGTAATTTTCTTATTTATCTCTGATATCTTTTTGGAATTGTATGGTCAATCGTGCCATTATTAATGTAAAAAAAAAAAGTAACCTTTGATCTGTTTTTTAACTTATTTGCACGATTATCAGTATTCTTAAGTTCGTTACTATTCCAATTTGCTTTCTTGGAGTTTATCATTGTTGTAATCAGCCTTTTCAAGTTGGCAATGATGGTCTGTCGGATTAGA
>PA10000174 | AT5G37600 | Symbols: ATGSR1, GLN1;1, GSR 1, ATGLN1;1 | glutamine synthase clone R1 | chr5:14933574-14935656 REVERSE LENGTH=356
AGAGAGAGAGAGAGAGAGAGAGATTTCCGTAGATTTTCTCCCTCTGTGTCTCTGGGTTCTTTTGCCTTATTGTCATCATGTCTCTGCTAACTGATCTCATCAACTTGGATCTCTCCGACCAGACGGACAAGATTATTGCTGAATATATTTGGATTGGTGGATCTGGTATGGACCTTAGAAGCAAAGCAAAGACGCTTCCTGGGCCCGTTAGCGACCCCCACAAGCTTCCAAACTGGAACTACGATGGTTCCAGCACTGGCCAAGCTCCTGGAGTAGACAGTGAGGTGATTTTATATCCTCAAGCAATTTTCAAGGACCCATTTAGGAGAGGCAACAACATCCTGGTGATGTGTGATACGTACACACCAGCTGGCGAACCTATTCCAACAAACAAAAGACACAGTGCAGCAAAGATCTTCAGCCATCCTGATGTTGTTGCTGAAGTGCCTTGGTATGGAATAGAACAGGAGTATACCCTTCTGCAAAAAGATGTGAAATGGCCCATTGGGTGGCCTGTGGGAGGTTACCCTGGTCCTCAGGGTCCATACTATTGTAGTGCGGGTGCGGACAAGGCATTTGGGCGTGATATTGTTGATGCCCACTATAAGGCTTGTCTCTATGCTGGCATCAACGTCAGTGGCATCAATGGAGAGGTGATGCCCGGCCAGTGGGAATTCCAAGTGGGCCCTTCCGTTGGTATCTCTGCTGGCGACGAGCTGTGGGTTGCTCGCTACATTTTGGAGAGGATTACCGAGATTGCTGGTGTTGTCCTCTCCTTTGACCCTAAGCCTATCCAGGGAGATTGGAATGGAGCTGGTGCTCACACCAACTACAGTACCAAATCCATGAGAAACGATGGAGGTTATGAAATTATCAAGAAGGCTATTGAAAAGCTTGGACTGAGGCACAAGGAGCACATTGCTGCCTATGGTGAAGGGAATGAGCGACGCCTAACTGGACGCCATGAAACAGCCGACATCAACACCTTCTTATGGGGAGTTGCAAATCGTGGTGCTTCCATTCGAGTAGGCAGGGACACAGAGAAAGCTGGCAAAGGTTACTTTGAGGATAGGAGGCCTGCTTCTAACATGGATCCATACATAGTGACTTCCATGATTGCTGAAACAACGATCCTTTGGAAGCCATAAGCAAACAAATCCACTCTGCTGCGTTGAGATGCCATGGCCTTTCTGCTGTCTCTTTCATCTTTGGTGTTTGAAAGCATTGCATTACTTTAGGGACATATTCATATCATTGTGATTGCAATTGTCTTTTCTCTAGTTGTAGTTTGGAGGACTTGGTCCTTTGGGGGGGTGTTTTGAGGTAGGCAGGTGGGAGAATCTATCTTCTTTGCCATTTGATTTTGCCTCATGTGCAATAACATTTTAGCAATAATAATATGAAGGCCTATAGTTCATGATTGTGAATCTTTTGTGGTTGTAGTAGTGAGATTACATTAAAATGGTTTCGCCATGCAATGGGTGAAAAAAGGAGTAAAAAAAAAAGAGGAAAACCATGGCATTTTATTTGCAAGCTTCTTAGAAAAGAGAGGAAAAATCATGGCTTTTTTTGTCTACAGGCTTCTTTGAAATAAGAGAGGAAAAAACATAGGCATTTTATTTGCAAGCTTCTT
>PA10000175 | AT1G54290 | Symbols:  | Translation initiation factor SUI1 family protein | chr1:20268710-20269390 REVERSE LENGTH=113
TGAATAAAATTATGAAATATAAGCAGGAATTGGGCCCTCAATGGGAACAGTAAATGGACAAGAATGGACTGAATTTGGGCCAGAAACTTTTAGGAGGGCCTACTGAATTCCGGAACATTTAGAACAGAATTGATAACAATGATCTCTAAGTGATAATAACTAAAAGAAAAATCAAGCTGCGAAAGAGTAAAGCTAGATGCTCATAGTAGTAGCAGGGACTCCAAATATTTCAGGAACAGAAAAAGCAAAAAAGACTCCATGATATCAAATTCTTCCACAAACACCACATTTCATTTATATCCTCCAATCATCCAGATATAAGCACATATTCAGAGAGTACACACTTAGAAAGTTTTTATAACATCGATCTAAAAACTCACTCACATAATATGGTAGGTAATACTTTGGTTTTGGTTAAAAACCGTGAATTTTGATGTGATCCTTCTTCACAATGCCAGCCTGAACAAGGAAAGTGGAGACATTTTTTCGCTGGTCACCTTGGAGCTGGATAACCTGGCCGAGCTCTGGGTCTTGAACTACTGTACCATTGCAGCAGAATTCCTTCTTGAGATCTTTCAAGATCTTGTTGTAGCTGAATTCTTTCTTTAGACCTTGGACGGTAGTCAGACTCTTCCTACCATTTCTTTGCTGTGTGCGAATATGCACATAATCCTTTGACCCAGCACCAGAGTCCTCAGCATTTGCCTCAGCGAATGGATCAAAGGCAGTGGGAATCTGGATGTCAAGATCAGACATGAAACTTTGTTGTTGAAAATCAAAGGAAACGACAAGACCGAAGCTTTTCCCTTTTATCACAATATGCGCAAAGCTGACTTTAACCTGGAATTTCACAAAGAGAATCCTGTGAGTGATTGACGAGGGATGAATAGGTTGGGGAGCTTTTCTACTTTTATAGAGTTTGGGTTCTGTGTAGACGGTGCAGGTGAGTTGCAATTTGGACGGCTGTGATTAAAGCTGATTTTGGAATTAGGGCGGCTGTGGTTGGAAAATAACATAGCAAAG
>PA10000177 | AT4G10340 | Symbols: LHCB5 | light harvesting complex of photosystem II 5 | chr4:6408200-6409496 FORWARD LENGTH=280
TTAATAGGTGATCCCATGTATACAATCCACTCATGGGAAGCGTATAATAGACCACTTAGACGACCCGGACTCTTGTCAGAAAATAGCAATGAGAGCAATATAAGCAGCCACAGATGTTCAAACTGAGGTGTTAACCATTAGCAAGCACATTAACGTTTATAAACCTTGGAATATCTCATACAATTTACAGGACACGAGCCTTGATGACTCCTTCAAGAAATTAAATTACAAAGGAAAGAGTTCTACAGGGTGGGCACTCTCTCAGCTGTTCCACCAAGGACTGTGAGCAGGTTGTTTCCGAATGGATCGCTGAGGTGCTTGGACAGGTTCTCTACCGGGCCCTCACCAGTAACATAGGCCTGAATGAAGAAGCCAAGCATGGCGAACATGGCCAGTCTCCCATTCTTTATCTCCTTCACCTTCAAAATTGCTGCCTGATCTGGGTCATTGGCCAAGCCCAGTGGATCAAATGGACCACCTGGGTGAAGCTTGTCTTCCAAATCCAAGCCATTGGTGAGTCTGTAGTATTCAGCACCCCCTAAAAGAACAACTTCAGCTACGACGGCGACAGCGAGATTGATGGGGATGTTCTTTCCAAAGTAATTCAATGTATTCCCATCTAGGAGAAGTGCTCCTGTCTTGAACCAGACGGCTTCGGGTCCACAAGAAGCACCGAATTTGTTGAAGGCCTCTGGAATGATGAAGCCAGCGGCACCTAACATGGCCCACCGTGCATGAATGAGCTCATATGCTTGGTATTTGGCGAAATTCTCTGGTTTCTTGCTCAGCCCAAACGGATCATAACCATAATCTCCAGGAACTTCTCCGTTGAGGTATTCTGGGATTTCTGATCTGTCCAACAGACCCTCCGGCAAGAAAATCCGTCTATCAGGACCGTACCACTTGGCGAGCTCTTCGTTTGCAGACGACACGGCTACAGGCTTCGATTTCGGTGGCGGTTTCTTGGAGAAAAGCGCCACCACCTTGAATGTAGCAGAGCTGGAGTTTGTGGGAGCGGATCGGGCCGGGCTTGTAACGTTGAGTGGGCTTCCTAGCACTTTCGACGCGCCTAGGGAGGCCGGAGCCGTGGCTGCTGCTAGAGAGGCCATTGATCCAAACCCGAAATCAGACCGCTACCGATAAATGGAGCTGGATTGTAGCGTCTGGGGACTAGAATGGGAAGGAAGAAGAGAGGAGAAAGAGCCTAAATGCTTGATCGAGTGGACGACGGGATGCCACGTCAGAGACATGTTTGAAGGCTAGGATTGGTCGATCATGAAGAAGGAGGCTCTGTAAT
>PA10000178 | AT3G04730 [Trans Factor] | Symbols: IAA16 | indoleacetic acid-induced protein 16 | chr3:1288993-1290415 REVERSE LENGTH=236
ATTGCCATGCACATGGCCTGCCCCCCCTCCTCAATACAAAGAATCTCATGAGAAAATACGGTTGTAATTTAATGGAATAAAATCACACCACTGCTATAACAGCTACAACACCAACAACAACATGGATGACATGATTATTAGGCAACCTACATTAATAAACAAGCTTAGACATAAGGAGTCTTGGAAACAGATTGTTATTGCTTCATGTTCATAACAAATAATCCAAATATTTTGCATAAACTTATACATATATCAAACCACAATACAGATACACCCAAACACCCTGCTCGATCCATCTCGACTGCCTTCATCGCTTTTGCTGTTGCGGTGCCTTGGTGGGAACTGGGGCTTTGAGGAAGGTTTTTGAGATTAAATGAGCAGGCTGTGGTGATTGATTCTTTAGCTTCGATTCTTGCATTTCTCGACGGCCCTTGGAGCAAGTCCAATGGCCTCCGATCCTTTCATTATGCGCAGACGCTTGCATGAATCGACAAACATCTCCCATGGGACATCACCAACGAGCATCCAATCACCGTCCTTGTCTTCATAAGTGGGTACATAATCCGAACCATTCAAAAGATCCATCAACTTGCTTTCATTCATGAAGTCCCTCCCGTTCATTCCTTCAGATCCACAGTTACCGCTGGTGAAGGAACTGAACATCTTTTCCAAAGCAGTGGAGAGGTCTTGGTAGCTCTTATACATCTTGAGGTCCACCTTGCGTAGGTAAGGTGCACCGTCCATGCTAACCTTCACGTAAGATTGAACGGACAGGATGTTCTTCCTGAACGATCGAACGGGTGGCCAACCCACAACCTGTGCCTTGGGAGCTGAAGGTTTCTCTGGATCATTGGCACAAGGAAGAAGGTTCTTCTCCTTGGGGATGCTCCTCATCTTTTCCATGGGGTTGGCGCCGGCACCGGTGTCCTTGGAAGGGACCGTGGGGAGATCAAGCTTCAAATTGACCGTCTCCGAGAACCCTCTCTTGCCGAAATTCTTCCCGGTCTCGCCATCAGCAAAGCCACCACCTCCCGGCAGCCCGAGACGGAGCTCCGTCTCCTCAAAATTCAGTTTGCAGTCGTCGCGGTCGGTCGCAAACATGCTTGCCATTCTTGGCAAATCTCTACAAAATTTGGCAACCAAATACCACCTTCAAAGTTCAAATCCACCTTCTTTTCTTCTTCTTGTTTTCTTGAGCTTTCTCTTCTCTTGGGTATGGGTTTTGTTGTGTGATGAGCAAAAATAGATGATGGGGGAGAGGAGAAAAATAAAAATGTAGGAACTGTTAAAGGAGAGGAGGTGCGGTCATGTGGCACAATGTATATTAATATGCGTGGGTGTAGTGGCTATCGCAATTGGGCCTATGCGGAGGAGACACGTGGACGGGATTAGAGCTGGATTTTCAGCGAGGTTGCCGGG
>PA10000179 |  No Definition found
AAAAAAAAAAAAAAAAAAAAAAACCAAAAAAGGCAAACGACTCAGTCCCTACACAGTGTCATGAATTAGTGGCGGGTGGTAAAAGTCCACCTCAGCCAGTCTCTGTCTTTTTTAAGTCCCAACAGAAACACTACACACTGCTCATTTTCTACCCCTCAGTAGAGGGCCCTGCAATCTAATAAAAAGGCCCATGAATAGAAAACAACAATGAAATACAAGTGATGAGATGAGAGGGCCATTTTAAAATATGCGCTCCTCAGTCCTCAACACTCACACGAGTCACGACTCTAATATTATCTAGCAACTGCTACTACTCACAACTGACTTGCATCATGATCATATCATATCATGCAATATATATAAATATATATATATATACACACATTCAATGCCATCAAAGTTCCAGTAAAATCACCAAAATGCCACTGGATTCTTCTAGATCTCTTCTTCCATTGCCAGAAAGCTCGAATAGAACTAAATAATTGGACAGCACACACAGATTCCCCAAATTCATGGCAAAGGTGTTAAGAGAAACAACCAAACACAATGTAAGAGAGAACTAAAAAGACATGAGAAGAGAAGAAATCAACAGAATAAACCTCTACATAGAAATATCAATATGTCTCAATCAATCCAAAAACAAATACGGCACATCGTCGCAACCATAAACCCTAGCATTCAAATCTCTCTCACAGAAAAGAAAACCCTTAGATCCATTGAGGAAAGACGATATAAACACTGCAGCAAAGGCTAAAACAAAACAAATCCCTAACACAAACTGATGTATATGGAAAAGACATTCCACTCTGTAACAATACCTAAGTATCAAATACTAACAAAATATAAAGATATACTACCGAAACCAAAGAGATAGGCATAGATCTTCAATACATGAGAGATCCAAACAGCGCAGCAAAGGAAACGAAGAACACGGCAGCGAGAGGCGGAGAGACGCCGACTGCGCCGGAAGCAGGAGCCGGAGCTGGTGCGTCGGCGGCGAAGGAGCCTCCGATGAGGGAGAAGGAGATCATGACCGCCATTAGGGAGATGGCGAAGGCTCTGGTGCTGAAATCTGCCATTGTGTTTTGAGAGCTCCGGGTTTTCTCTTGGGATTGCAGAGAAGGCAAGAAGGAGAGAGAGAGAGATAGAGAGACTGAGGTTTTCTCGTGGTGCTGAAATCTGCCATTGTG
>PA10000180 | AT4G27670 | Symbols: HSP21 | heat shock protein 21 | chr4:13819048-13819895 REVERSE LENGTH=227
AAACGCTCTGCATTTCCTTGTCCCTTCCAGAGACAGAAACAACACTACAGTCGGTCTCCCTCTGGACTCCTCTAGAACCAACACCCAAATCCTAGCTTCTTCCTGAGACATCCAGACTCAAATCCTCTCAGACATCATGTTCCAGAGATCTCTACTCCACTTGCTAAATACCCCCATTCACATCCTTTCTACCCCAAGCTTCAAACAATCTTAATACTGCAATTTCCCACAGAAAAAGATCTACATAGCCATCTGAAGGAAAAGATATGTCTATATCTCTTTCTAACATCAGCATCTCTCTCCCCATCTCATCAAGGAGAGATGCATCTGCAGCATCATCTCTCAGTCAGGTTGGGTTTTCACATCTCAAAGTTAGAAGCCATGGTAGAAGCGTAAAGGCCATGGCAGCAGAGAGGAGGGAGAACTTGGATCAATTGCAGAAGGCTAATAGCACGCAACCCACCCAAGCAAAACAGAAGATGGCTCAGGTTACCCCAGTAGGTATCTGGGACCGTTTCCCTACAGCCAGGACAGTGCAGCAGATGATGGACACCATGGAAAGGATAATGGAGGACCCCTCTACATACCCTTTAGTGAGAGAAGAAGGTGGTGGAGGGTACAGGAGGGGAAGGACCCCATGGGAGATCAAAGAAGGTGAAAACGAGTACAAGATGCGATTCGACATGCCTGGCATGACCAAGAAGGATGTTAGGGTCTGGGTGGAGGAGAAGATGCTTGTTGTGAAGGCGGAAAAACAAGCAGAGGAGGAAGAGGAATGGTCTCCAAAGAGCTATGGGAGGTATAGCAGTAGAATTGCATTGCCTGAGAACGTTGAGACGGAGAAAATCAAGGCAGAGGTGAAAGATGGGGTGTTGTACTTAACCATTCCAAAGGCAAAAACTTCAAGCAAGGTCTTGGATATAGATGTGCAGTGAAATGTAGCTTGTTAAGAGCAATATGCTGGGCTCTGTTTTGTTCCCCTCTTTTGGTCAATGTTTCAAATAGACTGATGTAAAATCGAAGTTGGAGAGCTTAATTTATGAGGTTTCTTTATATGGGCTTTAAATGTATTTTGTGCGATCAAACTATTCATCATGTTGAGGTTTTATGGTTCCGGGAGTCTTCGAATTTGTCAATCTAGTATTAAGTTTTTTTACTTACTACCCATAAAAGGTTCTCATATTTCTTCAGAATCTTTGGTGGTTTAAGCAACTTTCTTTTATCTGTGGCTGCTTTTTCCACGTTGGGGCCTTTTTATTTGCAAGGAGTAAAGTAAGGGCACGTTTGGCAAGTATCCTCTCAGAGGAGATTCCTCGATTATGTGGATTTTTATATTTGG
>PA10000181 | AT5G42300 | Symbols: UBL5 | ubiquitin-like protein 5 | chr5:16913611-16913832 REVERSE LENGTH=73
TTTGGAGTAAACCTCGTGCATGATATCATAGAGTTTATGGAGTAAAACTTGAGGAAAACCTATAAACAAGGCCAGCCTTATTTTTCAGCAGCTCAAATTTTCATTATACAACTCTCACTTGGGTTGTACCCCTTTCACCCATGATAGACATGATCAACAAATGGAGCATGACCATTGACAGGTAAGCGTCTTGTGTTTTTGATGTACAGCTTTTAATAGAAAAGGAGAAAAGGATGAACAAGCTCTCATAGAAAACAAAAAACGAAATGAAACCTTGAAGTAGGGGATCTCCACGCATGACCAACATGTCTACACAGCTGTGAATCTTTGTCCAGGTGGTACAAGGTCCCAATCCAACCTGTCCATTTATCTGATGAATAAATTAGGATCTAAGGCATGAGCTTCATTTCAAGATCCTATCAACTCCAAACAAGCCAATGCAATCTTCTGGATCCAGGCATACTGACAGCACAACCCCTCACTTGATTTATCAGTCTATGAAGCTGAAGATCCTATAACATGATGTTACTTCGCTTTCTTTGGTAGTGGAAGGAATGGTGATTATTTTGTTCAGAACAAAAACAACCAACTAATGCGTTTGCTATTTATCCAAAAAAGATCAGAGAGCATTTCATTAGCCTAAGCTTCAGATCCTCATGACCCAGGGAGTAACACGAATCATTGGCTCTGCACTGAACTCTAATAAATGAGGGGCTTATCATATAACAATACTCAGCCTTAACATAGATAGTCAAGGAAAAGAAAAACTTAGTTATAAAAAAAATTATTGCAAAGCTTGCAGTGTATTACCCTGGAAGATTTTTAGAAGCCCTCAGGAGTCTCAAACACTATCCAATATCCATCAATTAATGCATCCCACTTGGGCTACTGAGTACATCAGGCAACTTTGGCCCTCATACATCAAATCAAGTCCTGTTTGGAAGCCCTACCATTCCTAGTACACTAGGTGACAGCAAAGAACAAAAAGAGTAGTATTATGTATATAGAGGGGTAGAATCAGTAGTTGATATCGACAATAGCATTATTATGAAATGTGAAATTCATGCATGCTCGCAGATGGTTCCATCCCCAGAAACACCTAGTTATAGTAGAGCTCGAGACCCATGCCGTCGTGGATCTCATAATCCTTGAGAGTGATGTGATCCTTGTAGATATTATACCACTTCTGGATTCTGATCTTGTCAGCTCTCGTTCCGGTCTGCGCAGCGACCAGCTTCTTCAGATCTCCGATCGTATCATCATCGTTGCACTTCACACGGACCTTCTTCCCCAATCGATCGTTCAACACAACCTCGATCATCTTCTTGTATCTTCTTCTTCTTTGGCACGAAACCTTTACCCTAACCCTAGATTCCACAGCTAGGGAGGATACGAACAAAAAGGGCTGAGGCTGCTTTTCTGAGTAAATCAAAGGGCGCTGAGGTACTTTACAGCTTGACTCATGAGAAATTGCTGAGAGAG
>PA10000182 | AT5G42300 | Symbols: UBL5 | ubiquitin-like protein 5 | chr5:16913611-16913832 REVERSE LENGTH=73
GCTCTCAACATCAACTCCTGTTTCATAAAATTAGCCCTACTATTATACACAAACAGTGAAGAACCATAAGAGTAGCAAACAAGCATCAAGGAAAGTTCATATACTTCAGAAAGTAACAGAAAAGGTTTTCCAGATGGACCTAAACAACCATTCCATGTTCTCAGAAGAGTATTTTTTTCATTTTATGACATCAGTATCATATGTATAGGGGGGTAGAATTTGTAGTTGATATTGACAAATAACATGCCTAGGAAACATGAAATTCATCTTCCAATAACATTCTTTTTTTTTTTTTGCTGAAACATCTTCCAATGACATTCCACAGTGCATGCTCGCAGACGTTTCCATCCCCATAACAGACCCTAGTTGTAGTAGAGCTCGAGACCCATGCCGTCGTGGATCTCATAATCCTTGAGAGTGATGTGATCCTTGTAGATGTTATACCACTTCTGGATTCTGATCTTGTCAGCTCTCGTTCCGGTCTGCGCAGCGACCAGCTTCTTCAGATCTCCGATCGTATCATCATCGTTGCACTTCACACGGACCTTCTTCCCCAATCGATCGTTCAACACAACCTCGATCATCTTCTTGTATCTTCTTCTTCTTTGGCACGAAACCTTTACCCTAACCCTAGATTCCACAGCTAGGGAGGATACGAACAAAAAGGGCTGAGGCTGCTTTTCTGAGTAAATCAAAGGGCGCTGAGGTACTTTACAGCTTGACTCATGAGAAATTGCTGAGAGAG
>PA10000195 | AT3G19720 | Symbols: ARC5, DRP5B | P-loop containing nucleoside triphosphate hydrolases superfamily protein | chr3:6850591-6855389 REVERSE LENGTH=777
AAAAAAAAAAAAAAAAAAAAAGAAGGGAAAACAAATCACAACTGAAATGGAGGAGAAGTTATGAGAAAGTACAGATGCATGAGCATTGATTTCCATAAAATTCAGTATTCATCATCCATGAAATATACAATCCAAAGATCCTTCCTAAATAAACACACAAAGGTAGAAACATTGCAACTGTAACAAACAATGGAACCATCTACTTGATGTAGTAAGGAAGGTTTAGGACATAGAGTAGGAAGTAGGCCCAGATGACGCCCGAGATCCCCCCGAAGAAGAACCCGCCGGAGAACTGGGCCCAGCCATCGGCGGTCTGCAATTTATCGGCTTCCTTCTTCCTTCCGGTCAAGGTTAGTGTTGGGGCAGTCGATGGCTCGCCTTCGTTGAAGGAGGAGATTCCATACATGGTTAAGCAAATGCTGAGTATAGTCACCAGGCCACCAGCAGCCAGTGACCCAGCTGCCCCGGCGTATGGTGTGTCCCTCAAAGGACCAGTCTTAACGAATGGGCCAACAAGGAGGTACCCATGGGCCAGGCCCACCTCAATACCCCTGAGAAGTGGGCTCACTGCAGTACGGTAGGCCGGCAAATTGGAGAGGTACCAGGCAATCAATGGGCTTGATGTTACAGGAGTCTCAAGGCTACCAATGAATGGGTCACCATTAATTGGCTCAATCACTTGAAACGGCTTGTCTGTTTGGACAGCCTTGATGGTCAAGCATGGCCTTCTTTTTGAAGGCACAACTCCAAGTGGAGACCCTGAAATGCCCCTAGGAGTGATCAATCCTCTTGTAAAGGAGTTGGGGAACTTGCTCTTCAGTTGGCTAACCATGGGAGAAGCTGAGGCTGTAGCCATTGCTTCCTTGCAAGCTTGTGAGAAATGCCAGAGAATGAAGTAAAGGTGATATGAAACAGATATATGTTTGATGGAGTATCAGTCAAAAGGAGAAAAAAAATTGTGAGCCATGGGAGTTGGGTGTGTGGGGATGAGAGTTGGAAGATGTTGCATCCTTGGAAGAAAAGTTGGGTCGGCCTTTATCCAAGGAAGAAAGAAGTAGGATAGGTGTGAGCAGGCTTAGGCTATTTTTGGAAGAATTGCTACAGAAAAGGTACATGGAAAGTGTTCCTCTAATTATTCCCCTTCTCGAAAAGGAGTACCGGAGCACAACAAGAAAGCTGCATGAAATAAATCAGGAACTCAGTGATTTGGACGAAGCAAAACTGAAGGAGAAGGGACGCACATTTCATGATTCATTCCTGACCAAGCTTTCATTGTTATTGAAAGGCACAGTGGTAGCACCTCCTGATAAATTTGGGGAAACATTACAAGATGAGAGAGTAAATGGAGGGGCATTCATAGGTACTGACGGTCACCAGTTTCCACACAAGTTAATCCCTAATGCTGGGATGCGTCTGTATGGGGGTGCACAATATCATCGTGCAATGGCTGAGTTCCGTTTTGTGGTTGGGGGGACTAAGTGTCCTCCAATAACTCGGGAGGAGATAGTGAATGCATGTGGAGTTGAAGATATTCATGATGGGACAAACTATTCTAGGACTGCTTGTGTGATTGCTGTTGCGAAGGCTCGTGATACATTTGAACCTTTTCTTCACCAGCTGGGGTTTAGGCTCCTACACATTTTAAAGAGGCTGCTTCCAATTTCTGTCTATCTACTGCAAAAAGATGGTGAGTATCTAAGTGGCCATGACGTGTTTCTGAGGCGTGTTGAGACTGCCTTCAATGATTTCGCAGAATCAACGGAAAAGGCATGCCGTGAAAAATGTATGGAGGATTTAGTGAGCACCACCCGCTATGTTACATGGTCCCTTCACAATAAGAATCGGGCAGGATTACGTCATTTCTTGGACTCATTTGCTAGTGCAGAACAGTCCTCTCTCAATGGTAATTCTAGTGTTGCAGGCGTCTTGCAAGAGCCACCTTTTGGGCCAGCTATGAATGACAACAAGCATGAGAGTAAGCCAAGGGCAGAAATAAAGCTTACCCATTTCTCTTCAGGCACCGACTCCAGCAGTTCCATTCAGACAACAGATACAAGGCTGGTTGACCTTTTAGATAACACACTCTGGAACAGAAGGCTAGCTCCTTCATCTGAAAGGATCGTTTATGCTTTGGTACAACAAATATTTCATGGCATAAGAGAACATTTCTTGGTATCTGCAGAATTAAAGTTCAACTGCTTTCTCCTCATGCCCGTGGTCGACAAGTTGCCTGTTCTTCTGCGAGAAGACCTGGAATCTGCTTTCAGAGACGACTTGGACAATGTCTTTGACATTACTCACTTACAACAATCCCTTGGACAACGGAAGCGGGATTTGGAGATTGAACTGAGAAGGATACAAAGGTTGAAAGAGAAGTTCAGACAGATACATGAGCAATTGAGTTCTGAGCAGGTCCACGGTTGAAGTAGATAAGCAATAGCGCAAGGATGCAGCAGCAGCTCTTTTGCTTTTATCATTCTTCTTTTCAGATTTTAATGCAGGACAATGTTGAAATCTGGTCTTCTGTTTGAGATTTAGTGCTATGGTTCTGCAGATTTGGAGAATATTGAAGGTGAAGAGATTTTCTCCTTTTTATCGTTGACTTCACTGGTTAAGAAGTTACTCTGTGAAAGCTGTTTGCTGTTTAGATCACACGAGAGGAATTCATTAAATAAGGGAACTACTGTGCCAATTAAAACTGCATTACTATTCAGTTTTAACAGATTGAGCCGTCTA
>PA10000266 | AT5G64400 | Symbols:  | CONTAINS InterPro DOMAIN/s: CHCH (InterPro:IPR010625); BEST Arabidopsis thaliana protein match is: Cox19-like CHCH family protein (TAIR:AT5G09570.1); Has 1807 Blast hits to 1807 proteins in 277 species: Archae - 0; Bacteria - 0; Metazoa - 736; Fungi - 347; Plants - 385; Viruses - 0; Other Eukaryotes - 339 (source: NCBI BLink). | chr5:25748922-25750182 FORWARD LENGTH=144
GTCCTGCTCCAGTACGTAACCCCCCTCAGCCAGCAAGTCATGCTCCTCCTCCGGCACCCGTGCAAAGTGGTGGTGGATCCATGCTTGGAGGTCTTGGTGCCACCATTGCTCAAGGAATGGCTTTTGGCACAGGAAGTGCAGTTGCTCACAGGGCTGTAGATGCTGTAATGGGTCCCCGGACCATTCAACATGAAACTGTAGTTACTGAATCTGCTGCTGCCGCCGCCCCAGTACCTACCATGAACAGTTTTGGTGGAGCAGATGCATGCAACAGTCACTCCAAAGCCTTCCAGGATTGCCTGAACAGCTCTGGGAGTGATATCAGCAAGTGCCAGTTCTATATTGACGCACTGAATGAGTGCCGCAGGAACTCTGGTTCCATGCTCAGTGCTTAAGTATTTCCATTTATCCATCCATCTCTGGGCCTGAAGTCATGTCTGCTCTTAAGTTTTAAGTTTGTCAGTCGTTGAGGGATATTAATAAAGCCTTTTGTCTTCAAACTTTGGCAGTTGGCAACTTTTAAGGCACATATAAGGCTTATTATTTATCTTTTAAGTTCTTAAATTGTGCTTGGCCCTTTTTCTTAAATGGATGTGGTAGTCCTAATATGCTTGATCTTTGACATGTTGCACCTAGTTTGATTTGGCAGGAAGGCCCATCATTAATGTGTGGGGCCTCTGCAACCCTTTGTAGGAATGGTGGATGGACAGGGTGACTGTTGTTTACATGTTAAATTTTGATTTGATGCAGTTAAGGAACATGCAAATTGAATGGTTGACCAAATTGTTAGTCTTATTTTGAAGGCCCTCGTTTGGAGGTTATTATCAAATGAAGCCATCTTTTTGGCTATGCATAATCTATGCAATCCGTTGGGTGACCATTCATCATGAATCAGTAGCGAAGGGGTCATGCATC
>PA10000275 | AT4G40030 | Symbols:  | Histone superfamily protein | chr4:18555840-18556827 REVERSE LENGTH=164
ACGGAGAAGACCCCGAAAAGGCTATAAATACGGGTTTCGTTGGTCTTCCTAAAACGTTTATCGCTTTTTCAAATTCAAGACTCAGGAGTTGAGAGAATCGAGACAGAGAGAGATGGCCCGTACCAAGCAGACTGCTCGTAAATCCACAGGTGGAAAGGCTCCCAGGAAGCAGCTTGCCACCAAGGCTGCTCGTAAGTCTGCCCCCACGACTGGAGGAGTGAAGAAGCCCCATCGATACCGCCCTGGAACTGTTGCTCTTCGTGAGATCCGAAAATATCAGAAGAGCACAGAGCTCCTCATCCGCAAACTGCCTTTCCAGAGGTTGGTCCGTGAAATTGCCCAGGATTTCAAGACTGATCTGCGTTTCCAGAGCCATGCAGTGCTTGCATTGCAGGAGGCTGCAGAGGCATACCTGGTGGGTTTGTTCGAAGACACAAATCTTTGTGCAATCCATGCCAAGCGAGTGACCATCATGCCCAAAGACATCCAGCTTGCCAGGAGGATCCGTGGTGAGAGGGCTTGAAGGTGACGAAGGGTCATCACCACCCATGGTGGGATTGATTCTTCTGACGACTTTGATAATGATCTAGCATCTGAAGCCTTTGATAATCCAGATTTACTGTTGGACGCATTTTAATATTTGCATCATAAGATGCTGTAGCCTTTTTAGGATTAGTATAGTGGACATGATAGGCTGTTAGGTTGTGTGTTTGGATTGATTTGTGGGTATGGGATACTATGCTTATTTTGATTGTAGCTGTTTTAATCTTTTGATATGGTAGTGTTGATATTGTTTTGAGTGATGTTCTTATTGCTGTTTACAATGGCCCACATTAAATGCCCCTTCTGTTTTTTACTCCCTTTTTGGCTGCATGAATGAAACTGACTCATT
>PA10000276 | AT4G21280 | Symbols: PSBQ, PSBQA, PSBQ-1 | photosystem II subunit QA | chr4:11334446-11335587 FORWARD LENGTH=223
AAAAAAAAAAAAAAAAAAAAAACCCCCCCGTCTCCGGAAGAACGACGAGAGGCAGAGCAGAGAGAAAGGGAAGGAAAGAAAGAAAGAAAGAAAGCAGCTGAATGGCGCACGCTATGGCTTCGATGGCTGGCTTACGTGGCTCATCTCAAGCCGTTCTCGAAGGAAGCCTTCAGCTCAGCGGTTCTAACCGCCTTTGCGGCCCTGGTTCGAACCGGGTTGCTGCGATTAGACCGAGTTTCTCCACGGTCAGGGCTCAGCAGATGCCAGCTGAGAGCGAAGCCGTGGCTCAGAGCAGCCGGCGAGCCGTTCTTGGGCTTGTGGCGGCGGGATTGGCCACTGGGTCTTTTGTGCAGGCCGTTCTTGCGGAAGCCAAGCCCATTAAGGTGGGCCCACCTCCCCCGCCTTCTGGTGGACTGCCGGGGACTTTGAACTCGGATGAGCCAAGAGACCTTGATTTGCCATTGAAGGATCGATTCTTCATTCAGTCATTGCCTCCAACAGAGGCTGCAAAAAGAGCAAAAGAATCGGCCAAAGATATTTTAGGCGTGAAGGCATTGATCGACAAGAAGGCATGGCCATATGTCCAGAATGACCTCCGTCTTAAGGCATCGTACCTCCGCTACGATCTCAAGACTGTTATTGCTGCCAAACCTAAAGATGAGAAGAAGCCCCTCAAAGATCTCTCCAACAAACTCTTCTCCACCATTGACGATCTCGATCATGCCGCGAAGAAGAAGAGCACCCCAGAAGCTGAGAAGTACTATTCTCAGACAGTGTCCGCCCTCAACGATCTCCTTGCTAAGTTAGGCTAAGGGATATGAATTCTGTTTCTTTTCTTGTAATGTTTATCTTCGTTAGATTTGTAAGCTATATATGCAACTGGATTTTGGATGCAACGTCAATTGAAACCTGTGAATTATGTGTTAAGATTTGACGAGTTGGTTTGGCGTTCGGTATGTGTTGGAAATAATACATAATATGGTTTTGTATATGACATTATAGACGGAATGGTTATTGATGTATGCATTCAACAAAACATAATTAGCACTTAGATCGGAAGCGTACCTTGCACCATCGATTAAGATGAAGAAGCTTGATGTTCATAGCCTTGGCCTTGCATCACATCAACGG
>PA10000278 | AT1G13950 | Symbols: EIF-5A, ELF5A-1, ATELF5A-1, EIF5A | eukaryotic elongation factor 5A-1 | chr1:4773631-4774668 FORWARD LENGTH=158
CAAAGTGATGTTCCTCATCCGACCTCTCTCTCTCATCTGGATTCTCCTTCTTCTTTTCATTGTCTGCTCTTTGATTCTGTGAAGGCAACAAGAAGAAGAGAAGAGAGGAGAAGATGTCGGATGAGGAACATCACTTTGAGTCCAAGGCAGATGCCGGAGCTTCAAAGACTTATCCCCAGCAGGCAGGAACTATCCGGAAGAATGGATACATAGTCATCAAGAACAGGCCATGCAAGGTAGTTGAGGTGTCCACTTCAAAAACTGGAAAGCATGGTCATGCCAAGTGTCACTTTGTGGCGATTGATATTTTCAATGGCAAGAAGCTTGAAGATATTGTGCCTTCATCCCACAACTGTGATGTCCCTCATGTCAATCGTACTGACTATCAGCTGATTGATATTTCTGAAGATGGTTTCGTGAGTCTTTTGACTGAAAATGGTAACACCAAGGATGATCTGCGCCTTCCAACTGATGACAATCTTCTTAGCCAGATTAAAGATGGCTTTGGTGATGGAAAGGATCTGGTGGTGACTGTCATGTCAGCTATGGGAGAGGAGCAGATCTGCGCTTTGAAGGACATTGGCCCCAAGTAAATAATGTGCCGAGTCATTATTTTACCTGTGGCAATTCTCTGTCTGATTGTCAAGGTAGGATTTTGTTTGGCTTTGTGGGGTTTTTATACAGAACTTATTAAGACGATTTCGGTTACAATTAAAGGTATTTTAGTAGCTTTTAATAGAAGGAACTGTCATAACTGAACTGAGGGTCTTGGTGGACACTCCATGGTGACTCCTGAATCAACTAAATGGATTGCATGTCATATCTCTGCATAATATTGTTCATTTTAAGGATCTGAGTAATCGATTGCTTTGCAATGTTCTACCCTGTATTTTTCTTTTCTTTTCTTTTTATATATATAAGAGAGATACAATGGATTGCATGTCATATCAGCTGTATCACTGAGGCCTGAACCTCTTCAATATCATCCGATGAGCATGTCCAATGTAGCAGGTGACTGCCATTCATGATATGGATACATCCCCATTTCTACCATACATAGAACCCTATCTCTTCATGCATACCCATGATTAACACGGGTTTTGTGCTACTTCA
>PA10000279 | AT1G13950 | Symbols: EIF-5A, ELF5A-1, ATELF5A-1, EIF5A | eukaryotic elongation factor 5A-1 | chr1:4773631-4774668 FORWARD LENGTH=158
CAAAGTGATGTTCCTCATCCGACCTCTCTCTCTCATCTGGATTCTCCTTCTTCTTTTCATTGTCTGCTCTTTGATTCTGTGAAGGCAACAAGAAGAAGAGAAGAGAGGAGAAGATGTCGGATGAGGAACATCACTTTGAGTCCAAGGCAGATGCCGGAGCTTCAAAGACTTATCCCCAGCAGGCAGGAACTATCCGGAAGAATGGATACATAGTCATCAAGAACAGGCCATGCAAGGTAGTTGAGGTGTCCACTTCAAAAACTGGAAAGCATGGTCATGCCAAGTGTCACTTTGTGGCGATTGATATTTTCAATGGCAAGAAGCTTGAAGATATTGTGCCTTCATCCCACAACTGTGATGTCCCTCATGTCAATCGTACTGACTATCAGCTGATTGATATTTCTGAAGATGGTTTCGTGAGTCTTTTGACTGAAAATGGTAACACCAAGGATGATCTGAGGCTCCCCACTGATGACAGTCTGCTTACCCAGATTAAAGATGGCTTTGGAGAGGGAAAAGATCTGGTGGTGACTGTCATGTCTGCTATGGGAGAAGAGCAGATTTGTGCTCTGAAGGACATTGGCCCCAAATAAATAAGGGGAGGTGTCATGCTCTTACATATGGTATCATCATATGATGGTGTAGGCTGGGTTTTTTATTGTGACCTCAATATTATTAAGACAATTTTTACCGACAATTTGAGTGCTGTATGGTGAAGATAATTTTAGGCTTTTAATATAAGGGAATTGTGATAACTGCATGAGGTGTTGATGGATATCCATATCTCCTGAATCAAGTTAAATGGATTGCATCATACCTTTACACAGTATTCTTTTCTTTTATGTAAGGGTTGATTTACATTGTTCTCTTTGTTTTCCCCCCTCCCTCTTTTAAAGAAGAGGTAAGGAATGATATTATAATGATGTCTCCCTGGGAGTTGTGAACTTCACCATTCTTTGCACTAAGCCATTCAGATTGATCAATATGTTCTATATGTTAAAATCCAGTGGGCCGTATCACTCACCGGGGTGTAATTTGGGTGAGTGCTTATGCAGAGAGA
>PA10000233 | AT1G31330 | Symbols: PSAF | photosystem I subunit F | chr1:11215011-11215939 REVERSE LENGTH=221
AGTAGGATACAAAAATCATCCACCACAAACAAATGTGACAGGAGAATCTAAGAAAATCAAATATCCACTTCAAAATCCAACACTCTCAGCCAATCAACAACCACCAATTCCAACCCACCTTATCTCTCTCTTCATCCCTTATCTTCTTCCTTCCTTTCCTCCCTCTTTCCCTCCCTCCCTCCCTTCCACTTCTCTCTGTTTCTCTTTACAAACACAAAACATCACACTCCTTTTCTTTCCAAATCCCCACCCACCCCTATTGTTCCCTCAAACACAAAGGCAACAATGTCTCTCACAGCAATTCCCACCACCCTCTCCAAACCCATCTCCAAACCCAAATCCAAATTCCATTTCTCCCCTAAATTCCAACCCATCATCTCCTGCTCTGCTGTTCCTCCTCCTCCATCTCCATCATCCTCATCCTCTCAATCTCCTCTCTCCGCCTTCTCAGCGGCCCTCGCTCTTTCCTCCATCCTCCTCTCCTCCCCACTCCCCGCCGCCGCAGACATTGCCGGCCTTACCCCCTGCAAAGAATCCAAGCAATTCGCCAAGCGCGAAAAGCAGTCTCTGAAGAAGCTCGAATCTTCGCTCAAGCTCTATGCGCCCGACTCGGCCCCTGCTCTGGCCATCAAGGCCACCATGGAGAAGACGAAGAGGCGGTTCGAGAATTATGGCAAGCAGGGGCTGCTGTGCGGCTCAGATGGGCTGCCTCACCTGATTGTGAGCGGCGATCAGAGGCACTGGGGAGAGTTCATCACCCCCGGCATCTTGTTCCTTTACATTGCCGGATGGATCGGGTGGGTGGGTCGGAGCTACCTGATTGCCATTCGAGGGGAGAAGAAGCCCACCCAGAAGGAGATAATTATCGACGTGCCTCTCGCCTCCGGATTGCTCTTCAGGGGATTTATTTGGCCTGTTGCTGCTTACAGAGCGCTTGTGACTGGAGAACTTGTTGCAGATGATGCTGATGTTACTGTTGTCTAGATGAAACCCAACCCAGATGTGATTGTAAGAAGGGAAAGAGGCAAGAGTGCTCTTTGCTGGGAGCTTCTTGTTAAAGGGATGGAGAAGGGTTAAAGGGATGGAGAAGGGCAAGTGAAACACTCTTTGTATCTATTATTGCTGTATTTGTAATTTTTCGATTTTGTGTAGACGAACCAGTTAGATTCCATGTGTTTTGATTTTGGATGGAATGGTTACATCTTATATCTGTTAAAGCACCAAATTTATTGGCTCTCTCTTTCTCTCTCTCTCCGTTCAATGCAGTGAAGACTAGAAGGATTCATTGTTGAGATAGAGGATCATTGAGTAATAGAGGGGGATGGAAACATTAAGGAGGGTGCCATCAAGATCAAGGATTATTATCAAACCTAAGCAGTTGGTGCATATTAATTGTTTAAAAGGGTGTGTTGTTGAAATAGAGGATTTGTTGATGTTGTTGTTGTTATCCTGGCAAGATTTAACAACGTGAAAGCAGACTTATTAGAAATTTAGTTCTGTCACAGTCAGTCTTTTCTGATAAAGTGTCTGGTCATCCTAAATGGTGTTGCAGATAAAAAGGATAACTGTACACTTATTTGTAACACAGGTTTCTCATGTTATAAGTAGCTCCAACTA
>PA10000234 | AT5G56030 | Symbols: HSP81-2 | heat shock protein 81-2 | chr5:22686923-22689433 FORWARD LENGTH=728
ACACATTGCATTGGTAACCTGCAACTTTCTGGACCTGAAGAGTTGAGTGAAGCGATTCAACGTTGCAACAGAAGCCACAAATATAAGCCTACCGAGTTAAGCTTGAAAAGCTTAACTCCATAGTACTTGTAGAGTATCAAAATGCACGTAAAATAGCTAGAACCACCACAATGTTCATTCCCTTCCACAAAAACACAAGAAAGGCTAATTAAAATAAGATTTAGTCAACCTCCTCCATTTTGCTCTCCTCAGCACCATCTGCATCCTCAAGAGGCGGCATATCTGTGTCCCCATCAGCAGCTGCATCATCTTCATCAATGCTCAGACCCAGCTTCAGCATCCTGTGGATCCTGTTCCCAAAGGTATTGGGATCCTCAAGGCTGAAACCTGAGGTGAGAAGAGCAGTCTCAAACATCAGCAGGACCAAGTCTTTCACCGACTTGTCGTTCTTATCAGCATCAGCCCTCTTCCTTAGCTCCTCCATAATGGGGTTTTCAGGGTTTATCTCCATAGTCTTCTTGCTTGACATGTAGCCTGCCATGCTTGAGTCCCTTAGTGCTTGGGCCTTCATAATCCTCTCCATGTTGGCTGTCCACCCATACTCCCCGGTAACCAAACAGCAGGGGGAGTCAACGACACGGTCAGAGACCAAGACTTTCTCCACCTTGTCGCCAAGAACATCCTTGATCACCTTGCACAAGCCCTCAAACTTCTCCTTGAGGGCTTCCTTTTTCTTCTTCTCATCCTCGCTTTCATCAATCTTGAGGCCCTCCTTGGTTGCAGAGACAAGTTTCTTTCCCTCAAACTCTTTCAGCTGGCCAACAGCATACTCATCAATGGCATCGACCATGTAAAGAACCTCATAACCCTTCTTCTTAAGCTTCTCGAGGAAGGGCGAGTTCTCAACTGCCTTCTTGCTTTCACCTGTGATGTAGTAGATATCCTCTTGGCCATCCTTCATCCGTGTCACATAGTCCTTCAGGCTTGTCATCTCGTCCCCACTCTTGGATGAGTGGTATCTGAGCAACTCAGCAACTTTCATCCTGTTCTGGGCGTCCTCATGCATCCCAAGCTTAAGGTTCTTCGAGAAAGCTTCATAAAACTTGTTGTAATCCTCCTTATTCTCAGCAATTTCAAAAAAGAGTTCAATGCACTTCTTAACTAGGTTCTTCCTGATAACCTTGAGGATCTTATTTTGCTGTAACGTCTCTCGGGAAATATTGAGGGGAAGATCCTCAGAATCAACAATACCCTTGATAAAACTGAGATATTCCGGAATCAATTCCTCACAGTTGTCCATGATGAAAACACGCCTCACATATAACTTGATATTGTTAAGTTTCTTACGAGTGTCAAAGAGATCAAACGGTGCTCTCTTGGGAACAAAGAGAACAGCCTTGAACTCAAGCTGGCCCTCAACAGAGAAATGTTTCACAGCAAGATGTTCTTCCCAGTCATTGGTGAGACTCTTGTAGAAGGCTGAATACTCTTCCTTGTTGATCTCTTCTGGCTTCCTCATCCAGATGGGCTTCTGCTTGTTGACCACAGCCCATTCATGTGACACTTCTTTGATTTTCTTCTTTTTCTTCTCTTCCTTCTCTTCATCAACATCCTCTACCTTACCCTCCTCATCCTTCTTCTCTTCTTCATCTTCATCATCAGATACCTCCTTCTCAGTAGTCTTCTCAGTCCAAAGAGAAATTGGGTAGCTGATGAACTCAGAATGTTTCTTAATCAGGTCCTTGAGACGACGCTCCTCAAGGTACTCCAACTGATCCTCCTTGAGGAAGAGTGTGATCTTGGTTCCTCTCCCCAGATTCTCTCCAGCCGTATCCCTGGCAACGGTGAACGACCCACCTGCCTGTGATTCCCAAATGTACTGCTCGTCATCATTGTGCTTCGTGGTCACAACCACCCTCTCAGCAACCAGGTACGCCGAGTAGAACCCCACACCAAACTGCCCGATCATGCTCACATCCGCCCCTGCAGCCAGGGCTTCCATGAACTCCTTGGTTCCAGATCTAGCAATTGTGCCCAGATTATTCACCAGATCGGATTTGGTCATGCCAATGCCAGAATCGATGATGGAGAGGGTGTTGCTCGCCTTATCCGGGACGATGTGGATGAAAAGCTCC
>PA10000235 | AT5G56030 | Symbols: HSP81-2 | heat shock protein 81-2 | chr5:22686923-22689433 FORWARD LENGTH=728
ATCTCCATAGTCTTCTTGCTTGACATGTAGCCTGCCATGCTTGAGTCTCTCAATGCTTGGGCCTTCATGATTCTTTCCATGTTGGCAGTCCACCCATACTCCCCAGTGACCAAACAGCAGGGGGAGTCAACAACACGGTCTGAAACTACAACCTTCTCCACCCTGTCACCAAGAACATCCTTAATCACCTTGCACAGGCCTTCAAACTTCTCTTTA
>PA10000236 | AT5G56030 | Symbols: HSP81-2 | heat shock protein 81-2 | chr5:22686923-22689433 FORWARD LENGTH=728
TCGTCTCAAGGACCTGATTAAGAAACATTCTGAGTTCATCAGCTACCCAATTTCTCTTTGGACTGAGAAGACTACTGAGAAGGAGGTATCTGATGATGAAGATGAAGAAGAGAAGAAGGATGAGGAGGGTAAGGTAGAGGATGTTGATGAAGAGAAGGAAGAGAAGAAAAAGAAGAAAATCAAAGAAGTGTCACATGAATGGGCTGTGGTCAACAAGCAGAAGCCCATCTGGATGAGGAAGCCAGAAGAGATCAACAAGGAAGAGTATTCAGCCTTCTACAAGAGTCTCACCAATGACTGGGAAGAACATCTTGCTGTGAAACATTTCTCTGTTGAGGGCCAGCTTGAGTTCAAGGCTGTTCTCTTTGTTCCCAAGAGAGCACCGTTTGATCTCTTTGACACTCGTAAGAAACTTAACAATATCAAGTTATATGTGAGGCGTGTTTTCATCATGGACAACTGTGAGGAATTGATTCCGGAATATCTCAGTTTTATCAAGGGTATTGTTGATTCTGAGGATCTTCCCCTCAATATTTCCCGAGAGACGTTACAGCAAAATAAGATCCTCAAGGTTATCAGGAAGAACCTAGTTAAGAAGTGCATTGAACTCTTTTTTGAAATTGCTGAGAATAAGGAGGATTACAACAAGTTTTATGAAGCTTTCTCGAAGAACCTTAAGCTTGGGATGCATGAGGACGCCCAGAACAGGATGAAAGTTGCTGAGTTGCTCAGATACCACTCATCCAAGAGTGGGGACGAGATGACAAGCCTGAAGGACTATGTGACACGGATGAAGGATGGCCAAGAGGATATCTACTACATCACAGGTGAAAGCAAGAAGGCAGTTGAGAACTCGCCCTTCCTCGAGAAGCTTAAGAAGAAGGGTTATGAGGTTCTTTACATGGTCGATGCCATTGATGAGTATGCTGTTGGCCAGCTGAAAGAGTTTGAGGGAAAGAAACTTGTCTCTGCAACCAAGGAGGGCCTCAAGATTGATGAAAGCGAGGATGAGAAGAAGAAAAAGGAAGCCCTCAAGGAGAAGTTTGAGGGCTTGTGTAAGGTGATCAAGGATGTTCTTGGCGACAAGGTGGAGAAAGTCTTGGTCTCTGACCGTGTCGTTGACTCCCCCTGCTGTTTGGTTACCGGGGAGTATGGGTGGACAGCCAACATGGAGAGGATTATGAAGGCCCAAGCACTAAGGGACTCAAGCATGGCAGGCTACATGTCAAGCAAGAAGACTATGGAGATCAATCCTGAGAATCCCATAATGGATGAGCTCCGGAAGAGGGCCGACGCCGACAAGAATGACAAGTCGGTGAAGGACTTGGTCCTGCTGCTGTTTGAGACTTCCCTGCTTACATCCGGTTTCAGTTTGGAGGATCCCAACACCTTCGGCAACAGGATCCACAGGATGTTGAAATTAGGTTTGAGCATTGATGAGGACGACACTGCTGCTGATGCTGATGCAGATATGCCCCCACTTGAGGATGCTGACAATGCAGAGGAAAGCAAGATGGAGGAGGTCGACTAAAAAATCCTAACTAGGTTTCTTTTCGCATGTTTGTTTTGGGTGATTTAGGGTGACAGAGTTTTTGACTTTGTCATTTTACTTTCATATTTAAGGCTTCTGCTATTTGCATTTTTGGATTTTAACTCGGTTGATATAACTTATAGTATGTAGCTCTTTTTGTTATTGCTGAATGGTAGAATTATATTAGGTCACCCTTTTTGTTTTGAGCTTTTGAATCTTGGCTCAGTTTGATTGTGTATTGCTTTGTTTTGTGCATAGCGGCGGGAATATGGTCTGGTTTGAAGTATTACAGGTTCCTCTTG
>PA10000237 | AT5G56030 | Symbols: HSP81-2, ERD8, HSP90.2, AtHsp90.2 | heat shock protein 81-2 | chr5:22686923-22689433 FORWARD LENGTH=699
AGACGTTTGCTTTCCAAGGACTAAACCCTAGATATCGAAGAACCCTCTGATCTATACTCTCTCATTCTCTTAAACCCTAGATATCTTTTTCTATCTCCTCGCGAGAAAACCCTAGCGCTAGATCTTGGAGATGGCGGAAACCGAGACGTTTGCTTTCCAGGCGGAGATCAACCAGCTCCTCAGTCTCATCATCAACACTTTCTACAGCAACAAGGAGATTTTTCTTCGAGAACTCATCAGCAATTCCTCTGATGCGTTGGATAAGATCCGATTCGAGAGCTTGACAGACAAGAGCAAGCTTGATGCGCAACCGGAGCTTTTCATCCACATCGTCCCGGATAAGGCGAGCAACACCCTCTCCATCATCGATTCTGGCATTGGCATGACCAAATCCGATCTGGTGAATAATCTGGGCACAATTGCTAGATCTGGAACCAAGGAGTTCATGGAAGCCCTGGCTGCAGGGGCGGATGTGAGCATGATCGGGCAGTTTGGTGTGGGGTTCTACTCGGCGTACCTGGTTGCTGAGAGGGTGGTTGTGACCACGAAGCACAATGATGACGAGCAGTACATTTGGGAATCACAGGCAGGTGGGTCGTTCACCGTTGCCAGGGATACGGCTGGAGAGAATCTGGGGAGAGGAACCAAGATCACACTCTTCCTCAAGGAGGATCAGTTGGAGTACCTTGAGGAGCGTCGTCTCAAGGACCTGATTAAGAAACATTCTGAGTTCATCAGCTACCCAATTTCTCTTTGGACTGAGAAGACTACTGAGAAGGAGGTATCTGATGATGAAGATGAAGAAGAGAAGAAGGATGAGGAGGGTAAGGTA
>PA10000239 | AT5G56030 | Symbols: HSP81-2 | heat shock protein 81-2 | chr5:22686923-22689433 FORWARD LENGTH=728
GGGCAGTTTGGTGTGGGGTTCTACTCGGCCTACTTGGTTGCGGAGAGGGTTGTCGTGACGACAAAGCACAATGACGATGAGCTGTATGTGTGGGAGTCGCAGGCTGGTGGGTCTTTTACAGTTACCAGAGATGCTTCTGCTGAGAACCTTGGAAGGGGCACCAAGATTACACTTTTCCTCAAGGAGGATCAGTTGGAGTACCTTGAGGAGCGCCGTCTCAAGGATCTGATCAAGAAGCATTCTGAGTTCATCAGCTATCCAATTTCTCTTTGGACAGAGAAGACCATTGAAAAGGAGGTATCTGATGATGAGGATGATGAGGAGAAGAAAGATGAGGAGGGCAAGGTG
>PA10000243 | AT1G51400 | Symbols:  | Photosystem II 5 kD protein | chr1:19052172-19052492 REVERSE LENGTH=106
TTGGCGCCGCCTGCCCAAGTGATCTGAAATGCAATTTCATTACACTGATGACGTATTTGTTTGCAAAAAATACATTGGAATTGAATAAATAGGATCTCAATTCATGTTGAAATGAGCTGCACCAAAGATGACTAAGAGGTGAGGGATGCAGGGTAGAAGGTAGCAACGTGAATGGTACTCTCACTTTCCTATGATTTGAATTACTCAGGTGGTGGCTAGGTATCCATTTCCAACCTCCCATTGATTCATTTTTCACTAGAGTGGAGATAATTTTATGGTTATTTCTAAACATTTTACATTGTTTTTCATTGATTTGAAGCACTTTTAGAAATAGAAGTCTTACAATTCCTCTGTATTCAATTACATGAAACAAAGGGGCCCATAATTTCTAACAGAAATTTGAGTGGTCTCAAATATTTTCCAACCAGAATTTCGAAATTCATGTGGTGAAACAGACCCCTTTTTTCCTGGAAACTGAGATGATTCTATAACTGTTCAATTAAGCATACAAACCATGAAAGAGATGATTTTAAGATCGTTCATATGATTGCACAATTTAATGCATACCAGGACTCGCCATATGATAAATGCTTTTATGACAAGACTCGAATCAAAACAACAGATCTACCAAAGTCACATTACTTACACATGGACATTCAAATGACAACCACAAGACTACCTAGACAACAATATGCAAGTCCTGCCTGTGCGAGCATTGGCACCCCCCTCTCAGCCTAATTACTTGTGACAGATGCGAGCTGTGGGCATGGTGACACAGACTGGAGCATAGAACTTCTTTGCTTCTGGGGTACCTGGCTTTGGTCCTTCGGCGGCCATGGCATCGCCCTGACTGGAGGCAATGCAGCAAATGGCAGCAGCCGCAGCCGCAAACATCACCTCCCTCCTACCATTGTTAGCCTTGTTGGTCGCCTCGTCGCAATTCAGTTTCACAGCCCCGTCTGCAGCCTCGGCCTTCATCGCCTTAGCCATGATGGCCCGGCGATGGTGCACCGATGGGCGGTCGCAGACGCTGATCCCACCAAGCAATGAGGCTGTCATGGTAATGGATGCCATCTCTCAGCTGGGTCTGTAGGGGCTCTTTTGGTCTCTCTCTCTCTCACTCACTTGCAGAGACACTTGGTTTCTATGTGAGAAGAATGAAATGGATATAGCTAAATGAATAAGGAGAAACCTCACCATGAAAGTAGTGGTTCTT
>PA10000244 | AT4G09320 | Symbols: NDPK1 | Nucleoside diphosphate kinase family protein | chr4:5923424-5924366 FORWARD LENGTH=169
AGAGAGAGAGAGAGAGAGAGAGAGCCAATACATGATACCAAAAGTTGGGCATAATAAATTACTAATGCAGACGCAGTCTGTGACCCCAACAAGGGTAGCCATTATGGAATCATCACATTATATCATCACTAAGAAAAGCAACTCCCAAAACTCAAGGGTCCAACACCACAAAGTGCAAAATCAGAAGCAGAAACCAACACCCTGATTGTTATTATTATGTTTACTCATAAATCCAAGGGTGCAGGCTGCTCTGCCAGTTCGCAATGCCTTCAGGGAACCACAAGGCGATCTCTTTCCTTGCGCTCTCCACTGAATCACTACCATGAATCACATTCCTGCCAATGTCAATAGCAAACTCTCCACGGATGGTGCCCGGGGCAGAATCTGAGGGATTTGTAGCTCCTATCATCTTCCGGCCAGTTGTAACAACATTCTTACCTTCCCATACCATCGCAACGACTGGGCCAGAAATAATGTAATCAACCAACTTTGGGAAAAACGGTTTTGCAGACAGGTCTTCATAATGCTTCTCGGCGAAACTCTGTTCCACATTTATAAGTTTCAAACCTTTCAAAGAGAAACCCTTCTTTTCAAATCTGCCAATAATTTCACCAACCAGGCCTCTTTGGACACCATCAGGCTTGATCATGATGAAAGTCTGCTCCATCTTTCTGTGTCTTTCTTTCTACTCTCTTTCTCAAACCCTAGCAAAGAGACGGAAAGGATACGCAGACAAAGATGAAGAGTATTTCATCATGATCAAGCCTGATG
>PA10000247 |  No Definition found
CATCTCCCTCGTCTGAAAGAGATCCTACTCCAGCAAGCAGCGACGGCACTGCCGATCTCCTTCTCCTTGCCCACTACAAGGATCCCAATTTCTTCACCACAGAAACTCGTCTCTGCAACTCATCCCCACACAGAGTCTTTCTTGATCCTCTCCGTTTCTCAACAGATCACCTACTCCAAGTTCATCCAGAGTCTCCTTCTTTGATACGAGTGTGCAGTGTCCAGAGGCAAAGATCTGTCTGTATCTCTGATCTGATCTGAGTGTGGAAGCAAACATTTCCAGATTTTATTAGCAGCTTCTTTAAGAGAGAAATCAGTGCGTGTTGCAAACATGGCAGAGAGTGCTGTGGATTTCCTGCTTCAAACCCTGGTTTCTCTTGTGCGCCAAGAAGCATCTCTTCTTCAAGGATTGCACAGGAACATTAATGACATCCAACGCGAGCTGCAGAGCATGCGCTCCTTCTTGAAGGAAGCAGACAGAAGAAAAAGGAGTGATGATGGTGATGGAGTGAGGACATGGGTAGATCAAGTAAGAGAAGCCACCTACAAGGTT
>PA10000249 |  No Definition found
TGTCAGAAGAACTCATACAGAGGATTAAGGCTGGAGATGAACGTGTAAATCTCCTGCACATACCTTTTATCGCTCATTATAACTCCACAAATGACTTCTGCGAAAAAATACACATACAAGCACCAATTGGAGATGAAGATTCATGGACAACAAAAGAGAGAGAGGAAAAGGAAAAGGAGGTGTAGTTCAACATTTGGACACAATCATGGACAACCTCTCTGAACTTCGCTTGCTTCATATGAAGAAATGGATAAGTGAAGCTCACAGCCACACATGTGCAGCATTGTTGTTGCTGAATTTGACAAGTCATGCTCCTCCTCCAGCACCTGTGCAAAGCAGCGTTGAGGGCTTGGTGCCAGTATTGCTGAAGGAACGACTTTTGGAACGGGAAGTGCAGTTGCTCACAGGGTTGTGGATTCTAATTAGGCCCTTGAACCATTTTACACGAAACTGTAGCTTCTGCCCAGAACCTACCATTGGCAATGTTAGTCGAGCAGATG
>PA10000251 | AT3G07040 | Symbols: RPM1, RPS3 | NB-ARC domain-containing disease resistance protein | chr3:2226244-2229024 REVERSE LENGTH=926
CCTCTGAGCTGCAAGCAATCAAATCTGAGATTCACGAAATCTCAGAGACAAGGCAGCGATATTGCTTCCAAGAAGTAGGACAGACATCCAACATGAAAGATGATGTTGAAAACCGGCAACGTTTCAGAGAATATCTACACTTCATCCCAGACGAAGAAATTGTGGGGATTGATACAAACAAGGATCTCCTAATTGGAAAGTTGACAGATAAAAGGCCAGAACGTGTGGAGGTCGCCGTGGTGGGAATGGGCGGTCTTGGCAAGAGCACTCTCGTTAAAAAAGTTTATGACAGCCCACAAGTGAAGAATCACTTTGAATGTCATGCTTGGATCACCGTCTCTCAGTCTTACAAACCGGACGAGCTCATGCGAGACATGATATTGGAGCTGTACAAGTCTAACAAGGAGGCAGTTCCGGATAACGAGGTGGCAGTTCCGGACGACATCAGCAAAATGAAAGGCAGCAATCTTG
>PA10000254 | AT3G07040 | Symbols: RPM1, RPS3 | NB-ARC domain-containing disease resistance protein | chr3:2226244-2229024 REVERSE LENGTH=926
ACGGTTTTTCACCTTATGGAAGTGTCCGAATGCATGATGTTCTTCGAGAGTTGGCTATATCGATTGGCCATGAACAGAACTTTTGTAGTACGCATGATAGAAAAGAAGAGATTTGGACCAACAAAGTCCGTTATTTGTCGATGCAAAATAGCATTGTGAACATTCAATCATCCAGCACTTGTCATCATCGGTCATTGATGTTGTTCCAAATAGAAATCCCATCTCTGTCCTTGTGTAGCATCTCATCAAGATATAAACTATTGAGGGTGTTAGATCTAAGGGGTTCTTCCATTAAGAGCGTGCCAGATGAATTAGTCGAGTTATTCAATTTACGCTTTTTGGATTTGCGCAATACCAATGTTGAGGAGCTTCCAAAATCTATAGGAAGGCTTCAGAATCTACAATCATTGGACATTGCGGA
>PA10000255 |  No Definition found
CCCTAGGATTCTGTGCCACTACACTAATGTATTCCATACATATCCGTGATCTCATGTCACTAATAACAAACTGTATGTATTTATCGGCATAAACCAAAAGAGTAGAGCATATATAACAAGAAAACAAGATAGTTCATTCCCCTAATGTGATAAAGTTGGATATGAAAAAGTGCATTAATTACAACTCCAAATAAAAGGCCAATGAAGGCCAGTCCAAATATAACCTGTTCCAACACAATTACTCCTAAAATGATCACGTGTCTCAGCTGCCGGCTCCTATGCTTGCATCACATTGTCTGCACTCCACTCTTTCAAGCCCTGCTAAGTCTCTCTGCCTTGCGAAGTCTCTCTGACCGTCGCAACTTCATGC
>PA10000256 |  No Definition found
CGACAAGTACATGTATTACATTGCGGAGCAATACATAGATGAAGGATTCATGAGAAGAGCTCTCCATAAAATTATTCTCCGCCCAAAACGTTACTGGTTCAAGCACGAGATTGCCTCCGAGCTACTAGCAATCAAATCTGAGACTCAACTAAGATTATCTTCTACCTTCTTCCACTCCAAACTCGACTTTCTCATAGTATATCACTACAGAGGAGATACAAGAGGAGGTATACTACATAAGAGATTTCTCTCATAGTCACGCCGGATATGGGAGGGGCAAGTCACCTACAAGGTCGAGGATATCATTGACAAGTACATGTATTATATTGCGGAGCAATACAG
>PA10000259 |  No Definition found
CGACAAGTACATGTATTACATTGCGGAGCAATACATAGATGAAGGATTCATGAGAAGAGCTCTCCATAAAATTATTCTCCGCCCAAAACGTTACTGGTTCAAGCACGAGATTGCCTCCGAGCTACTAGCAATCAAATCTGAGACTCAACTAAGATTATCTTCTACCTTCTTCCACTCCAAACTCGACTTTCCTTTCATTAACATCATCACCCCCTATAGCTACAATCGCTAGGGGCAGGCCCTCACATTTTTGTACTAATCTTTCTGCA
>PA10000290 | AT4G24190 | Symbols: SHD, HSP90.7, AtHsp90.7, AtHsp90-7 | Chaperone protein htpG family protein | chr4:12551902-12555851 REVERSE LENGTH=823
GGCATGTTAGGACCAGCGCAGATTTATTCTTGACTACTGAAATTTAATGATTTCATTAGCCCCGGCTTCAGTCAGTGATTATAACTCGCATTTGCCTAAAAAAAGTGAAAAAGAAAATGAGAGAAATGTTTACATATTGGTTTGCATGCACTAAATGCTATAATTAAACCTACATATTATCAGGGGAAAATTCCCGTAGACTAGATTAGAGTTACAAGATCTGTTCAGAGTAAGATAAAAAGCATGAAGAACAGCATCCTTTCGGATCTCCTGATAAGGGGAAATTATCAAAATTGAGATTGCAACTACAACTCGTCCTTAACGTCAGATTCTGAAACTATGTCCTCTTTAATGTCTCCAGCAACATCTCCTTTGGAATCAACCTCTGCATCTTCCTCTACATCATCCTCGTCTTCCACCACTGCATCTGGGCTGATTTTCAAACTCGCCTTCACTGTGTCATAAATGCCCGAAGCAAAATCTTTAGGGTCGTTGAGCATAAAACCGCTCTCCATCAGGGCTGTTTGGTAAATTAGTCTGGCTGTCTGCTTCACAGACTCCTCCTGTGGGTCTTTAACTACTCTTTCACGGAGCTCCTTGATGATTGGATGCCTCGGGTTTATCTCAAGCACCCTCTTGCCACGCATGTATGCCTGCTTATTGGCATCTGAAAGAGTTTGGGACTGCATAATCCTCTCCATGTTTGCACTCCATCCATATTTTGATGTCACAACCACACAGGGTGTATTATCTAGACGGTTGCTTATTTTCACAGAATCCACATTTTCGCTTGTAAGCACATCTTTCCACCAGTTCGTTAGCTCCTTGTAGGACTCCTTGAGGTCCTTGAACTTTGATTCCTTTCCAAGTTTCAGGCCCTCCTTGGACACATTCTGGAATTTCTTGTCTTCATAGTCCATCAAGTATTGCATTAGGTATTCATCCACAGGATCAGTGAAGAAGATGACCTCATAGCCTTTCTTCGTTAGCCTTTCAAGGAATGGGGATTTCTCCAATTGTTCTTTGTTGGGTCCTGTTATGTAAAAAATGTCCTTCTGCCCAGGTTTCATTCTTGAGATGTACTGCTCGAGCGAAGCTAATTTACCACCAGACTTGGTACTTTCAAATCTGAGAAGTTTTGCAAGACGGTTTCTGTTGGCGGCATCCTCAATGATACCAAGTTTTATGGACTTCCCAAACTCATTCCAAAACTTAGCATATTGCCCCTTCTTCTCATCATTCTCATCGGCTTTCTCAGTATCTGTCTTAGCTTTCTCATCTGATTCATCAGGATCCTCATCAGCAATCCGGCGAATCATGTCAAGTGCCTTACGGATGAGCTTTTTCTTTATTGTCTTGAGACTGCCATGCTGTTGAAGCATTTCTCGTGACACGTTAAGTGGTAATGTATCAGAATCAACAAGCCCCTTCAAAAAGCTGAGGTATTTTGGCAGAAGCTCATCAAATTCATCTGAGATGAAAACCCTTCTAACATATAACTTTAAGTTTGACTTTTGAGTGTTGTAGTAACTTTCATACAGATCATGGGGAGCTTTAGGAGGCACAAACAGAACAGCCTTGAACTCTACATCACCTTCAGCAGTGAAGTGACTCCAAGCTAATGGCTTTTCATCACTAAAATCCTTTGCAAGTGTGTGGTAGAATTTTGTGTATTCTTCATCAGTCACCTCCTTTGGACTGCGTAGCCAAATGGCTTTCACATCATTCAAAACCTCCCATTCATAAGTTGTTTCCTTAACTTTCTTCGTCTTGGGTTTTTTCTCTGTATCTTCCTCTGCTGATTCTTCCTCCTCTGAACTGCTGCTATCAGATGTTTCCTCTTCCTCTGCAGATTCATCTTCATCTGCAGGAACTTCTACATCCACCTCTTTGCTTGCCCAGAGATGTATGGGGAAGTTGATAAATTCAGAATATTTCTTCACCAACTCTTTTAATTTGTCTTCTTGCAAATATTCCCCAGCTTCCTCTCTGAGATGCAACCTGATCTCAGTTCCACGTCCAAGTGGTTCATGCCATATATCTTCTGATACTGCAAAGGCTCCATCAGCCTTCGACTCCCATATGTACTGCTTGTCATCATTGTGTTTGCTAATGACTTCAACATAATCAGCAACCAAATAAACAGAGTAGAACCCAACTCCAAACTGACCGATGAGATTTAGATCACCCCCTGTCTGCATTTTCTCCACAAAAGCTGAAGTTCCAGACTTTGCAATGGTTCCCAAGTTCTTGATCAGATCCTCCTTTGTCATTCCAATTCCCCGGTCACGAATTGAAAGAACTTTATTCTCTTTGTCCAACTTAATCAAGATATCAAGCTTTGAGTTATCTCCTTCGCCCAAAACCTCTTTATCCGTCAACGAAAGGAATCTGATCTTATCCAACGCATCCGAAGCATTAGATATCAATTCTCTCAAGAAGATGTCTTTATTGCTATAGAGCGAATTGATGAGTATATCCATCAGCCGCGACACCTCCGCCTGGAACTCGAACTTCTCCGCGCTGCTTCTCAGCGATCGTTTCGACATCGATTCCGCCTCTCTCTTAACAACATCCGAATCAGTGGATAGTCCATTGGGAACAGCACCACCGATCTTCTCCTCGACCTTTGGCGGATCTGTAACTTCTCCAGAATCTTCACTTTCCTCTGCATTTGCATGCAGTTTCCGACCTTGATCTGGAAGTAGAGAGAGGAGGATCAAGAGCAGCAGAGCTGCAGGAAGCGTCCACTTCCTCATTTTTTTTTTTTTTTTTTTTTTT
>PA10000292 |  No Definition found
TTGGCCCTAAGATCGAGGAGGTGGATTAAGATGTTGGTATTTCTAATTTTGTTTCAAGTTATTACATCCCTAGCGGGGAGTTGGGATTTTGGTTATGCTTTTATTATTTTTCAGTTGATGAACCAGCAATTGTTTTTCTTTTATGCTGGTTGTTATTTTTGTTTCAGCTTTATCTGCTGTAGGAAGCAAAATATATTTTGGCTTTCTTTTAACTATGTTGTTTTCAGTTATAGTCAACTAAAATCTATTTGGTTGGCAGAATTATTAGCCATATAGATTTTTGGAGATGTAGCAATGTTTGTGTGATTTAGGCATCCATTTTTCCTTTGGAAAATATCATTTTGATCTGGCATTGTCTCAAAACAAGCCTCCCATGTTTGATGCCTGCCTCAAGGGGTTTGTTCGGGTATATGTGAACAATGGAAATAAGGGGACACAGAATGCT
>PA10000293 | AT3G09440 | Symbols:  | Heat shock protein 70 (Hsp 70) family protein | chr3:2903434-2905632 REVERSE LENGTH=649
TGCAACCCTATCATTGCCAAGATGTACCAGGGTGCAGGTGCTAGTGCTGATATGGCTGGAGGTGTGGATGAGGATGATGGTCCTTCAGTTGGTGGCACCGGGCTTGGCCCTAAGATCGAGGAGGTGGATTAAGATGTTGGTATTTCTAATTTTGTTTCAAGTTATTACATCCCTAGCGGGGAGTTGGGATTTTGGTTATGCTTTTATTATTTTTCAGTTGATGAACCAGCAATTGTTTTTCTTTTATGCTGGTTGTTATTTTTGTTTCAGCTTTATCTGCTGTAGGAAGCAAAATATATTTTGGCTTTCTTTTAACTATGTT
>PA10000294 | AT3G12580 | Symbols: HSP70, ATHSP70 | heat shock protein 70 | chr3:3991487-3993689 REVERSE LENGTH=650
ACCATCAAGGATGAGAAGATTAGCTCAAAGTTGGGTGATGCAGACAAGAAGAAGATTGAAGATGCCATTGAGCAGGCAATCCAATGGTTGGACAGCAACCAGCTGGCAGAGGCCGATGAGTTTGAGGATAAAATGAAAGAGCTCGAGAGCATCTGCAATCCTATCATCGCAAAGATGTATCAGGGTGCTGGTCCTGATATGGCTGGAGGAATGGAAGAAGATGGTCCCTCTGATAGTG
>PA10000295 | AT4G12650 | Symbols:  | Endomembrane protein 70 protein family | chr4:7468207-7470165 REVERSE LENGTH=652
TATAAATAAAATCAAAACAAAGAACATATAAATTCAAATGATTAGGAAGAAAACAGATGGAATTAAATTACTAGGATGAGATCTAAGTATACAAACATGCTGAAATAACAGTTTCAACAACTTCAAGAAACGACAGTTACACTGATACATGACTAACTGCAAAGAAATTTTCCAACCTCATGAAGTGTGGAACCTTGAAACAGCATCAAAATACTCCTTGCATATATCAAGAAATCATTGGACCAAAACTGCTATCATTCCCAACCTCTAACAAATTCAGAGGTGTACGACTTCACTATGTATGAGCTAAATGATTACCAAGTTTATCTACCACGTGGTCTTTGGTATTCTTCTAGTCGATTTTCACAGATGAAAAAAGATAATGAACAAAGTAGAACGACGTCAGGAAGCCAATGGTGGCAGTAGATAGCATGATAGCAAAAGCCATAAGCAGTGAATAGCCAAGATAGAGTATGGCTGACACAGGACCACTCAAACTCCGGAGGTCAAACACGAGGTAATTGATTGAATACAAAAATACATAGAGTGCAACCGAACCAGATGCAAAGTATGCCTTCCACCACCACCTCCAGTCCTCCACACAGAGATGCATGTAAGTTAGGACCACGGACACCTCAGCACATACGGTAACAAGTAAGAGTAGGACAACAAGCAAGAAACCAAATACATAGTAGAACCTCCCAAGCCAGATGCTGGACAGAATGAAAAAGAGTTCAATGAACAGGGTTCCAAAGGGAAGGGTGCCTGCCCCAAGAACAAGGAGCCATGATGGGTATTTCCGTGCAGGGATTTCTCTAGGAATCTGGTTGGTTCGGACCGGGAACTGTATGGGCTCAGCGCGTGTTCCCAAGAATCCTCCCAAGAGGGTAAGAGGCACTGAGATACAAAACCAAAGGGACAGGAGCACAAAAAACAGGGATATGGGGAGAGCACCAGTGCTTTTGCTCCCCCAAAGAACGAAGTTTAACACCATAAGAACAGCAAAGACGATTCCAGAGAAGAAGCATGCAACCGACCAGGAAACTGATCTCCATCCATCTGAATGGCCTTTGATAGTGCACCAAAGCCGAACACCAACATACCCAGCAGCAATTCCAAGAATTAGATAGAGGATGATCATCCCTGTCAAGAGCATTCCTCGAGAAGCCGGCGACATGAACCCAAAAGCAGCAAAAACGATAGTCACAACAGCCATCCCTGCAATCTGAACACCATCTCCAACCATCACACAGAGTAGCTTCGAGCACTCTGGCTCCCTAAACACATCGCCCACCACAAGTTTCCACCCTGAGAGCTCTTCATTCATCTGAGCCTGAGCTTCCTTGTCAAGTTCCTCATATCTTGTCAAGTCCCTTCTCACCGTCCTTAAGAATATAACAAACACAATTCCAGCTAGAAAGAAGATCACCATCAGAGAGTTAAGGATTGAGAACCAGTGGATGCGAGCGCCTTCCATTTTCAAATACGCATCCCATCTCGAGGGCCAACGAATATCACTCTTCACAAATTCAACTTCATAAGTAAATGAAACTCTCTCCCGCTCGCGGATAACCTGAGACTTTTCCGGTTCCAACGAACAATCCATAGTATCTATTGTATCATACATTTTGAGCTTTGACATGGCTTCTGGATCCCTCTTCACACTGCAAGGGACAACCTCGAACCCGACTATCTCATATCCTGATGCCTTCTCATCAGGTTTTGAAATTACACCCATGCCCTCTTCCCCAGTGCTAATTATCTCCATGCCACTCCCTTCATACTCATGAACTAAAACTTTGAATTTCAGATGATTGATGATATAATCCTCATTACTTCCAGTCGGCGTGTACCCAACAGGAAACCCTGTCCACTGGATGTTGATCCCCTTCTGCTTGGCATACCGCATTGCAGGCAGATTGTCCAGTATCATGTTCACCTGATAGCGATCGTCTGTTCTCTGTTTCAGGAGATTCGTCTCATGCTCGGTCAATGGATTTGAAGTGCAGATGTAAAGGGACTCATTCTTGTTCATCCGGAAACGGTAAGGCGAGTTATCAATCTGATCACCCATAAGGAGTTCTCCCAGATTCTCCGCACTTTTCTTGATCCCACCTTCTGGTTCGCAGTATGGAAGGCTGTAGTAGCTAAATGGAAGCTCCGTCTCAATCGAAGTCAGGGAATTCACTTTGGCAAATATCTTCTGCCCTTGCAAATACGTGTTCATGTAACTTCCAGGAAGATAAAACCCATTGCAGAAGCATGCGAAGAAAAACAGAGAGAAAACAATAGAACTAATCATAGAACTGATATTTGGGAATGGTGAGGAAGCCATGGGAACAAGATCAAAATACGATTTCTTCAGAAATCCCACCAGGTCTAAACACCTCTTTAATTGAATTTCCAGATACTGATCTGGGTCACTGGAATCCAACTTCCACACACCTGAATCTGAACGCTAAATCTCTGTTCTTCCAGATGTGAGAGATTTCGCCGAGTCCCCTGCAGGATAATCAAAGAGTCCAACAAATCCCGAATGTATAGAAAACCGCGTTTTTAAGTGACCTGTACCCAAAAATCCAAGCCGCTTTCTCAGATTTCCTCCACGGATCAACGCAATCTGAGATCGAATCTGGAAAAAACAAAACCCAACTCTAAAACGAAGCTGCTCAGATCTCCTCCATGGATTGAATTCGAAGCTCGAAAA
>PA10000299 | AT5G62000 [Trans Factor] | Symbols: ARF2, ARF1-BP, HSS, ORE14 | auxin response factor 2 | chr5:24910859-24914680 FORWARD LENGTH=859
AGAGGCGAGAATGGTGAACTCCGTGTTGGGGTAAGGCGTGCAATGAGGCAGCAGAGTAATGTTCCATCTTCTGTTATATCTAGCCACAGCATGCACCTTGGCGTCCTTGCTACAGCTTGGCATGCTGTATCAACAGGAACCATGTTCACCGTCTATTACAAACCTAGGACGAGCCCGTCTGAGTTCATTGTGCCGTTCGATCAGTACATGGAGTCCGTTAAAGCCAACCATTCTATTGGAATGAGGTTCAAAATGAGATTTGAAGGTGAAGAAGCTCCAGAGCAAAGGTTTACAGGCACCATAGTTGGCGTCGGAGATGTTGATCCCAAAAGATGGGCTGGATCAAAGTGGAGATGTCTGAAGGTGAGGTGGGATGAAACTTCTTCCATTCCTCGCCCAGAAAGGGTTTCTCCTTGGAAAATAGAACCTGCTTTGACTCCTCCCGTGCCTAATCCTCTTCCAATTCCCAGACCCAAAAGGCCTCGGGCAAACATGGTATCATCTTCGCCTGATTCATCTGTTCTGACAAGGGAAGGACCATCCAAAGTTACAGCAGACCCTTCACAATTGCATGGATTTTCGAGGGTCTTGCAAGGTCAAGAAATTACGACCTTGAGGAGCTCTTTTGCTGAAAGTAATGAGTCAGACACTGCTCAGAAACCCCTTGTGTGGGCGCCTGCACAAGGTGATGATAAAACTGACATAGGTTCTGCTCAGAGAAGATTAGGAACTGAGGGTTGGATGGGACTGATGAGGCAGGAGCGAACCTATCCAGATTTATTATCAAGTTTCAGATCACACAATGATTCACATGGGTTCCGCTCGCCAATTGTCAACCAATGTCCAGATGACTCTAGTTTGAAGAAGCATTTTCAAGATCAGGAAGGCAAGTTCGGCTTAATTTCTGGTCAGTGCCAGTGGTCCATGATGGCTTCCAATCCTGCAGGAAGCATGAGGGAAGCTAGCTTGAAGATGCCTACACAGGCTGGTGAGATGGCTTACAAAAATTATGGAGACGTTGGATATGCTGGGTTGGGCGGCTACCCTCTACTGCAGACTCTTGGAGTTGACCAACATTCTGGAAGCTGGTTGATGCCATTGCTGCCATCCTCTCATGTGGATAACCCGTCTCATCATTTGGGAGCAGAAGCTCAACCTGCACCTTTATTCCAGCAGGATGTGAAATCCAAAGGGGAAGGCAACTGCAAGTTATTTGGGATTCATCTAAACAGCAAACCTGCACCATCTGAACCTATGCAGTCGCAGACAACTCCAACCAGTGAGCCAGAGGGTTATAATCAACCTGTGCTGAAGCAACAGCAATCTCTAGAGCCTGACCAGTGGACAGATCCGTCAAAAGGTACAAAGGTGGCTGATACTGCCCTTGCTGGAAGTGATCAGGAGAAACCTTTCCAATCATGCACTCAACTACATAGGGATGTCCAGAGCAAACCTCAGGGTGGTTCAACGAGAAGTTGCACTAAGGTTCACAAGCAGGGTATCGCACTTGGTAGGTCTGTCGACCTTACAAAGTTCAATGACTATGATGAACTGATTGCTGAGTTGGATGAGATGTTTGAATTCGACGGTGATCTCAAGGGTCCGAGCAAGAATTGGCAAATTGTATATACAGATAATGAGGGAGACATGATGCTCGTTGGAGATGATCCCTGGCAGGAATTCTGCAGCATGGTTCGCAAGATTTACATCTACACACGTGAGGAGGTCCAACGGATGAACCCCAGGAATGAAGAAAACCTGCTGTCTTCACCGTCAGTTGATCTAGAGAACTGCTAGCTTTAGCTCTACTAGTTGTATGGTTCTGTGAAGCTTAAAGCGAAGAACGATGCTGGTTGGATTGGTGCTTGGCCAAGCATAGGCTCTAACTTCACCGTAAACCTCTTCAACCATACAATGTATTTCCTTTTAGAAAAGGTGCGTTTGATTATCACAGTTTTGGATGTATTTTGATTTTTGCTCACTAAATCCCTTTTATGCTTCTTTATGATTATATGTTCCATACATGTGCTATATTTTCGGTAAGGCCTGGTCTGGCTTCCTTCCATTCTCAATGTACATAGCCGCCTTTACTATATGTAATCCAAGGGCAAAATCTTACAATCTAGTAGTAACC
>PA10000306 | AT1G08450 | Symbols: CRT3, PSL1, EBS2, AtCRT3 | calreticulin 3 | chr1:2668008-2671800 REVERSE LENGTH=370
ATTCTCCATTCACCAAATCCAACTTCAGAAACTTTAAGAATTTGGGCAGGAATAGTAGTACTAGAATGTACAAGTTTGGAAAAGCCTTTGTTCAGCTGGCCAAGAGATCAATTAGAATAATAAAAAAAGAAAAACGATAATGTAAATCCTTCAGCTTTAAGCTTTTACAATGTAGCTTTTGAGTGAAAGTGTACCAACAACAATAACCTCAAAATTAGCTTTGATGACGACAATGATGATGAATGTTGCTAAACATATCTGGCCAACAATGGTCCAGCATCCACTGCAATTCAGTTGTTCCATATCCCACATCACAACAGCTCAATCCTCCAATGCGGACATCCAAATATCAAGACAGCCAGTAACCCTTCCGTATTTCTCCCTATAGCGATCCCTATATCGGTGACGCCGATCACGATCCCTGTCCCTTCTCCTTTGTTCACCTTCCTCTCTTGCCCGTCTCGACTCCTCTTCTTCTTGAGCTCGCCTCACTTTCTCTGCTTCCTCAAAAGCCTCCTTCTCAGCCTCCTTATTCTTGGCCCATGTCTCCTCCACGACGTGCTTTGCATACTCTGGATCGTCACAAATGAGAACATTGTCGAAAACTGATCCAGCCTTCACCTGCCAAACCTCAATGCCTACATACTTCAGTGGCTTAAGTACATAGAGGTCAGGGTCATCTTCGAAATCTGGGTTATCAATCCATGGAATCTTCCATTTCCCTTGATAATTTGGATTCTTGATTCTCTTGGGCTTCCATGGTCCCTTG
>PA10000313 |  No Definition found
ATAGCTCCTCTTGCCCGATTCCTACAGTGAAAAAGAAGAACTCGGAAACCAAAGCAGCACTGAACGTATCCTCAAGAGAAAACGAAGCTGAAAACGCAAAACAAACCTTCAACAGCTGCAGCCCTCTACGAGTTCCACAACGGATCGACTTCGAACCGCCAAAACCCTAGCTTCTCTGCAGTTCCGTCTCCGAAACCCTCTAAATCCGCCACGAGATTTCCTACCGCAAGCGATTTACGTCTTTATCTCGCTCTTTCTCTCTTCAAATCTCGTCAAATCGCTCGAAATCGAAAAAAATACAAGCAGCTCCCCACGAATCCTCCCGCGAAAACGCAGCAGAAATCGAAGACCTCGTTCTTCAACGGCACCAGGCGTCGAATTCCATCAGAAAAATCCCTCGAAACCCTAATTTCTCGATCGAGCTTCGTCTCTGAAACCCTCGAAACTCTCCTACGATTTTCCTGCAGCTAGGAATTGTTGTCGTTTTATTTCTCTCTTTCTCTGCAATGCACGTACCAGTCGGAGACTGCGAGACTACCTTAAC
>PA10000289 | AT4G24190 | Symbols: SHD, HSP90.7, AtHsp90.7, AtHsp90-7 | Chaperone protein htpG family protein | chr4:12551902-12555851 REVERSE LENGTH=823
TCACGTCCTCTAATATGTTTCAAATTTCAATGCCTCCAAGAGTCTGTAATTCGAGTCCTTGTTTTCTACAGAGATTGATAACAAGTAACAAGTTGTACTGTAAACAAAACTTCAATGACATTTATTTCTAGTTCACCGACATTACAATGTGGTTTGATCTGGAGAGATTCACACACCTACTTGACATTAACCGACCATGTGGAGATTCTGCAATCAGCTTGACTTCTGCATAAACACATGAGGGAGAAGAAATAAAAAGAGCAGCCCAATGGAGCATCCGGTGCCAAAGGAAAGTCAAGGATTCTTCTTTATATCTAAAGGCAATATATATTTCATTTAAGAAAGCAATCGATCATGGGGCTGGTTTGAAGACGTTCAGTCCCGGACACATCCACAATGAAGCTGGTTTGAAATTGATGCCAAATTCTGTTCTGAGAATGATGTCACTCTGAACCATATTCCCCTTTCTCTCGTGAATATCCCATTTAATGTGGAAATTTGGATGTCCCAGGATACAAAGAGTAGGGTCCTTTGTGGGATGGCCGTAGTCGAGGGTTTAGGGTAGATTATCTTCAGTGAGGATCCCCATTTTACAACACCATCAGATCAAGGACCTGTTTGTGCTGCCACAGCATTTTCCACAGAAAATGAACATCAGTTTCCCTTCTATCCTTGCACAAACGGAACATCAATTTTCCGTCTTCTATCATAAATTTGTTCCATGTTCTATCATGCAGCATTACACAAACGCATTCCAAAAGTCCAATGAATAAAACAAAATAATAATAATAACAAGGTTCAGGGGACTTGTAATCCATGATAACCTCTGCGACAAATCATCTAGGCATTATTGCCTTATTTGGATCCTTTTCTTTTTTTTTTAAACTCAGTTTTCATGTAATTAATTTACTTATAATTCTGTTTATCCCATGATAGGTCAAGAAAAGCCGTCTTTCAAGGGTAATAGAGGTTAAACCCATACTTTATACTGGCGCAGATTGACTGCATTTGGTTTAAGATCTCAATGGGCCCTTTAGTTTTTTGTTCAGACATTGGAATCTGTGACAAATTGGCAGGCAGCCCTAATACAGCAGCTTTTTTTTCCAGATGAGGCATTAATCTGATTTAACTAAACTTTAACCTCGTGTTAATAAATATGCCTGCACAACTTGCATGCTGATTGCTGAGTCAAAACTACATAACAAAATTCAACCATACTACCCCAGAAATGATGGAAGCCATCATTTCCCTCAGGTGGTTCTTCTCAACATCTTTCAGAAATGCATGACTGCTCTTGATAATTACAACTCATCCTTGAATGAAGACTCTGTTTCTGCTTCATCGTCAGCAGCATCATCATTATCTCCCTTGAATGATTCCTTCGTTTCAGTCTGAGCCTCTTCTTCTACATCATCTTCCTCTTCCACAGCTGCCTCAGGGCTGATGTTCATACTTGCCTTCACGGAACTATAAATGCTAGATGCAAAATCTTTGGGGTCATTGAGCATGAAACCACTCTCCATTAATGCCGTATGGTAAACCAGCCTTGCTGTCTGCTTCACACTCTCATCCTGTGGATCCTTGACAACTCTATCCCGGAGCTCCTTGATGATAGGATGTCTTGGGTTAATCTCAAGAACCCTCTTGCCACGCATGTATGCCTGCTTATTGGCATCTGAAAGAGTTTGGGACTGCATAATCCTCTCCATGTTTGCACTCCATCCATATTTTGATGTCACAACCACACAGGGTGTATTATCTAGACGGTTGCTTATTTTCACAGAATCCACATTTTCGCTTGTAAGCACATCTTTCCACCAGTTCGTTAGCTCCTTGTAGGACTCCTTGAGGTCCTTGAACTTTGATTCCTTTCCAAGTTTCAGGCCCTCCTTGGACACATTCTGGAATTTCTTGTCTTCATAGTCCATCAAGTATTGCATTAGGTATTCATCCACAGGATCAGTGAAGAAGATGACCTCATAGCCTTTCTTCGTTAGCCTTTCAAGGAATGGGGATTTCTCCAATTGTTCTTTGTTGGGTCCTGTTATGTAAAAAATGTCCTTCTGCCCAGGTTTCATTCTTGAGATGTACTGCTCGAGCGAAGCTAATTTACCACCAGACTTGGTACTTTCAAATCTGAGAAGTTTTGCAAGACGGTTTCTGTTGGCGGCATCCTCAATGATACCAAGTTTTATGGACTTCCCAAACTCATTCCAAAACTTAGCATATTGCCCCTTCTTCTCATCATTCTCATCGGCTTTCTCAGTATCTGTCTTAGCTTTCTCATCTGATTCATCAGGATCCTCATCAGCAATCCGGCGAATCATGTCAAGTGCCTTACGGATGAGCTTTTTCTTTATTGTCTTGAGACTGCCATGCTGTTGAAGCATTTCTCGTGACACGTTAAGTGGTAATGTATCAGAATCAACAAGCCCCTTCAAAAAGCTGAGGTATTTTGGCAGAAGCTCATCAAATTCATCTGAGATGAAAACCCTTCTAACATATAACTTTAAGTTTGACTTTTGAGTGTTGTAGTAACTTTCATACAGATCATGGGGAGCTTTAGGAGGCACAAACAGAACAGCCTTGAACTCTACATCACCTTCAGCAGTGAAGTGACTCCAAGCTAATGGCTTTTCATCACTAAAATCCTTTGCAAGTGTGTGGTAGAATTTTGTGTATTCTTCATCAGTCACCTCCTTTGGACTGCGTAGCCAAATGGCTTTCACATCATTCAAAACCTCCCATTCATAAGTTGTTTCCTTAACTTTCTTCGTCTTGGGTTTTTTCTCTGTATCTTCCTCTGCTGATTCTTCCTCCTCTGAACTGCTGCTATCAGATGTTTCCTCTTCCTCTGCAGATTCATCTTCATCTGCAGGAACTTCTACATCCACCTCTTTGCTTGCCCAGAGATGTATGGGGAAGTTGATAAATTCAGAATATTTCTTCACCAACTCTTTTAATTTGTCTTCTTGCAAATATTCCCCAGCTTCCTCTCTGAGATGCAACCTGATCTCAGTTCCACGTCCAAGTGGTTCATGCCATATATCTTCTGATACTGCAAAGGCTCCATCAGCCTTCGACTCCCATATGTACTGCTTGTCATCATTGTGTTTGCTAATGACTTCAACATAATCAGCAACCAAATAAACAGAGTAGAACCCAACTCCAAACTGACCGATGAGATTTAGATCACCCCCTGTCTGCATTTTCTCCACAAAAGCTGAAGTTCCAGACTTTGCAATGGTTCCCAAGTTCTTGATCAGATCCTCCTTTGTCATTCCAATTCCCCGGTCACGAATTGAAAGAACTTTATTCTCTTTGTCCAACTTAATCAAGATATCAAGCTTTGAGTTATCTCCTTCGCCCAAAACCTCTTTATCCGTCAACGAAAGGAATCTGATCTTATCCAACGCATCCGAAGCATTAGATATCAATTCTCTCAAGAAGATGTCTTTATTGCTATAGAGCGAATTGATGAGTATATCCATCAGCCGCGACACCTCCGCCTGGAACTCGAACTTCTCCGCGCTGCTTCTCAGCGATCGTTTCGACATCGATTCCGCCTCTCTCTTAACAACATCCGAATCAGTGGATAGTCCATTGGGAACAGCACCACCGATCTTCTCCTCGACCTTTGGCGGATCTGTAACTTCTCCAGAATCTTCACTTTCCTCTGCATTTGCATGCAGTTTCCGACCTTGATCTGGAAGTAGAGAGAGGAGGATCAAGAGCAGCAGAGCTGCAGGAAGCGTCCACTTCCTCATTTTTTTTTTTTTTTTTTTTTTT
>PA10000351 | AT3G05890 | Symbols: RCI2B | Low temperature and salt responsive protein family | chr3:1758179-1758452 REVERSE LENGTH=54
AATTTATGAGCCGTATAAAAACTCTTTTATTTATTTTTTTTCATTCCAAAAAAACAATTGAAATGGTACATTAATAAGCATTAATTCAATGCAAATAACCATGCTCTAAGGTTTCTTCTCATGAGTATTTTTCAACTTACGATAAGGATCGGCACCGATGGCATGAGGTACATTTTAAGGAAGAAACAAACAATCATGAAAGCGAAATTGAAAATCCAATAAATTGGACTTATGACAAAATACTAAAAACTATTACATAATGTAATGCAGATAAACAAATAACCCAAATCCTTCAATTACATCATATCAACACACAAACAAACAAACAAAGAAACTAATCAACGGTCAGGATTGTCCAGAAATCACCAACAGTTACAAACATGATATCCACACCATAATCAGCAACCATGTAACGCCGACAACAGATATCAAATTGTCTTTTCACCATTCACTTCTTCATTTCTTGGTGATGGCATAGATGGCGTAGATGATTCCAGGCACCCATCCGAATAGGGTCAGCAGCACACAGATCCAAAACTCGGCCTTGCATCCGAACTTGAAAAATACTCCAAGAGGAGGAAGTATAATAGCCAAGAGGATGTCTATGCAGTTCAAAGTGCCCTCATCAGCCATTTCTACAAATCTCAAAGAGAAGAAAGCCCGGCAGAGAAGCAAGAGATACTATTGAGATACAGAGAGAGATACAGAGAATAAGGTATGTGATGGGAGGGGATTGATGGATGAGTTGCGGCATTTATAAGAGGAGAGGGCACGTGGCACACGCAAAATGGGTGCCATGCTCGCGAGCATCTTGCATCGTTGGCTGCCTTGCTTTCTAATGAATGA
>PA10000352 | AT1G61520 | Symbols: LHCA3 | photosystem I light harvesting complex gene 3 | chr1:22700152-22701149 FORWARD LENGTH=273
GTTTTTTTTTTTTTTTTTTTTTTGGCTCATATTGGGGTTGGGATGATTGAGGCAAGCACCATTTAAAAATCTGAAGATCTCAACAAGTTGTAGTCGAAATACACCAGTTACAAAGTCTCCACAGGATGTTACAACATATGTGCTCAACAAATATCCATATAAACCTAGTGGAACTTAAGGCTAGTCAAGATGTTGTTGTTGACTGGGTCAGCCAAATGGTCCAAGAGGTTCTGGAAGGGCCCAACTCCAGTCACAAGCCCTTGCACAAAGTAACCCACGATGGCCAACATGGCCAACCTCCCATTCTTCACCTCCTTCAGCTTCATTTCCTCCATAGACTTCTCATCCTTTCCAAGCCCTAGTGGGTTGAATAAGGGCCCACCAGGGTAGATTGGGTTCCCGGTTCCAACGAAGTATTTCTCAAACCCCAAGAAGTATTGTTTACTCAGGCACCCAGGGTTGACCCAGTCCTGAAATCTCCTGTGCTCCGCAAAGCCCATTAGTGCCATCTCAAATACGAAGAGAGTGTAGGGGTCGGCCCAATAGTTGTAAGTTCCGGCCGGGGGGATCACGCCGGTCCTAAACCATGGCAGGGCAGTCTCTTCAGGAATTAATCCCAATTTTCCCAAGATTTCAGGTGCAATGGCTCCTACAGCACCCAACATTGCATATCGACCGTTGATGACCTCGCCGTAGGCTAGCCACTTGGGCTCGATGAACCCACCGGTTCCTTCAGGGTCTGAGAGGCCCAATGGGTCGAAGCCATAGTCGCCAGGAAGGCTGCCATCTAAGTAGGAAAGACTCTGTTTAGATGCAAACCAGAGTTGCCTGTCTGCTCCTTGCTTCACTGGGGGTGTGGAAGCTGCCCTGACAACAAATGAAGCTCTTCTTGGGGACCCAAAGGATTTGGAGTGTGTTGATTGAAGAGGCCTTCCACCTAGGAGTTGTCTTCCAGCCTCCATTGATGAGAGAAGAGCTTGAGTTGCCATTGATCTTTCCCGACTTTCTTTGAAATGTTGTGAATTGCTTTTGCTCTCTCTCCCTCTGGATGTGGGAGTTGGGTTCTGAACTTTGAGAGAATAATTTTCTATAAATGAAAAGACTCTTGAAATATGAA
>PA10000354 | AT5G58620 [Trans Factor] | Symbols:  | zinc finger (CCCH-type) family protein | chr5:23693959-23695782 FORWARD LENGTH=607
TTTTTGACGTCTCCACTTTCTCCATCTCAACTCAATCTTTTAATTTTACCAAAACAAAAAAAAAAATTCAATCCTTATAAAAAAGACCCATTTTGATAACCCATGATCTAAATATTTATCACCTTTTTTTCAACTCATTGAGCAAATTATACAAGAAACCCGTGTTGGAGTAAACTACAAGAAGACATGTCCCCAACATGCAGATGAGATGATTTTGCAATAACCGTGCAACAGGCTTTAACTGTTTCACATTACTCAACTAATAATAACGACAGGCTTTCTGATTACATTTCTTGCAAATCAGACAGGTCAACAGATTTCATTTACCTCACATGAAAACTCCTATGCAGACACTAGGGAAGAAGAGCACAATATCGTTTCCCAATGCTATTATCTTAATACTTGCATTGAACACTGGTCTTCTTCCAAACTATTAAAGAAAGGATAACTTGAACGAGTTTTGGGGAATTAGTCTATGTTTTGTAGCCTCCCGGGCATGAAAAATTGTAAATCGCTTCGATCTCTGTGTCTTTGTCCCATGCCAAATTCTTCCACCTTATGCTTTCTTGCTAGTCTTCAACACTCTTACATGACAATGAGGTAGTCGTCTCCAACTCGAGCGGTCAGTCTAAATGTCCAATTCAGCAAAAGGGAACACTGTTCCTAGTCAAATGACACACCACAAAATATTTTCTATGGTCCATCCCAACATAGCAGAGTCTGTGGCCCACCACAATAAAATTTCCTGTGGGCCATCCCAAAATGCTCATTCCTAATCCAACGCGTATTTGCAGATGATGTTAGTGGCCAACCAACTAAATCATTTTCAAAGAAATGCCAATAGACAATTGGAAAGGCTCTGTACTGTGAAAACGATTATTTAACCATCCTCCAACTTTCATAGCGTGATTCATCTCCAACCAGTGAAGCTCAATGACTTAAGATCTCGATGGTAACGTAGATCAAACATTTTTTCTTTTCTCGACAGCTACCACAAGAGTCTTTTAAAGCGAAAATGAAATATGATCACTGTATCAAAGTTGCTTTAAGTCTTTAAAATATAAACTGCCCCAGTGAAGGCAGTAACATCAAATCCCACCAGTAGCTGTAAATCCATACTTTTTTGGCCCGAGCATACAATCTTAAGATCCACCAAAATATACTATTAGAGCATCATTAGATGTTGATACCCATCCCATCCAAGAATGGATGTAAGAATGGCCTGATGCTACGCAGAGCTCCTATTCCAAGGACCTATTTATGAGCTTCCATATGCTTTCGATATCTTTGACAAATCTTATTTTTTAGTGGTAGACTGCTGGACGTACACCTCTACAATAGAGTTTTCGTTTCAATCAACCATGGCCGCGAACAAATTGAGTGCTAGTTCTCTGGGATATCCTCCATCTTCTAACAATACAGGCACCCATTTCCAAAGGAGAAAAAACATATTAGTAGGAAGCACACATTAGAATTGGAGAAAAACAAGATAATTTTTCACTTATAACAATGTATACAAGAGACTAATTCCCATCTGATACGCGCTTGTGCGATAGACCGGTCTATGAGTAAAAGACACAAAACACTTGATAATGGTCATTACTTCATTTTTTCTTCAACCTTCTCTTTTGTTCTCTACTCTATCCTAATAATCCCAACTAGTACTACTATTACTACATGTCTTACGTCTTATAAAGAGAATGAAACGAGCAGTCTCTTCTCTCCTCTTCAATCACTCCCTTGCGGGTGAAGTGGAACTTCATATCTTGCTGCATCATATACATCTCTCCTTCATAAGAAATAAAGATTCAAAAAATTATAATCCAAAGAAATCAAAATGAACTGTCAGATTAAACGGTGCGCCGTAGATTGATGATCGCAGGGGCGGCGTTCCCTTCAAGCCACCATCTGCTCCTGCTCCATGTACAGTTGCTCCGCCCCGGCCCAGGGAGAAAACATCTCCGGGGCATGGAAATCGCCGCCGCCGCCGCCGCCGAGTTGATATTGCTGCTCAGAAGCCGGCCACCCGGCCGATGTTGGAGGACCATCCTTAACAAGAGACTGCACCCACGACACATCCGGCTCCTCAACTGAACTCATCGCTCCCATCGCTCCCACACTGCCGCCATTGCTGCGAATTCCAAAAGACGCTGACTTCCTTAGCTTGTGAAGCTCATCCCCTTGTACACCCCAGTCCAATTTCCCATTAGGTGAACCCCAGTCTGAAAGCATGGACGATGTCGACCCAATTGGCGTGGTGGTCGTCGCAGTCGCCGGAGTGTTGAGCCCGCCAGTATACCTATTCATTAAAGCCCGTTCGGAGAAGCTTTGGCTCCTCTTTGCAAAGGCCGCCGCCCTTGAATTCATGACTGCAGCAGCAACAGAGAGCGACGGGTCATGCCCGGACGATGCAGTCCTCATCGGAGAAGAAAACCCAGATTGCAGGTTCTGTCGAACATGGGGTGATTTCAGTGCAAGACCTTGTAATTGGGACAGCGAAGTCGAATCAAGGGACGCCAAAATATCATCCAGACTAGCCTGGGCAGTCGAGCCGTAGTGGTTGAATTTCCCACTCCGGCTTCCAGCCAGCGCGGCAAGAGTAGAGAGATTGTTCAGCTCATCCATCTCCATCCCAACCAAATCCATGTCCATCTGCAAATCCCTCGCGCTGAGAGCCGATTTCAATCTGCTACTAGGCAGCTGAAGCGGTGCAGGAGGCCACAACCCACCACCAATCCCCGGTGACGACACGGGTGACATGGGCGGCGTTGACGTGGGCATCATGAGCCCAGACGGCGACCCAAGTGCAAGCGGGCTAATTCCGGCGAGGTCAAGAGGAGAAGAGGAAGAAGACGATCTGGGAGAAGGCATGGCGGATCCTGTAGAGGCGTAGAGAGGACGGAGCTCCTCTGGTTTGTGGGCGAAGAAGCAGACCCGCCGGGTGCACCCAGTCTCGTCCTTGCAGAGCCGGGTCCGGTACTGGGCCGGGTGGAGCCAGCACTCGAAAACCCCATGCGCGTACTCGCACGCATCTCCGTTACGGCACGTGCCCTTGCGGAACTCGGGGCACGGCACGCAGCTGTAGTGGTACTTCCTCGGGTCTCTCCTCCTCGCGTTCTCGCCCGGGTGCACGAACGGGCACTCGGTCCAGTCGTGCGAGTACGCACGCGAGCACGGCTTCACCTTGAACGTGTACATCCGGAACTCATCCGTGCCGTAGATCCCGTTCTTAATGTCCGGCAGAGATAAATCGATCGGGTACTCCTTCTTCCCGTCCGATCCCTGATCCAACGGCTGCGATTGCAATTGCGTCTGCAATTCGTCCAAAGACGAAGAAGAAGCGATCGTCTCCTCTTCTCCCTCAGCCACTTTCTTCAGCATCATTTCCAGAACCTTCTTCTTCGGCTTCATCGCCGGAGAACTCGCAGGCAGAACATCTCCCGCGCGATTTCCGGCCGCATCAACGGATTCCACACTTGCAGAGGCGGCGACAAGCAGCCGCACGATCTCCATCGCCAACGGCGACCCGCCGGCGGCCG
>PA10000355 |  No Definition found
AAAAAAAAAAAAAAAAAAAAAGAAAAAAGAAAAAAAAGAGAGACAAGAAGAAGAAGTAGAAGGGGTATTGAAATAAATTATACTTGTTGCCGGCAAAAGATTATATAGAATATATGTGAGGATTTGAGCAAATTTTCTGTGTTTCTCAATCTGCAATCAAGGCCCTTTTATTAAGAAGGGATTGAGTAAATATGGGAATTTGTTAAAGCCTAGAGAGCATAAAAACATCAGATATCTAAATAAGATTAATATCAGTTATTCAGTATTGATAGCTTTATTATATGCTATTATTAGATAGAAATCTCTCGTTGCTGTTTTCATGAGGTTGGTTTTTTAAATGAAAAAAGCGTTAGATGGCAATTTTGATGTATTTAGTAAATTGTTGTGGACAAAGATATGAAAAGCTAATATTTTGAGAAAAAAGAAAGAAAAAAGACTGAATGAACTCCGTTGAAGGAGTATTAAAGAGGTGAGGAATGAGGGGTCCAAGGTGGAGATGGAGATGAGGACTGTCACTTTCTTAGGATGTAATTTTTCTTGTGGTGGTTGGTGCGTATTCAATTCCTATGGAAGGGGAGATTTTTTTATGGCCCCTTCACCTTTATTCCTTTACGTCTAGCACCTGTCATAGTTAAGGCATTGCCTAAAAGTCTTTTAGGTATTTGGATACACGATTAAACAGGGTCCCTGAATTCTTATTTCATAGAAGAAGTTCAGAGTTGCTCTCTTCCTTGAAAACATTGGGAATCGTTTTTTAAGTTCTTATTATGCTAAGAGAATTGGAAAATTCTGAACACCAGTTGTTAGAGACTAAGGTCCATGAGAATAGTGCAGAGCCCATGGGGTTTGCATTTTCTTCACCTCTTTGGCTTCAGGATGATATTTTTTTTAGTTGTGCACAGATTTCCAGGCGAAAGCTTTCATCAATAGGTGGCACTACCAGAGAAATTCTTTCTTTCTTGAAGTTTAGTTATTAGTTATCCCATGAGATTCAGATAAGTGACATATCAGGCCTGAGAAATCAAACACCCTGCCA
>PA10000356 |  No Definition found
TAGGGCTATTCATTGGCCACATTTGACAACAGAATTCTTGGAAATCTAACTCTTGTATTATTAGAACTTTGATTTTCTGCCAATCCATTCCAGGCCATCCACATCCTTGAACCATGCTTGGAATCAACATGCAAAATTACATATACAATGAGCCGTGATCAAAGGACAAGTTTGTATTTCACATCACCAATCAATCATAAAAATATATATAACACAACACAGAAAGAACAAAAACACAACACAGAAAGAAAAACTTCTTATTTCTATATATAAACAAAGAAGATGCAATCCCAAATAAGAACAGAGAAGATGCTGATAGAAACAATCCCTCAGAAATCCCTCTGACCTCTCAAGCCTTTATTGCCTAACCATCTAACATGAAAAAAAACCAACATCAAACCCCATAACACCGTACCTCAACATCAAACCACCTCTCCCCTTCCATCTTGTCCACAACCTCTCACATCTCCAACAAGAACATATAAATGAAATAAAAATTAAGAAAAAAACCCAAAAATATAAATAAAAGAAAAGGCAACAATCACCCCATCTCCTGTTCCACTACATGCTCCTCTGCATGAAAGAAAGAAAACCCATCAAAGGAAATGATAAAAAGATGCCATCTTTAACAGAAGAAGTAGCCCAAGAGAAGAGCGGTGAAGGAGGCCAAGAGGGTGGGTGTGAAGACGGTGGCGTCGGAGGTGGGGCTCGGTGCCGGAGCGTCGGCGGCAGCGGACATCTGGACGGAGGCCATGGCGACGACAGCCACCAAGACAACGGCGAAGAATCTGAGCTTCAAAGACTCCATTTTTTTTTTTCCTTCCTTCTCTTTTGGTTTCTTTTTTTTGGGGGTGTTTTGTTTTGAATCTGAGCTTCCTCTTTGGAAGAGAGAAGAAGAGGACTTGTAGAATAGAAATAAAGTGAAGTAAAGTAATGGGTTATTGGAGAGAGAAAGGGTGGAGTCGATGCACAGGCGACCTTGGTTGTTTTGGAAAAGGGGATTAAATTTGAGG
>PA10000357 | AT2G36430 | Symbols:  | Plant protein of unknown function (DUF247) | chr2:15290211-15291557 FORWARD LENGTH=448
CAAATAGGCTGAAAGCTTCCTTGAATTCAGAGATCTGTTCTTCCGTTAGCTGCTCTGCCATTATTTCTCTTTCTCTCTCAATCGATTCCTATTCTTCTTTGTGTTTGTTTCAAGCAAAACCAATGCAGGAAAAGAGAGAGAGAGAGAATAAGATGAAAAAGAGGTTTAGAGAAAAGTCATATATTTTGAATTGCTCAAATATTACCAGGTTCCGAAGTCTAGACTTGGTATCAGCGTCAATGAGCAAAGGTGGGATCTTCATCTTTCCATTACTAAATGTTACATCCAAGCTGCTGCCCTTCTCCTCTTCTCTCACAAATTTTATACCTTCCTCCTGGAGCACAGTCGCACTGGGGATATCCGATACTTCTTCCCTGTTAATGTTGTCTCCTTCAACTCCCGGTGTGTATAGACGAAATGAATGATACAAATGGAGCAGATGGTGGACTGATTCAGGAGGTGGGAGATTGACATTCTGCCCAGTCATGCTATTGAGATGCGAGATGGCGAGAACGGTGGGCGGAGATGAGGCGATTGAGAGGAGCTCAAATATTTTGTTGAGAATGAAGAAAGGGATTTGGTTTTCTAACAAGAGAATATCATATTGAACCTCGCCATGCATCCAAACCATGCTGTTTAGCTCGTCGACGGCCCTCTCATCCCTTCGAAGAAGATACTCCACAACGAAGCAACCATCAAGCAGCATCATCTTCACAAACTCTTCGCTACTGTTAATGTCAAAGTAATCCGGGTACCAGCTTCTAATTGTCGTCTCCTGTTCCTTCATCATGTTGATATAATATTCCAATGGAATCTGTTCGTTACGGCGGAGGATTGCATCTAGATAGCGCCACTTATACTTCTCCATGGCCTGAAGCCTTGGCTTACCGTGGTGGTAGGGACCAAAGGAGATGATCCGAGGCTCATAAAGATCATTTTCACCGAGTCGAAGTCTTTCAGGTACTCTGGGGATGATGATCCCTGTGTCTGAGATCTGGTGACCCTTCATCCGCGGCAGATCTTCTCTAATGGAATTCGCCCAGATTTTAGTATCACCATTTTCCATCGTCGTAACAGTTACTTAGGGCTTGATGTTGTGCCAATTGTTTCTGCTGGATCTTCTCCTGCTGCTGAAGCTTATCTTTGTATCCTTCCTCTTCGACCCTTCTTCGTCTTTCTCTTCCCTCTCCTTCCCTGTTTGCCTTTTTATTTCATTCTCCGCCCTTTTCTCAC
>PA10000358 | AT3G43810 | Symbols: CAM7 | calmodulin 7 | chr3:15664619-15666355 REVERSE LENGTH=149
TTTTTTTTTAACTGAAGGTAAGAAAATCACCGAACGGTTAAAACATAATCCAAGATGAAAAAGATACAAGACTTCCATCAAGACGTAGTAAACTTGGGAACTTGGAGAAAGAAGAAAAATACAAATCAGTCGCTTGCAGTTGTTCCAAGTTTTTCAATTTAAATAAAATAACATGCAAACCAGCAACAATAACAGAAAGCACAAATACACAGCACACAACCAGTGACAGCCAACAACAGTCATTACAACCCCCTTTTCAGTGTCCATATCTACCAATTAAATAATAAAGTCCTACAAGAACAGATAATGTCGTTCATCGTACTTATCCAGGCCCAACTCTTTCTTCCTCCTTTTTTTAGCATTGTCGCTCCTCCAAATCTTTATTTGGCCATCATGACCTTGACAAACTCCTCATAATTGATCTGTCCATCACCATCAACATCAGCCTCCCGGATCATCTCATCGACTTCCTCGTCAGTAAGCTTCTCTCCTAAGTTTGTCATCACATGGCGCAACTCAGCTGCAGAGATGAAACCATTCTGGTCCTTATCAAAGACACGGAATGCCTCTTTGAGCTCCTCCTCTGAGTCAGTATCCTTCATCTTCCGAGCCATCAGGTTGAGGAATTCAGGGAAGTCGATGGTTCCATTTCCATCTGCATCCACCTCATTGATCATGTCCTGGAGCTCTGCCTCTGTTGGGTTCTGGCCAAGTGAGCGCATAACAGTGCCCAACTCCTTGGTTGTGATGCAGCCGTCTCCATCCTTGTCGAACAAGCTAAAGGCCTCTTTGAACTCAGAGATCTGATCGTCCGTGAGCTGATCCGCCATTCTCTCTCTGTCTCTCTCTCTGCCTCTGCAAACGAATAGAATGAAAAGGAAACGCTCCTCCTTCTCCTCTTCCGCTTGTTCGCTCCGCAGAACTAGGGTTTTATAGCTTGCAGGGCAGGAGCTCTCAGCGATGTG
>PA10000359 | AT3G43810 | Symbols: CAM7 | calmodulin 7 | chr3:15664619-15666355 REVERSE LENGTH=149
TCTTTTTTTTTTTTTTTTTTTTTGTCAAACCTCTATTTTTTTCATTTTGAGACTTCAGCTTTCCTCACATACAGAGAATTAGACATGCACTTTCTTAACAATTTCAGATGCTAATTTCAACCACTTGAAGAAAATTTTAGATTTTACCATCAGTTGCTCTGCATCTTCTTGCCTACTGTATAAGAAAATAGCATGCAAAATGATATACTAATGAAAGAAAAAGAACACTTGCTGACATCAAACTAAACAAGGCAGAACAACAATGGTTTCATGTCCCAATCATATATGAAGAAAATGGTCGCCATAACTACTACAACAACTACATGACTATAGATGTCTGTTGAAATGCTGTGTTCCAGTTTCGTCTACTTGGCCAACATCATTCTCACAAATTCCTCGTAGTTCACCTGCCCATCACCATCCACATCTGCTTCACGAATCATCTCATCAACTTCTTCATCTGTCAACTTCTCTCCCAGATTTGTCATTACATGTCGGAGCTCTGCAGCAGAAATAAAACCATTTTGATCCTTGTCAAAGACCTTGAAGGCCTCCTTCAGTTCCTCCTCAGAATCGGTGTCTTTCATTTTTCGGGCCATCAAGTTCAGAAACTCGGGAAAATCAATTGTTCCATTCTGATCAGCATCAACCTCATTGATCATATCCTGCAGTTCAGCTTCAGTTGGATTTTGCCCCAGAGATCTCATCACAGTACCCAATTCTTTGGTAGTTATGCAGCCGTCTCCATCCTTGTCGAACAAGCTAAAGGCCTCTTTGAACTCAGAGATCTGATCGTCCGTGAGCTGATCCGCCATTCTCTCTCTGTCTCTCTCTCTGCCTCTGCAAACGAATAGAATGAAAAGGAAACGCTCCTCCTTCTCCTCTTCCGCTTGTTCGCTCCGCAGAACTAGGGTTTTATAGCTTGCAGGGCAGGAGCTCTCAGCGATGTG
>PA10000360 | AT3G43810 | Symbols: CAM7 | calmodulin 7 | chr3:15664619-15666355 REVERSE LENGTH=149
TTTTTTTTTTTTTTTTTTTTTTGATTCCAACCAAGAAAAATATTTTATAAGATGAAAGGAAAGCAAAAATGAGTCTTCAAAAGTTGAAAGGACAACAAAATAAAATGAGACAGGCAAAGCAAAACAGAATGGAAAACAGAAAGCACAAATACACGGCATGCATAAATAGTGACAGGCAACACGAAGTCATTACTACGGGCCAATAAAACCTTCAATTCAGTGTTCAGATCTACCAATTAGATAAGCACCTATGGAAACTGATCATCTCTCATTGTAATTGTCTGCCCTTTCCTTTTTCTCCGGTAGGATTTCGGATTCTAGGAACCTCACTTGGCCATCATGACCTTGACAAACTCCTCATAATTGATCTGGCCATCACCGTCGACATCAGCTTCCCGGATCATCTCATCAACCTCCTCATCTGTAAGCTTCTCGCCTAAATTGGTCATCACATGGCGCAGCTCAGCCGCGGATATGAAACCGTTCTGGTCCTTGTCGAAGACACGGAATGCTTCTTTGAGTTCCTCTTCTGAGTCGGTATCCTTCATCTTCCGAGCCATCAGGTTGAGGAATTCAGGGAAGTCAATGGTTCCATTGCCATCAGCATCAACCTCATTGATCATGTCCTGGAGCTCAGCCTCTGTTGGGTTCTGGCCTAGTGAGCGCATAACCGTGCCCAACTCCTTGGTTGTTATGCAGCCGTCTCCATCCTTGTCGAACAAGCTAAAGGCCTCTTTGAACTCAGAGATCTGATCGTCCGTGAGCTGATCCGCCATTCTCTCTCTGTCTCTCTCTCTGCCTCTGCAAACGAATAGAATGAAAAGGAAACGCTCCTCCTTCTCCTCTTCCGCTTGTTCGCTCCGCAGAACTAGGGTTTTATAGCTTGCAGGGCAGGAGCTCTCAGCGATGTG
>PA10000361 | AT5G14670 | Symbols: ATARFA1B, ARFA1B | ADP-ribosylation factor A1B | chr5:4729319-4730495 FORWARD LENGTH=188
ATCTCAGCATGGTTCTTGGCTGAGAAATATGGGCCTCATCAATGAAGAAATGCTGCCGCCTTGACCCCTTTTCATATATTCTCTAGCCAGCATGGTTCTTGGCTGATTTCTGGTCTTCTTCTTGCCACATTTGAAACCTGATCCTCGAAGTGCAGGCCTCAATTCATTGGTCCACCTCTAAAATTTAAACCTTATAAAATCAATGTCACATGACCTCTAGTATTAACTCTTAAAAAACAATAAATTCTTTTCTAGTATTTTGAAAGGACACTTAAATTTATGCCACTATTTCCACGGTTTCAGCTGAATTTCCAATTTTCCACCGATTCCCTGCAATTTCCCAGAAATCTCTCAAGGCACTGCAGGCCATCTTTCCCTGGCTCCTCTGTTGTCACGTGACATAGGCGTGTCGCATGTGCGTGACTTTTACGCCGAGCATTCCCCCTCGTATAAAACGCCACGAAGAGCCTCTGCTCCTTCTCGCACGCTCTCTCTCTATCTCTGCTTCTTTTCTCTCCGCTCTTTCTTCGCCCGAAACTTGCAACCTACTCTTCTTTTTCTCCATCTCCAGGCGCCAATCTCCCGTTTTCAACGCTTCAGATATCCGATCGCCTCTCTCTCTCTCTCTCCAACTGGTTTAATTGGAGGAGAAAATGGGTCTTACGTTCACGAAGCTGTTCAGTCGCCTCTTTGCGAAGAAGGAGATGAGGATTCTTATGGTAGGTCTCGACGCGGCTGGTAAAACCACCATCCTTTACAAGCTCAAGCTAGGAGAGATCGTCACCACAATCCCCACTATCGGCTTCAATGTGGAAACTGTGGAATATAAGAACATCAGCTTCACTGTTTGGGATGTTGGGGGTCAGGATAAGATCAGACCACTATGGAGGCACTATTTCCAGAACACACAGGGCCTCATTTTTGTTGTTGACAGCAATGACAGAGATCGTGTGGTTGAAGCAAGGGATGAACTCCACAGGATGCTAAATGAGGATGAGTTAAGAGATGCTGTGTTGCTCGTTTTTGCAAATAAGCAGGACCTTCCAAATGCTATGAATGCGGCTGAAATTACTGATAAACTTGGGCTCCATTCCCTCCGCCAGCGACACTGGTACATCCAGAGCACATGTGCTACTTCTGGAGAGGGATTGTACGAAGGTCTCGATTGGCTCTCAAACAACATTGCGAACAAGGCTTGAAATATTCTTCAACATGCTTGGCATACATTGCTCCCATTGATCATTGAGAACTGGGTGCTCTGGCATATAGACTTTTTATTGTTTCAGTACTATTGTTGATCTTTAGTAGTTCTCTTCTGCTTTTAAGCTTGTTTGTGTTAGACAAGTTTTCCCTTTTGTGGATTTTGTTATTGCTCCATGACTTGAAATCCAGTGATGAGTTGCTGTGGAAATTAGTTTTTATATGATTTTGTTTTTGCAAACCGTTTTCCCATGTATTTTACTCTTAATTTTCCTTTTCTTTTCCTTTTTTAATGATTATTATCTTGTTTTCATATGGCCATTGTTTTTTGCCCTGCTCAAATCATTTGGGGCCTTGATTGTTGGCCCATGGGATGA
>PA10000362 | AT5G14670 | Symbols: ATARFA1B, ARFA1B | ADP-ribosylation factor A1B | chr5:4729319-4730495 FORWARD LENGTH=188
TGTCTCCCACCTTGAATGCTCTCTCTGTCTCATTTCCCAGCCTTTGCAGATTCTCTCTCGCTCTCCGAAAATGGGGCTAACGTTCACGAAGCTGTTTAGTCGTCTGTTTGCAAAGAAGGAGATGAGGATTTTGATGGTAGGTCTCGATGCAGCTGGTAAAACCACCATCCTCTACAAGCTCAAGCTCGGAGAGATCGTCACCACCATTCCCACCATCGGCTTCAATGTGGAAACCGTGGAGTATAAGAACATCAGCTTCACTGTGTGGGATGTCGGGGGTCAGGATAAGATCAGACCATTGTGGAGGCACTATTTCCAGAACACACAGGGCCTCATTTTTGTTGTTGACAGCAATGACAGAGATCGTGTGGTTGAAGCAAGGGATGAACTCCACAGGATGCTAAATGAGGATGAGTTAAGAGATGCTGTGTTGCTCGTTTTTGCAAATAAGCAGGACCTTCCAAATGCTATGAATGCGGCTGAAATTACTGATAAACTTGGGCTCCATTCCCTCCGCCAGCGACACTGGTACATCCAGAGCACATGTGCTACTTCTGGAGAGGGATTGTACGAAGGTCTCGATTGGCTCTCAAACAACATTGCGAACAAGGCTTGAAATATTCTTCAACATGCTTGGCATACATTGCTCCCATTGATCATTGAGAACTGGGTGCTCTGGCATATAGACTTTTTATTGTTTCAGTACTATTGTTGATCTTTAGTAGTTCTCTTCTGCTTTTAAGCTTGTTTGTGTTAGACAAGTTTTCCCTTTTGTGGATTTTGTTATTGCTCCATGACTTGAAATCCAGTGATGAGTTGCTGTGGAAATTAGTTTTTATATGATTTTGTTTTTGCAAACCGTTTTCCCATGTATTTTACTCTTAATTTTCCTTTTCTTTTCCTTTTTTAATGATTATTATCTTGTTTTCATATGGCCATTGTTTTTTGCCCTGCTCAAATCATTTGGGGCCTTGATTGTTGGCCCATGGGATGA
>PA10000363 | AT3G09640 | Symbols: APX2, APX1B | ascorbate peroxidase 2 | chr3:2956301-2958163 FORWARD LENGTH=251
CTTCAAACTCCTCCCACTCGAGGTGGGCACCTCGAGCTTTAGGTGTTACTGGTTATTAATATGAAGTCTAAATAACCATATATCCATGTAACAAGCAGGGGAAGAGGGGCCAACTGCAAAGATTATGGGGAATTATTCATCTATAAAAAGCTTATCATCCTTGGATATCATAATTATCCAAACCTCTTTTCGTGTAAGATATTTGCATGGCTAGTTAGAAACCTTTATTTTAGGCTTTTCATTGTGCTAGTAATTGAGAAATGTTAAGGACCGGTACCACATTTCAACTTAAATAACAAATGAAAGAAAATGGATGCTGAACACAACCAAGAAGTGCAAAACCCAACAAAGAGATCCTATATTGATCATTCTGCCTTATTCTTATCAAAGGAAGATGGACATCATTGTCCCACAACAAAGTACTCAGCTACTCTCTACCAACTTGAAAAGATCCATCAACAGAATATCATCATCATCAAACCATTCGTTCACCCACTTTTAGTTCAGGACTCTGCAAATCCCAATTCCGAAAGCTTCAAGTGAGCTTCAGAATAATCAGCAAAGAAGGCATCTTCATCCACAGCATATTTCTCAACAAGGGGGCGGAAAGATGGATCTGTAAGAAGGGCCTTGTCTGATGGAAGCTGAATGAGGCCTTCCTTCTCACCACTCAAAAGTTCCGTGAAATAGGAATTATCAAATATGAGAGGATTGCCTGTCCAAGCTCCTTCAAACCCAGAACGTTCCTTGTGGCACCTTCCCAAGGTATGCCCACCAGAAAGCGCAACAATGTCCTGATCTCTGAGGCCCATGTGGGTGACAAATACATCTCTCAAATGGTCAGAACCTTTGGTAGCATCAGGAAGGCGCCCTTCTACAGGAGGTTCAGGCTTGTCCTCTCTTCCAGGATGGAAAGGAACTTCAGGCCCTCCAGTGACTTCAACAGCTACAACTCCAGCCAACTGATAGAAATCAGCATATGACAAGATGGGGAACCCCTCCTTGATGGGCTCCAAGAGTCTGACAGCAATATCAAGACCATTGTTTGCATTGTGAGCAAGCTCAGCTGCATGCTTCATTGTTCCAAATGGACCACCAGTCTTTGTCTTAACATCATAGGTTCCAGCAGAATGCCATGCCAATCGGAGCATAAGCGGTGCACAGTTCCTATCAGCAATGAATCCTCTCAGTTTCCTCTTGCATTTCTCAATCGCCTTCTTGTACTCCTCGCTAACACTAGGATACGACTTTCCCATGTTGAATTCCTTGGAGGAAAACGATGGACGATGATGTGTGGAGCAAGATATGAGACGACAGAAACAAAAAAAAAAAAAAAAAAAAAA
>PA10000364 | AT3G04120  |  | Cyto | Glycolysis | 1-CarboHy-JBO | glyceraldehyde-3-phosphate dehydrogenase C subunit 1 
CATTGGCCAAGGTGATCAATGATAGGTTCGGCATTGTTGAGGGTTTGATGACCACAGTCCACTCTATTACTGCCACACAGAAAACTGTTGATGGGCCATCCAGCAAGGACTGGAGAGGTGGAAGAGCAGCTGGCTTTAACATCATTCCTAGCAGTACTGGTGCTGCCAAGGCTGTAGGGAAAGTGCTGCCTGCGTTAAATGGGAAACTTACAGGAATGGCTTTCCGTGTTCCCACGGTGGATGTGTCCGTGGTGGATCTCACTGTGAGACTTGAGAAGGGGGCCACTTATGATGAGATCAAAGCTGCAATCAAGGAGGAGTCTGAGGGCAAGCTGAAAGGAATCTTGGGCTACACAGAGGACGATGTGGTTTCTACTGACTTTGTGGGTGACAGCAGGTCAAGCATATTTGATGCCAAGGCAGGAATTGCACTCAATGACCACTTTGTCAAGATTGTCTCTTGGTACGACAACGAGTGGGGCTACAGTGCTCGTGTCGTTGACCTGATCCGTCACATGGCATCCACTTGTTAGGGGGCTTGTAACTCAATTTCGATTACTCCAGTCGAGCTAGGAGAGGATCCGTACGCTTGTGAAATTTTCGGTTTAGTAAATAAAATACCAGACGGGTAATGACTCTTCTTGTCGAGTGGGTTTTCTCTCCATCGTCTTACTATGGATGTGCGTAGCTTAACGTACTTTTTATCATGTTCTGTTCAAAGATGCGGTCATAGGACCAAGCTGATGTGTGTGATAGATGCATAATGTAGCCGTAATGGTTTTAAGACGTAATGGTTTTAAGATGGTGATATTATCTTGTTGAAATATATGAATGTGCCTTATTATCCTAAAAAAAAAAAAAAAAA
>PA10000365 | AT1G02305 | Symbols:  | Cysteine proteinases superfamily protein | chr1:455816-457974 FORWARD LENGTH=362
AAGTTGGCAAACATGACACTTATGCATACTTGAAAGACATACCCAGAAATTATAAGGATGATCCTGGTCATTTTGCAAACAACGTGGCTAATTCTCATATAATTTAGATCAAAGTCATCAAGGACCGAGCGTGATTATTATTACATAAGACACAAATTGGCTAGAAAAGCCCACTTCCGTTGCTTACAGAATATCGGAAGCACCAAAGCAATACACAAGCAAGCAAGCCTCCTCCTTTTTTTCAACCCAAACCCTGTTAATATATAAAATAGCATGCATAAAATATCACTACAGTTGCCTATATTTGTTTTCCACTGACCCCTTGTTGAGATACATAATAACGGTAGTAAGCAGACAATAATCAGGTGGTGAATTCATTGTCTACATCCACACCAGCATAGTTTCTGATTAAGTTCTTGCTAGATGGCAAGCCCGCGACCACATCCTCTTCAATTCCACACTCATTTGTTCCTCTCCTGATCTTGAAGTAACCATCATCACCCCAGCTTCTATTCCACTGATTTGCAAGAAGCCAATAATCCTCTCCATCATCAGTGGTCCCCCATCCAATCAACTTCACAGCATGACCACCCAAAACATAACCAGTGATGTGCTTGTAAACTCCTGACTTGTAGTGGGCAAAATCCTCGTAAACAGTGAAGGCGACTTCCACAGGACCATTCTTGTAGACTTCTGCCATGATGCTGTATGGATCAGAATCAACTCTGTATGCATTAACACTGAAGTGCTTTGATTCCGCCCAGATTTGGTTCTTCACTTGGCACTTCCTCACACATTTTGGGGTTGGATAGGCAGGTTCACATCCGGGGTGAGAACATCCGATGTCATCAAAGTAAGGGTCACACTCTTCAGTAACAACCCCATGATGGATAAAGTATCGCCATGCACGAATAGGAAAGCCTCCATCACAACCATCTCCACACATAAATCCGCAACATGATAAGAGGTCATTAGCAGACAGTGAAATGTTCATGCCAAAATGAATGCAGAACCGATCTGATAGTGATTCAACTGCACCAAAAGCCCAACAAGAACCACAATGTCCCTGATCAAGTATTCTTCCGATAGTGCTACACTGAGACCAAGCTGTTCTTGCATCAAATTGCTTTGGCAACTTCAAACCTTTAGGGTGAGTTTTCACTGGAGTAGCATCCAAATAACTTTGAGGTGTTGGTTTCACCCCAAGAAGATGACTGAATTCACCAATTGTGTAATTGGAGAATCGAGGATTCATGGAAGCTTTCCATCCAGCCTTAGGGTTTGAATTAATCTCTTGCACAATTGATTCCTGAAGAATCTCAGATGTAGTCCTTATCAGAGGAATTGGTTCACCTGAAACCACCTTCAACAGAAGCAGAGAGAAGAGAAGCAGAGGAGCCATGGGTCTTCCTTCAATCAGGAGCCCCAATCTGTGATTGAAGCAATGGAGAGTCGACGATCGGTAAAGAGGAGACGCGTGAGATAAATTGAGGAGAGATTCTGAAATTTTATATAAACGAAGTCAGATGAAAGACATCATCTTCGTTGCTTTTTTTTTTAGAAGATAAGATTTTTATAT
>PA10000326 |  No Definition found
CCAAAACCCTCTAATTCAACCAATAGATTTCATCCTCTTCATCGCTGTTTCTGTCTTCAAATCGTTCGAAAATCCTCTAAAACCAAACTTTCCTCCTCTTTCTGTCTTCAAACAATTCGAAGCTCAAGTGAAAGTTTCTGTCTTTCTGTCGGATGATGTTTTCATCAAGCGAAGTGGGACATAAAAAAGGTGGGACCACCTTTGGAAAAAG
>PA10000328 | AT3G12580 | Symbols: HSP70, ATHSP70 | heat shock protein 70 | chr3:3991487-3993689 REVERSE LENGTH=650
CTTATGGAAGTGGGAGACGAGTCTCGCAATAATAAAGCACATGGAACTTGAGACGGCAGAAGGGGTCATGCATAACACACCAACCATATCAAGATAGAGAATTTCAGAAGATGAGCCTTGATACTAGAGTTCCATCCCAAATAGTAACTAAAAACATAAAACAGAGAAGAATACAAGTCTTTGAAAAGATAGTATCAGGCGTCATGCTTCCAAAATGCATGCTCCAAAAGAGCTACAGGGAAGCATTGAAACCAAAAAAAGAAGAAAAAAAAACAGAGCGACCAGAAAAACAATACTCCAAAATCATAATATTCTTAAGATTACTACCTAATCAACCTCCTCAATCTTTGGGCCAGCACCACTACTGCCTCCTGGAGCAGGACCATCCTCATCCATATCTCCAGCCACATCAGCTCCCGCGCCCTGATACATCTTGGCAATGATAGGGTTGCAAATACCCTCAAGCTCCTTCATCTTGTCCTCGAACTCATCAGCCTCAGCCAACTGGTTACTGTCAAGCCATTGGATTGCTTGCTCAATGGCCTCCTCAATCTTCTTCTTGTCAGCAGCATCCAACTTGGCACTAATCTTCTCATCCTTGATGGTGTTCCGCATGTTGTACGCATAGTTCTCCAAAGCATTCTTTGCCTCCACCTTCTTCTTGTGCTCTTCATCCTCGGACTTGTACTTTTCTGCTTCCTGCACCATCTTCTCAATCTCATCTTTGCTCAACCTGCCCTTGTCATTGGTGATGGTGATC
>PA10000330 | AT4G27960 | Symbols: UBC9 | ubiquitin conjugating enzyme 9 | chr4:13916065-13917293 REVERSE LENGTH=178
TGCAATATAGACACAACAGACTGCATCAAGTCTAACCTGTAAACCCCATTAACCTGGGAATAGTTTAGGCAAAGAACAGAAATACTGTTGTCCAGGGGTGGTAGATCAGGTGGTTAGGGACACCAAACACCCGAGTAGACAGCAGTCTGTGAATTCAAATCCTTTCAAAGGAAAACAATAAATAAATAAACAATTGCCACAGGTATCTTGGCTATCGAAATGCATGGACCAAGAGATGTACATATAAATAAGATCTAAAAGAGCCCTCTGGGATGTCTTGCAACACCAACAGAATAATAACTAAATGAAAACCAACACAACATTCTCAAGTACAATTCCCTAATTGTTTTCTTCGAGTCTCTGAAAACCAAATGTCACGAGCAAGCAAGGCTCTTTTTTTGTTTTTTCTTACCAATAAAGCATCCTTTTCCCTCGAGAGTGAAATCCAGTTTATACATTTTCTTTCATAATCATAAGGACCTGGGGAGTTTTCCTATCCCATAGCATATTTCTGAGTCCAGCTCCGAGCAGTGGTCTCATACTTGTTCCGGTCAGTCTTGTACATGTGAGCAATCTCTGGAACAAGTGGGTCATCTGGATTTGGGTCCGTGAGCAGGGAGCAGATTGAAAGCAGAACCTTAGAAATGGTCAAGGCAGGACTCCATTGTTCTTTAAGGATATCCAAACAAATGCTTCCATTGCTATTAATGTTTGGATGAAAGACCTTAGTCCTAAAAGCGACCTTGGGAGGTTTAAAAGGATAATCAGGAGGAAAATGAATAGTGACAAGAAATACGCCTCCTGCATATGGACTATCAGGAGGCCCCATGATAGTCGCTTGCCAATGGAACATGTCTTCAGCCACAGGACCTGCGCTGCATGAGGTTGGCGGATCCTTCTGCAAGTCCTTGAGTTCTTTCAAGATACGCTTGGACGCCATTAGTAGCAGTATGATCGAATCCGATCGAGGCGACAGATGAATGATTCCTAGATCTTCCTTGCAAGATCAGTTTTGGTTTGGTTTGGTTTGGTTTGGTTTGGTTTGATGAGAGAGAGAGAAAGAGAGGAGATGAAGAAGACCTAAGAGAAAGGAAGGTTCTAGAACTCTTTCCTTTTTTTTTCTTCCCCCTTTCCTCGATAGAGCGGAGAATATGGCGTCAATTGGGGACGGCCGAACGACCCCCACCACTTCCAGACCCGCCATATTCTCCGCTCTATCTCGGACTGAAAACGAGGAGAGAGGGAGAGCACGTTTGG
>PA10000332 | AT1G07890 | Symbols: APX1, MEE6, CS1, ATAPX1, ATAPX01 | ascorbate peroxidase 1 | chr1:2438005-2439435 FORWARD LENGTH=250
ATCTTGGCAATCGAGAAGGAATCACATATGTGAGAAAACTATGATCTACCATTCAGGAGGAAATATCTCACATTAATCAATCATTAAAGCCCTAAAACACGGTAGACATTTGCCACCACAAAATGAGCAGCAATAGGTTGGAAGCAAAGGCATTGTCTCCTTTTGAGTACCAGGAGGATGTTGTATTGTTCAGTCGCAGAGAGAACGATAATGAAACAGCCACCATAAATAAAAAAAGCATGGAACTAATGCACATCTGCTACTGTTCATTTATATGTGAAATGCCCAAAAATGGCTAGTCAACAACTTTCATTCAATCAAAACGATCACAAATGCTAACTCTTATTGTAAGACACGACCATAACATTCTTTGACTTGACTTAAACTACCCACCCCATTTCGTCACCGCGCCCAAGGTAAGGACTCAAAACATCCACACAAAATGCCTTACTACCACATTTAGGCATCAGCAAACCCCAGCTCGGAAAGTTTCAAGTGAGCCTCACAGTAGTCAGCAAAGAAGGCATCCTCATCCGCTGCATATTTGTCCACAAGTGGGCGGAAAACAGGATCAGTAAGGAGAGTCTTGTCTGAAGGAAGTTGGAGTAGGCCTTCTTTCTCTCCAGTCAGAAGTTCCGTAAAGTAGGAATTATCAAAGATGAGAGGATTGGTAGTCCAGGCACCCTCAAATCCAGAGCGTTCCTTATGGCACCTTCCCAAGGTATGTCCACCAGAAAGAGCAACAATGTCCTGGTCACTGAGACCCATGTGGTGGGCAAACACATCCCTCAAATGGTCAGAACCCTTGGTGGCATCAGGCAGGCGGCCTTCCGGAGGTGGTTCAGTCTTGTCCGGCCTCCCAGGATGAAAAGGAATTTCAGGCCCCCCAGTGACTTCAACCGCAACGACTCCAGCCAACTGGTAGAAATCAGCATAAGACAAGATGGGGAATTGCTCCTTAATGGGCTCCAACAGCCTGACAGCAATCTCAAGACCTCTGTTGGCTCCATGAGCGAGCTCAGCAGGACACTTCATCGTCCCAAACGGACCGCCAGTCTTCGTCTTAACATCAAAAGTACCCGCCGAATGCCATGCCAATCGGAGCATCAAAGGAGCGCAGTTCTTCTCAGCTATGAATCCTCTAAGCTTCTTCTTGCACTTTTCAACAGCCTTCTTGTATTCCTCGCTCACGGTCGGGTACGACTTTCCCATGCTTGCGATTTCGAGACGAGAATCGGATGTAGCGGAAGCTGGAGAGGGCACGGGCAGAACACCGCCCTCCGCTGGAATCAGGGGAGCTTTGGGGCAGAGG
>PA10000339 |  No Definition found
AAATCAAAATAGAGCACTGTCAAATGAATTGGCAACAAAAAATAAGGCCAATCCATCGGCTCAAGGGTGACACATCCAAATCAGGTTTCATGCTCAGCAGCTGTTCATTGGAGTATTTCATTGTGGCGCGTCTGACTTCCAATTTAGCAAGTTCCTCCAACTGATCCAACAACCATCATAAGTCAGGGTCAATGGTGGAGCATTGGTTACATCAACCTAAACTCATGAGAAGGTTCCCCACACCAACCATGAAAAATCCACACTTTGAGGCTTGCAAGGTCAGATTGAATTCCATCCCAGCCCATTGAAAGCATAGCCAAAAGGCGGTAGAGACAGTTCCCCTAAAAAAAATTTGCTCTAAGAACGGTGGGGTCACACCAGCCGGCTACGGCAGAGCGAACTCCCATCAATGTTACGGAATTGGGGCTTGCAACATCAAGGTTGATAGATCATTGAGTTCCATAAAAATAAAAAAAATTCACGAACACAAGGGTTCCGTATTGAACACCATTGGTTGACAAGCCCTCCAGCACAGGGCAAATATGCATAACAATTAGGAATAATTTTTTCAATAACGCACAAAGGGAAAAGGAAAACTACTACTAAAAACCATGTTCATTTATTTATTAATACCATTTACTAAAACACCACCACCCCATCCCATATTCACCCCCTTCCCATACATAACCTTTCCCATACATAATAACATTAGGAGAAGAGAGAAAAAAAAAAAAAAAAAAAAAAG
>PA10000340 |  No Definition found
AAAAAAAAAAAAAAAAAAAAAATCTATTGGGTCATTGATTTGGAGTTTAATTATTCTATGGAGATTAAGTTAGTCCATTTGTGTATTCATTTCTTTGCTTTTCCTTCCTTTGCGATTTTTGGGACTTCATTTGTGAGGACTATTGGAGATGGTTCGGATGTTGTTTCACTTCTGTATCATTTGACCTAGATCAATAAAGATTTGTGTTTCTTGTTTAAAAAAAAAAAAAAAAAAAAAA
>PA10000341 | AT1G31812 ACBP6 | Acyl-CoA Binding Protein; Acyl CoA Binding Protein |  | Miscellaneous; Phospholipid Synthesis | 30-ARALIP-JBO; 8-ARALIP-JBO | acyl-CoA-binding protein 6 
GAAAAGAAGTGGTAGAAAAGGAGCGAAAGCAAAGAAGAAGAGGGAAAGCAAGTGACAGACATGGGCTTGAAGGAGGAGTTCGAAGAGTATGCTGAGAAAGCTAAGGCCTTACCAGAAACTATTTCAAATGAAAACAAACTCATTCTCTATGCAAATTACAAGCAAGCTACAGTTGGACCAGTGAATACCACCCGTCCGGGGATGTTCAATATCAAGGACAGAGCGAAGTGGGATGCATGGAAGATTGCTGAAGGAAAGTCCACTGATGAAGCCATGAGTGACTACATCACCAAGGTAAAGCAGCTACAGGAGGAAGTTGCTGCGTCTGTGGCTACTTGATTTTCTTACCCGTCTTAGTGATGTTTATTTCAGTTATGTTATGAACAGAACAGTAATATCTTGTGTTGGCTTGAAACTTGGTTGTTTAGCTTACATGCGTTTTGCTTTTGGTACATTTCAGTAGTTCTGATAGATATCATGCCATTCATAACCGATCCTAATTTGATCAAAGTTAATAACAAAGCCATTG
>PA10000342 | AT5G49120 | Symbols:  | Protein of unknown function (DUF581) | chr5:19908800-19909332 REVERSE LENGTH=150
CTCCTTTTCTACCACTTCTTTTCCTTCAACTACCTTCCTAGACTCTTGTTTTCTATGCAAGAAGAGACTCTCACCGCATAGAGACATCTATATGTACAGAGGGGATAGAGCCTTTTGTAGTGTGGAGTGCAGATGTAGACAGATATTCATGGACGAGGAGAACCAGGACAGCAGTTTTAAAGAGAACTGCTCTGTTGCTGCTTCCCAAATCCATCCTAATAAAAGAAATAGAAATCGAGCTGGTGGACTCTTTGCCTACTGATTTGGAAGATCTCTCTCACTACTTTTGTTGTTGTTGTTGTTGTTGTTGTTG
>PA10000344 |  No Definition found
GGCCACCCCACATGGCACAATTTTTTTTTTTTAACCCACAAAGAAAGCTATGACTAGAGATTTATTGATCTTTATTATATTATTCATAGTCAAGTCTTACATCACAAGCACTGTTTGTCTATTTAATCATAGACTTACATGCATTGTACCAAATCCTTCAACCCCCTGGAAACACCCTCAATAGACCCACCCGGGCCACCCCACATGGCACAATTTCCAACCCCAGCAAACCTCCAAATGCAATAGAGCTAGGAGAATGTCTCTCTTCCCAACCAATGCTTTCTTGCCAAGAGGCATGTGGACCCAATTGAGTCGTTCCTAATCCTACTTTTAAACACTACCATATAGATTCAAACATTGAAAATAGACAAATGGACCCTCAGGCCTCAACCTTACATGACTGACACTACCTACACAAACTTTTTACTGCCCTTGTAACATTCACCATCTACTCCTCACTCTTCTCAACTGCAGGAGCTTCCTTGGGTGCTTCTACTGCCTCTTCTTCTTTTGCTGGTTTCTCTTTTGGGGTGGCTTCCTCCTCTGCTGGAGCAGCCGCGGCCTCGGCGGAATCTTTAATTTCTGCGGTCTCCTCAGTGGAATCCTTAATTTCTGCAGTCTCTTCGACAGTTGCCACCGGTGCCACCTCCTCCTCTGGCACTTCTTCTGCCTTTTCGGAGACAACTGGCTCCACCGGCGGTTCTTCCTCTGCTGGCTTCACCTCTTCTATCACTTCCTTGGTCTCACATACAGTTGGAACTTCAGCTTCTGGTGCAGCAGGCTCTTCTGGGGTGGCTTCAGTAGCTGTTTCTTGGGGCTCTTCGGCCGCTTTCTCTGTAACTGGCGCCGCCACTTCCTCCTCTGCTGGTGTCACCTTTTCTGTCTCAGTCAATTCCACTGTTGTGCTTGCCACCTTTTCGGTCTCAGGCAACGCCGCGGATGCAGATTGGACCTCAACTGTGGCCATTGGAAACAAAGGGAGATTGGTTGATGGGCTCTTAAAGTGAATTGAAAAAAAGGAACAAATCAAAGGGATGACAAACAAGAGAGAGAGGAGAAATCACTAGTGTTGGGATGAATGAAGGGTGAGGAATGGGGGAAGGTTTATAT
>PA10000345 |  No Definition found
GCTTGCATCTCCTGAGGCCTAGACTTGAAGGAATATTTAGTTGAAGGAGTGGAACTCTATACGGATATCCACTCATTGAAAATCTAAATCGCTCATAAATGAACAAATCCTTTGTGTATGGGGCATATCTAGAGATCTTACTTGAATCAAAGTTGATCTCTCTGTAAGATTAATCGATTGAGAATATGATTAGTGCAATCTTACTAGTACAATCAATTGTGTTTTAATCAAATAGGCCCACCATTAAGTTCCAGCCCCTCGACTCAGGATTTCTATAAGTCAAACCTGCCGACGATTGGACTCACACCTGACTAATATTTCAAAAATCTCAACGGCTTGGGTCCCACACTGTTGATTTCTCTTCACGTGTACGTGTAGAGGTCCTATTGGCCCAGACCCCCTATAAAAGAACCAACCTCTCCATGCATTTTCATTTCATCACACACCAAATCAAAGATGGCAAGACACATACCCATGTGGGTCTTGGTCTTTGGAGTGGTGGTTCTCTCTCTCACCATTATTTCAGAGTCTGTTCATGGACTAGACCCAACTGACCACAAGCCCAAGCCTTTTGAGAAGCCCCCTCCAGAGCACAAACCCCCATTTGAGAAGCCACCTCCACAGCACAAGCCTCCATTTAAGAAGCCACCACCAGCGCCCAAGCCCCCAGTTCATGGGAACAAGCGTATCACATCTGAGAAACCACCTCTAGAACAAAAGCCGCCCCCAGAACATAAGCCCCCAGTTGAGAAGCCACCACCAGAACATAAGCCACCAGTTGAAAAGCCACCACCAGAACACAAGCCCCCAGTTCATGGGAATGAGCGTATAGCATCTGAGAAGCCTCTTCCGGTGCACAAGCCTCCATTTGAGAAGTCACCTCCAGAACACAAGCCCCCATTCAAGAAACCACCTCCAGAGCACAAGCCTCCATTCAAGAAGCCGCCTCCCCCACTCTGAACATCTTAACTGACCAGGGGATATCTAGCTCATGCCCATTGATAGATATATATGTGTGTGTGTATGGATAGGAATAAGATGGGTATAGAGGCATTTGCTTCTTAGTTCTTTCATATATTTGTAGGATGAGTCGCATGAGAGTGGATGTGAGGATAAATTAGCAGAGAGGATGTATGTAGTCTTCATACTTGAATATTATATTATCCCCACCTCTTTGCTTTTGTTTCAGAGTTCAATTCATGTTAATTTGCTTGTGCCAAGTTACTAATTGGTTTAAAAGACATCTGCCAAATCTGGGCATAGGTGAAAGTTTGGTGGGAAAGTCGATACATCTGTGATTCTTCCAAAGACCCCACCTGAAAAATCTGGGTGCTATTCAGGTCAGGGTCCGCAATTTCGGCCTGATTGGTAACTGGCCTCAGATCTCAGTCCAGTCAGGTCTGAATCCAAATGCGGGAGTGCAATATATGTTGTATGAACTATCTCTCTCTCCCCACCATCTGGGTGCTA
>PA10000346 | AT3G62290 | Symbols: ARFA1E | ADP-ribosylation factor A1E | chr3:23052287-23053545 FORWARD LENGTH=181
GCAGCGGCAATCAACCAACTGGACCAAATACGGATGATGGTCAATCACATAAGATGCAGCAAATGACTTGCTGAAAGCAGAAACACCACAGGCATTCCCATCCAGCAACGGTCAAGAAGCAGCGAGGCAACAAAAGTGACGTATGTAGATGGGAACATCCACAATACAAAATTACATTACAACTCAAATAAAAGGATACTGCTACTGTTTGCAGCTACATTTAATTGCTTTCAACACAAGCACGTGCAGTTCCGAGTCACTTCTCCAGGATAATGCTGTGCAAAATCGAGGTACAACATCTCAAAATTTGGAGCACGTTGTCCATCATAACACACGATATATATAATGAATATTTAATTAACTTCAACTAATACATAGAGATGATCAGAAATCTATTTCAAAACAAGTAACGAAACTCCAACCAAAAAAAGGGAAAGAACCCAAACAGTACAGAGCAGATTTCCGGATTATTCAATAGTCTATTGGAACAAATGCCAGGGTCCGTAACTAAACCAAGGTATCAAAAAGGAACAACTCACACTTTAAACACTAAAACAAGATGGAAATAATAATATCTACTCGGCAGGCTTTGGGACCCAAAATCATCTTCATCAATCACTGCATCACTAAGCCTTGTTGGCAATGTTGTTAGAGAGCCAGTCCAAGCCCTCGTACAGCCCTTCCCCGGATGTGGCGCATGTGCTTTGGATATACCAGTGGCGTTGGCGGAGGGAGTGCAGGCCAAGCTTATCAGTAATCTCAGCAGCATTCATTGCATTGGGAAGATCCTGCTTGTTTGCAAAAACAAGCAGCACAGCATCTCTCAACTCGTCCTCATTCAACATCCTATGCAGCTCATCCCTGGCCTCAACAACACGGTCTCGATCATTACTGTCAACGACAAAAATAAGGCCTTGTGTATTTTGGAAGTAATGTCTCCACAAAGGACGGATCTTATCCTGACCACCAACATCCCATACGGTGAAGCTAATGTTTTTATATTCCACAGTCTCCACATTGAATCCAATGGTAGGAATGGTGGTGACTATCTCCCCTAGCTTGAGCTTGTACAAAATGGTTGTCTTACCCGCAGCATCAAGACCCACCATAAGAATGCGCATCTCTTTCTTGGCAAAAAGCCGACTGAAAAGCTTGGTGAAAGACAGCCCCATTTTCGTTCAGCGGGATGCGAGAGGAGGCGATTTGCAGAAGATCCGAACGAACAGATCTCGAAGGAGCTGTCTCCACAACGGGATTTCTGAGAAAAGAGGAAGAGTGCACTTTATATGGGAGGGATTTGACGGCCGTTAGTAATTTGGGTCGGAGTTGACGTCGTAACTAACGGCTGCCGTTACCGTTGGCGTTGATCCCACGCCTAACTTGATTTCAACCGGTGGACGCCTAGACGGAGAGAGTTCCAATGTTCGATCTGTTGCTCGGGTCGGGCG
>PA10000349 | AT5G04430 | Symbols: BTR1, BTR1S | binding to TOMV RNA 1L (long form) | chr5:1250602-1253523 REVERSE LENGTH=313
ACTAGTCACTCATATACCATTTATCATATAGTAATAGGTGTTGATCTTATTTTCTACGTCAGAATTCATGTTTGTGTTGCGACGAAATTTTATGCTGGCTATCAACCTACCTACCACAACCATCCTTTATCAAGGGTTGGGACCAACCCCAACATAGTTGGGATAAGGCTTTGATAATGATAATCCACACCGCCTTCTAACACTTGATTAGAGCATCTGCCTTTAGACGATGGTTCATATAGGGGGAAAATATGGCAGCAAAGAAGAAGAAACTGATGAGATGAAGTTACAACGCTATGAAACTATTACAACAACCTTTCCAAAAACAGTTTTTGTTCATTGGAGCCTCAGAAAATAAGCCTCAACTCTACCACCTTTCACAAAGAGCCTCACTATCCTGGATAAATACTGCAAATTACATAATTATGTCCTTTATCCTTCTATATAACTATTGCCCTAAGGCTTCACAGTAATTAGTTCAGCACTTATTTTGCTGACGCACTCCCAAATTCATCGATATAGACAAGTGTGTCAACAAATAAAACCGTTAAAAGAGAGAGTATTTCCACCACAGATGTAGATAGCATTCATTCATCACCTCTCAGAATTAGAAGAAACCTTGTCCAAAATCATAGCTTCAGCCCTTTGAATTGCTGCCTGTGATCCTGTGATGGTGACCTTCCTGTCAGATGTCCCAGACATGAAATCTCCTCGATCTGATATCTTAATCCTGGCTCCACTAACCTGACTAATTTCCATTATATTCCTTCCACCACGACCAACAACCGCCCCAATATGCTCATCCGCCACACCAATTGTCACTGAATTTCCACGATCCTCTTGCGACCTTGAGACTACTGGTGGCATCAGACCCTTGTTCTGAAATTTCCCTCCCATGCCATTTGGTCCATAGTTTATTGCAGTATATGGTACTGCATATGAAAACGGAGCATTAGCAGATTGCGAGTATTGAGCATCTTCGGTCAATTTTGACAAGATTAGGAGTATTGCCCGCATTTGTTCCTCCAAAGACCCTGTCAACGTCACTACCCTATCATTTAAGCCAAAATTATGGTCTTGAGGAGAAATTTTGATGCTTGCTTGCGAATCTTCAATAAATGCCTTTATGGTAGATCCTCCCTTCCCAATAATGCCACCACAAGAGCTGTTAGGAACAATCAGCCTAACTTTTGATCTTGGATCGACATCATCACCATCTTCAGTTGGTCCCTCACTCAGCAGTTTGGCAAGGATGAGTTCCATTGCTTTAAGTATTTCACTAAATGCTCCTGTAATCATGATTATCCTATCTGACGTTCCAGGAAAAAACTCATGATTGCGCGACAGTTGAATGCGAGCTCCAGACTGTGATTGAAACTCTGTAATTGTTGTGCCACCCTTTCCAATGATGGACCCAGCTTCCGCATTTGACACAAGGAACCTAACATGTGCAGGCTTTCCCTTATCATCTGCGGAAGGAGAGAGAGGAGCGGATCGCTTGGGGGCTAGGTCGGGAGAAGAAACGTAAGACGAGTCTGGAGATTCCATGGTCGAGTTCGACTATCTGAATGAAGGGAGAGGGAGAGAGAGAGAGAGAGATACTGGTCCTGACGCGCCAGTCCCCTATGCGTGGTGATGGTTGGCGGTGGGGTTACTGCTATTTTTTTATCTTTGATAATTGATATGTTTTTTTTTTCTTTTTCCAATTTTTTTTTGTTTAGTGTCTCTGTTAATGGTCATGGTCAAGGTGGGTAGGGTTGGTGAAGTTGGATTTGTTTTGGGAATGAGACAAAGCCTTGGGGCTTTGAGTAATTGAGTTGGTGGTGGTAGAAAGTTGTTGGAGGCGTGAACCTGTGGGTTTTTTTTGTTTAATGGCTAAAAGTCGTCTTGGTTTGTTACTCCAGGGGCCTTTGAGTTGATTAGAGTAAAGTTTTTATCTTTAAAAAATAAGTTCTTTATGTTTTATTTTTTACTATATTCTTTATAAAAAAGTCAAAAAGCAACCATTAAAAGACAAAAAAACTCCATCTCCCAATAAAAAAGTCAAAAAGATTCCATCACAAACAACTAAAAACAAAATACCATCATAACCCACTTATATTTTATTCTTTCTTCAAAATCAACTTTACTTCACTTGACTCTATTAGTAGAGTTGCCAAACTCGCCCGAAGGATTTTAAAGTGGATAACTGTAAGGGCTACAGCCTACAATGCTTTACGTTATAAGTTAGAACTTTCATCAGTAAGCAATTTTACTAGATATGATGACTAAGTGTGACGTTTCACGTGGGATTATAGGTTAGTCTCTGGAACTGGTAACTAGTTCATACCACAAAAGTGGACCTGAAAAATGTAAGGAAGCAATCAGAAAACCGAGTAATGGAACCGCTACTAAATCTTGATTGAGAAACACAACAGTCTCACATCTTTCTGATTCATATCACTTCAGAAAACCAGATGAATCAGGAAAATGCGGCTTCCAGACAAATGATCTACTGCCTACGCAATTGCCACGCTTCATTATGGCAGTTTTCCTATTGGCAGTCACTGCCTGAGAGACCAATGGGCAGGTCATGAATACTGAAAATATAAGCAGTGCTCTCAGATTAATACTGAAAATCTTTCATATTAATACCACTGCATTTCAAATAAAGGTGTATCATGCAACAGTACATTTATCTACTTTTTTTTATTAGTTATACACATGGCACAATGCTAAAAGGGAAATCTACCTCGAGTGGGTCACTCCACACCAACATTGCGAGCTTCATGGGCTTCTTGTTGCTCTTTCTGGGCTTCTTCGATCAACTTTAAGATACCTTCTTTTTTGGTACTAAGGGTGTCTATCTTGGCATCAATCTTCTCTAGCTTTTGTTTCAGCTTCGCGATATCCCTGCTCTTGTCCTTTCCATCAAGCTTCCTCTTCTTCTCACCCTTCTCCTTGAGGTCTTTCTTTTTCTTATTGTCATCAACATTGTCATTCTTTGATTTCTCCTTTTTATCTTTCTTCTTTTCCTCATCTTTATCGTCCTTGATCTTTTCCTTCACCTTATTTTCTTCCCCTGCCTTTTCTTTCTCCTCATCCTTCAGGTCCTCTCCTTCCAGTTTAATTTCACTTTTAGTCGCTTCTTGAGCCGCCTTCTCCTTGAAAGAGTCTACTTTCTCCTCATCCTCTGGGTCCTCTCCTTCTAGTTGAATATCTCTTGTAGCCACTTCATAGTCAGCCTTCTCCTTAACCGCGTGTTCTTTGCTACCTTTTGTTTTCTTCGACTCTATCTCTTCATCTTTGCCCATCTTCTTCTCTTTCTTCTTTTCCTTGAGATCTTCATCTTTTTCCTTTTTTTCTTTCGTCTTTTCCTTCAAATCTACTTCATCCTTATCCTTCTTCTCTTTCTTCTTTTCTTTCGAATCCCCTTCATCTTTTTGCTTCTTCTCTTTCTTCTTATCTTTTGAATCTTCTTCACTCTTTTCCTTCAAGTCTTCTCCATCCTTTTCCTTCTTTTTCTTCTTCTTCTCTTTCTCTTCCTTTCCAACTTCATACTCTTCTCCCTCCAACTCTCCACCTTCATTTGCTGCCTCCTTCTCTTTCTTCTTTTCTTTTGAATCTTCTTCACCCTTACCCTTTTTCTCTTTCTTTTCTTTTGGAACTTCATCATCCTCTTCCTTTGGCTTTCCTTCGCCCTTCTTTTTCTTCTTTTCTTTATCTTTTTTGTTTTCCTCCCCAACTTCACTCTCTTTTTTCTCTGAGTCACCACTATATTTTCCCTTCTTCTCTTTCTTCTTTTCCTTGAGATCTTCATCTTTTTCCTTTTTTTCTTTCGTCTTTTCCTTCAAATCTACTTCATCCTTATCCTTCTTCTCTTTCTTCTTTTCTTTCGAATCCCCTTCATCTTTTTGCTTCTTCTCTTTCTTCTTATCTTTTGAATCTTCTTCACTCTTTTCCTTCAAGTCTTCTCCATCCTTTTCCTTCTTTTTCTTCTTCTTCTCTTTCTCTTCCTTTCCAACTTCATACTCTTCTCCCTCCAACTCTCCACCTTCATTTGCTGCCTCCTTCTCTTTCTTCTTTTCTTTTGAATCTTCTTCACCCTTACCCTTTTTCTCTTTCTTTTCTTTTGGAACTTCATCATCCTCTTCCTTTGGCTTTCCTTCGCCCTTCTTTTTCTTCTTTTCTTTATCTTTTTTGTTTTCCTCCCCAACTTCACTCTCTTTTTTCTCTGAGTCACCACTATATTTTCC
>PA10000383 | AT1G15690 | Symbols: AVP1, ATAVP3, AVP-3, AtVHP1;1 | Inorganic H pyrophosphatase family protein | chr1:5399115-5402185 FORWARD LENGTH=770
AGAGAGAGAGAGAGAGAGAGAGGAAGAGGTTTTCTTTGTGGGTTTGGAGAGATGGCTGTAATGAGTGAAACCCTGACACAGATTCTGATACCAGTGGCAGCACTGGTTGGGATTGGGTTTGCGCTGTTGCAATGGTTTCTGGTGTCACAGGTGAAGGTTTCTGGGGATGTGGGTGTGAATAATGGCATCTGCACTGAGAAGCTGATAGAGGATGAGGAAGAGAATGTTGACAGCCATGCTGTAACTATCAAGTGTGCTGAGATTCAGAATGCTATCGCTGTTGGGGCAACTTCATTTCTGTTCACTGAGTACAAGTACCTAAGCATTTTCACGGTCATCTTTGGTGCGATTATCTTTCTGTTCCTTGGTTCAGTGAAGGGTTTCAGCACAGAGAGTGAAACTTGCACTTACAGTAAAGACAAGCTCTGTAAGCCAGCATTGGCAAATGCAGTTTTTACTACCGTCGCATTCCTGCTCGGTGCACTTACTTCTGTTCTCTCTGGTTTCCTTGGGATGAAGATTGCGACATATGCAAATGCGAGAACAACTTTGGAAGCAAGGAAAGGTGTAGGGAAGGCTTTCATAACTGCTTTCCGCTCTGGTGCAGTGATGGGTTTTCTTCTGGCTGCCAATGGCCTTCTGGTTCTCTATGTTTCCATCACTCTCTTCAGGTTGTATTATGGAGATGATTGGGAGGGACTTTATGAATCTATTACTGGTTATGGCCTTGGAGGCTCTTCAATGGCCCTCTTTGGAAGAGTCGGAGGAGGTATATATACAAAAGCGGCAGATGTAGGTGCAGATCTTGTTGGAAAAGTTGAAAGGAATATCCCAGAAGACGACCCACGAAACCCTGCTGTTATTGCAGACAATGTAGGTGATAACGTGGGAGATATTGCTGGGATGGGTTCAGATTTGTTCGGGTCTTATGCTGAATCCACCTGTGCAGCACTCTTCATTGCATCCATTTCTTCCTTTGGCATTAACCATGACTTCTCTGCAATGTCATATCCTCTGATAATAAGCTCAATGGGGATTGTGGTGTGCTTAATCACCACGCTTTTTGCAACTGACATCTTTGAGGTCAAGGGCGTAAGTGAGATTGAACCCTCATTAAAGCGGCAGCTTCTTATCTCCACGATCCTCATGACTGCTGGGATTGCTGTTGTCAGCTTTGTTTCTCTGCCATCGGAATTCACTCTCTATAACGCTGGAACAGTGAAGATTGTGAAAAATTGGCACCTCTTTTTCTGTGTCTCAGTTGGCTTATGGGCGGGGCTTGTTATTGGTTACATTACTGAATATTATACTAGCAATGCATACAGCCCAGTTCAGGATGTGGCTGATTCTTGCAGGACAGGTGCAGCAACAAATGTCATTTTCGGCCTTGCTCTGGGATACAAATCTGTCATAATTCCCATATTTGCCATCGCTGTGGCCATATATGTGAGCTTCAGCTTGGCAGCCATGTATGGAATTGCAGTGGCTGCTCTGGGAATGCTTAGTACAATTGCCACTGGGCTTGCAATTGATGCCTATGGACCCATAAGCGATAATGCTGGCGGTATTGCAGAGATGGCTGGTATGAGCCATAAGATTCGCGAGAGAACAGATGCTCTTGATGCCGCTGGAAACACCACTGCTGCCATTGGCAAGGGGTTTGCCATTGGGTCAGCTGCCCTTGTCTCGCTCGCTCTATTTGGTGCCTTTGTGAGCAGAGCTGGAATCAAGGCTGTTGATGTGCTAACACCAAAGGTTTTCATTGGGTTGATTGTGGGTGCGATGCTTCCATACTGGTTTTCCGCCATGACCATGAAGAGTGTTGGCAGTGCAGCTCTTAAGATGGTAGAGGAAGTGCGCAGGCAGTTCAACACCATTCCTGGGCTCATGGAAGGACGGACAAAGCCAGATTATGCAACCTGTGTCAAGATTTCTACTGATGCTTCTCTGAAAGAGATGGTTCCTCCTGGTGCACTTGTTATACTCACACCTTTGATTGCTGGAACCTTCTTTGGAGTCGCGACCCTAGCTGGGGTTCTTGCTGGTTCGCTTGTTTCTGGCGTGCAGGTTGCTATCTCAGCTTCTAACACTGGTGGTGCCTGGGATAATGCTAAAAAATATATTGAGGCAGGGGCTTCCGAACATGCACGATTATTGGGTCCAAAGGGTTCTGACCCACACAAGGCTGCTGTGATCGGTGACACAATTGGCGATCCTCTCAAGGACACATCTGGGCCATCACTAAACATCTTGATTAAACTCATGGCAGTGGAATCATTGGTGTTTGCACCTTTCTTTGCAACCCATGGGGGTTTGCTTTTCAAATGGCTGTGATGTGGATTTCACAGGCACTAAGGATTGTCGTAGCGGATCAAGTACTGAAACCAGGCAAACATAGTTTTGTCCATGGTTTTCCTGTAGTCTCGAGTTCTAAGGTAAGTGTTAGATTGGTGTACTAATATTTTCCATTGAAGCATCAGGTTTACTGTTCTATTATTTGTTTATCCCAGGTCCTTGTAAGATATGTTGTACTTAGAACATATCAAGTGTCAACTCATCTGCTAATGGCCGACTGTAGTTAATAAAAAGTATGGGAAATTTGCACTTGCCAATAATTTCTTCGCTATGTTGCTGCAGATTTTGGCCTAAACTTTGAATGGTTCTTTGTGTCATTTGCTTCTTTTTTTTTTTGAGTCCTAGCAAGTATCCCTTTGCAGATTTTAGATGAGGGAATTTATCTTGATTGGAGGATGTGAGTTGTGTAGTTAACACTGAACACCAGTATCTTTTAGGGGCTCGCTAGCCTCAGACCTGATAGTGTCTGTCACACGGTTTTTAGCCTTTCACTTTTACACATACATATGCTGATTTCACCCAATATGCAACTTAGGCAACCTAGTTCGGCCAGGTTCCAAGTGAATTTGAACTTGGGTTCGCTAAAAACTTTGCTGTTGGGGTTAGGCATAAGCCAGTGGTTACATTACTTATTATAAAATAGAAAAAAAGGCTGGTCAGTAGTGGTGAAATTATCATGAGATGATAATAGGCCTCATCACTGCAAGTCTCATGTATTTTGTGGTGCCGTTTCCATATTAAGTACGAGGTACAGTGGTGCTGTCCTCAGTCTTTGAAGGCTTTGATTGAGGAGTGGGGCATGAATCGTTTCTTCGGGCGTGATGAAGTCACATGGAGGCTTGTCCCCTTGGCTAGTATGTGGTTAGTGTGGAAAGAAAGGAATTCAAGGAACAATCATTGACTGCTAGTAATCTTATTATGCATAAAGTGAATTTGAGAATAGCCAAGTGGTCCACTTCAGAAGTGAGTATGATAGCCTTAGAGTTGATCGTATCTTGCACGATGGGGAAGCAGCCTTGGAGTCTTGGAGTTTTGAAAAACTCAATGTGGATGGGGCTGCTGGAGGAAGCCAGGGGCGAAAATCGAGGGGTGCTTCATAGTAGTGATGGTTTTGTCTTGGCAAAAAGTTTTCTAAGCATGTTGGCCTATTGGAGTCCAGTAAAGTTGAAGTTATGGCCATCCTTGAAGCTCTTTGTATCTCTGTGCCTCGTTTTCGAGGGAGGTTGATAATTCGAAGAATGCAGCTTGTTGGATTTCTTCTTCCAAGGTTTCACCTTGGAGCTTTCAGCTTCTCTGTAAGGAAATCGAGTTTTTGGCTTCCTGAATCCAAGTGGTCTTCAAGAGTGTTGGGAGGTTAGTTAATGCATTTCCCTAGCCAAACAAGGGGTGGATTGTCCTTCGCCTATGATTGTTCTCCAGCTGTATTGTTAACTGTTGTGGCTTTGGTATAATCCGTTTGTATCATAGCTGTAGTTTCTTTTAGTATAGTTCTAGCATGTCGTCCTTGCATTTCTCTTATCTTTTAATGAGATTTCTTGTTATTGGTCAGGGGAAAAAAAT
>PA10000393 | AT5G64040 | Symbols: PSAN | photosystem I reaction center subunit PSI-N, chloroplast, putative / PSI-N, putative (PSAN) | chr5:25628724-25629409 REVERSE LENGTH=171
AATGTCTTCCAATAAGCTTGAGGCAATCTCACCTTATCCACACTCCCACCACAATCCTCTGCACTCCCATCATCTCTGATTTCCACATTATCAATTCACAACACCCCTATCCTTTTTATCTCTCTGATACTAGTATCAAAACATCACCACCTTCACCAACCTTCATTCTCTCTATACCAAGACTACCAAAGAGGCCATGGCAGCCATGAATTCAAGTGTCTTGGCATGCAGCTATGCGCTTTCAGGCGCTGCAGCATCGGATGCTAACTTGAAACTTGTTTCAATGTCTCCGATGGCCTCATCGGCTGCGGCCTATCCAAAGTTGCCAATTATCAGAGCTCAACAAGCTACAAATGCTGACATGAAGAAAAGTGGAGAGAGCGCGGGAAGAAGAGCTGCGCTCCTTGGCCTGGCAGCTGCTGTTTTCGCTACTGCCACCAGCACATCGTCGGCCAATGCTGGCGTCATTGAAGAGTACTTGGAGAAGAGCAAGGCCAACAAGGAACTGAATGACAGGAAGAGATTAGCTACAAGCGGCGCCAACTTCGCTCGTGCATACACAGTGGAGTTTGGTACTTGCAAGTTCCCTGAGAACTTCACTGGGTGTCAAGATCTTGCAAAGCAAAAGAAAGTTCCATTTCTCAGTGATGACTTGGCTCTGGAGTGTGAAGGAAAGGACAAATTCAAGTGTGGTTCCAATGTTTTCTGGAAATGGTGAAGTACCTCAATCTGTATTTAGTTTCAATCAGTAAACAATCCATTTAAGACTCCTTGGAACCAATTTCTATGTACTATTTCACCCTCCTTTCTGTTGATTTTATCTTTGATAACACCTCAGTTTCATTAGTTCTGTTGGTGGGCGTGAGCTCTGTGATTCTGTTTTTTCGATATAATGATGAAAGAGATTGGAACAGTCTCACCTTTTTTTCTGGGAACAGT
>PA10000394 | AT3G05540 | Symbols:  | Methionine sulfoxide reductase (MSS4-like) family protein | chr3:1606487-1608030 REVERSE LENGTH=168
AATAATAGACAAATATAAATTGGAAAAACAAAAGAAGAAAGAAATACCACCCAACATTAAATCACTTAAAAAATAAATATCCCAAACACAACCGGTCGGTCTTATTTGAGTCAAACAAAAACAACCCTAATTTAGTATCATTATGAGTTTCCATGTCACCAAATCAAAAACCAAAAAAGACATATTTTAAGCCCACAACAGAAGAAAGACACCATCCCCTTAACACTTGACCTCTTTCAACCCATGTGCAAGGTACAAAAATGTTGGATCAGTGGCACCTTCCTTGTAGTAGGCAAACACCACGCTCCCATCATCATGCATGCTCTCACCGACAAAAAATTGAAAATCTTTGAGCTTTGGGAGCAGGAACTTTGTTGCTGCCTCAATGTTCTTCTTGAATTCCTCTTGTTTCTCACCCTCCAACTTAGGTGTCAACAGCTTGATGTACCGTTTCATCCAAGTCACAAACTGCTTCTTGTCAAAAGCGGGTTGTTCCTGGAGGCGAAATGTGTCTACAATATCAACAACTTTTACAGCCTGGTCATTGACCCCCTCGTCTTCATCACCACCTTCCGCAGAAGGGTTTGCCCCTATGTCGACATCAACGGCACCTTGAACAACCCACTTTCCCTCAACTTCCCACAGCGCACCATTGTCAGTTTCCTTGTAAGGAAATGAGTCAGAGAGAAGCTCATCACCTGTGAGAATATCTTGGTAAACCAACATCCCTGCTTGCAGTTGGAAGAAGACTCTCTCTCTCGGATGTTGGGAAAAAGGAAAGGGTGAGAAGAGGCGACGAGAGAGAGCAAAGAGGGATGTTGGTTTACCAAGATA
>PA10000395 | AT1G60870 | Symbols: MEE9 | maternal effect embryo arrest 9 | chr1:22409712-22410227 FORWARD LENGTH=147
TGGGGTGGGGGGCCACTCATATAGACACCAGACTCCAATCTAGGACCTGATAAGGTATTGATTCCTCCCACTTTTGAAATAAAAGGACATAAATGCCCCTCACCATTAGATGAGTACAGGAAGATGCCCAAGAGTGTGTGGTACGCGACCATCAATTGAGAACATGGAAGCTCTCCTTTCCCAATTCACTCTCCTGGCAAATGAAGCCTGCCAAGACAAGAACTTCGATCCTTCCCGGATTGAAGATCTCATGAAACTCTTCGAGCAAGAGGCCTACAATTCATGGGCTGCCATGGATGGAGGCGCGAATGTGGAATATGAAGGCGCTGAGATCTCCATGAGAGAAGCTGAGGACTACCTCAATTCCCTCATGAACAGCGCAATGGAAGAGTTTGAGAACTCCAACAAGGAACTGAACCAGAAATCTGAGGCTGAGTTGCAGAAGTTGGTTAGCACAGCGGAGGCAACCAAGAAGGTGAGTGAGTCCACTGGAAATGCCATGGCCATTGGTGCCAAGAAGTACCTGGATGCCGCGCTTCTCTCGGCCACCGCATCGATGAAGAAGACATCTGCAGGAGTGGGATGGGGTGGTGGTGGCCTCTCCAAGAACTCCAAAGTTCATCCATCTTAGTTATATTCCTTCTCTATATCAATATCAATAATAAGATGTATTTCTCAATACTCACCGTTGTGTCACTCTACTTTTTTATTATCTAAGCATAGACTTTGCTCTCATGAATTTAGTTGTTTCCATGTTCTCAATGTGTTCGGGCTTGTTGGTACCAAAATAAAAATAATCTTGATTTCTCAATTTTCAATTTTCCTTATGAAAATTGAAATTACAAAACAATTTAGTTTTTAAG
>PA10000396 | AT3G08580 | Symbols: AAC1 | ADP/ATP carrier 1 | chr3:2605706-2607030 REVERSE LENGTH=381
AATCAGGCATCAGAATTACACATCTCAGATATTATCCGAACAACAAAAATAAAATAAGAGAGGTCAATTATGATTGCAATTTCAAAATGTTTATGCAGAGAATTAGACCTCACTACTCTGCAAGAAGCAAAATCAACTCCTTGATGGGAGTACTCAAATCTGGGGCAGTTCAACTGCTCCAAATGGGGTTCATAAGAAACAAAAAGCCTACATAAATTTAGGAGCATATTCCTCCCCCAATAGAATTACTTGAATGAGAAAAAATTCACCTAAGAGATTTATCTTAACTATCATGATTAACAGAGTGTTTTTTCATCAGCATCAACGAGGTGGCATTAACCGCCTCCAGATCCATACTTCTTTCCAAAGACGATCACCTGCAGCTTGTCATAACCAGCAAGGACACCAGCACCTGCAACTGCACGAAGGATATTTGCTCCTGCGCCTTTAAATAAAGACTTGGCACCCTCATTCTTCAGGATCTGCGAAAAAGCATCCAGCGAGCTCTTGTACTTAACAGCTTCACCTGAGGTCATCATCATTCTTCTGCGGACTGTATCGATTGGGTAGGAGGCGAGACCGGCACCATTTGTGATCACCCAGCCAAGGGCAAAACTTGCGAAAAAGCTATCCTGCATCTTTCCAGTTAGAATAACTGGCTTCAGAGAATCATACATGCCAAAGTAAAGACCACGGTAAACTATAATCCCAACACATGAAATGTTGAATCCACGATACAGTCCAGCAATGCCATCTGACTTAAGAGTTTTCCTGTAGACATCAACCAAGCCATTGAATTGCCTTTCTCCTCCCTTCTTTGCAGCTTTTGCATCATTTGCCAGACGAGTTCGCGCATAGTCCAGTGAGTAGACAAAGAGAAGGGATGAGGCACCTGCAGCACCACCGGATCCCAAGTTGCCAGCAAACCATTTCCAATAACCATCTCTGTCTTTCTTGAAATTAAATAGACGCTTAAAGTAATCCTTGAATGCAAAGTTAAGCGCCTGAGTAGGGAAGTAGCGAATCACATTTGCAGTGTTCCCTCTCCACAACGACCCAAACCCTTCATCCTTGATAGTTCGTCGGAAACACTCTCCAATTCCCTTGTAAGGTTCAGAAAGTCGGCCAGTCTTGATCATCTCATCCTGGTTTTGGATCAAAAGCTTCACACGCTCAATTGGCGCAGCTGCTGTTTTGGATACAGCAGCAGAGACTCCTCCCATTAGGAAATCAATGGCAAAGCTGGAAAACCCTTTCTCCGAAGGAGCTTGGACAAAAACAGGTGAAACTGGGGTAGCCAGAGAAGAATCACGGCTAGCTCTCCATGCCTGCATCTGCAATCCCCCATTGCTATATTTCCCATTCACAAAGCTCCTCTCATACAAAGCAGGCCTATAAAAGCCACAGTTCCGACTTTGCAAGTCTTGGGAGAAGCTGGAACGGAGATGGAGCTGACCTGATAGTTTCTGAACAACTGTGGGGTGTTGTGAAGGATCCGCCATACCTTGCTAGCTTTGCGTGCGAAACTGCAGACTTTCTCTTCCCCTCTCTCGCCCGCCCAATCACTTTGCGGAGAAGGGATGTGTGGAAATGAGAGAGAGCGAG
>PA10000397 |  No Definition found
TCCTTCTAAGAACTGATGTCGAAATTTTACAAAGCGCACGTGCACCGTTACCTGGTGGTTTGACTTTACATTCATTTTGGTTTTGTGGTCTATCCATTTAAAGAGAAAGGTAGACAAGGAGAGAGAAAAAGAGACCCAATGTGCAAGAAGACAGGAGATTTGAATCATTTGATGAAAGCTCTTCTTTATTGCAGGTGGTGCACACAGCACAAGCTCTAGAAACAAATGCCCCAATGAATAACAAGGCCAAACAAATAGGGCTATACAAACAAGAAATATGATTTATGTAACAACCTTATAAAGGAGAGAAAAAAGAAACCGTCTACACCTAGCAAACACCCAAACCCTCCATTTTAAAATGGTTTCTGTTTTTTGATGGAGATGCCTTGTCCAGTCTCTCTAACGAAGCCAATCCTGCTTGAAAATGCGAAAACCAGTGCGCGTAAGATGGCAACCATTGAAGCTCTGAGGTCTGCAGTTTCATGTTTCAAACTCTTTATAGCATGGTCCAGACCCTTATTGCCAATGCCCCATAAAAACTTTGTGGGGGATTGAGACAAGAACCTCCCTTTTTTGGGGCAATCCCTTATTACAGTAGCCCAACTAAAACTTGATTGACAAGGAGGGTGAGGGACTCTAGAAACTATGCTTAATAGTGGATTGGAGGTGGCGGTGATGTATAGATGTATGGAAGAGGTGAGGATGGGGTTGGGGGAGGGGGTGAGTTGTAGGTATAGTGGGGAGGAGGAGGTGATGGTGAAGGTGGCGGTGGGGAGTTGTATTGGTAGGGAGGAGGAGGAGATGGCGATGGTGGGGGTGGAGACTTGTAGTAGTATGGAGGATGTGGGATTGGTGATGGTGGAGGAGGAGACTTGTAGTAGTATGTGGGTGTGGGTGGGGGAGGGGACTTGTAATAGTATGTTGGTGTCGGAGGGGGTGGAGACTTGTAGTAGTATGGAGGATGTGGGATTGGTGATGGTGGAGGAGGAGACTTGTAGTAGTATGTGGGTGTGGGTGGGGGAGGGGACTTGTAATAGTATGTTGGTGTCGGA
>PA10000398 | AT1G64230 | Symbols: UBC28 | ubiquitin-conjugating enzyme 28 | chr1:23833792-23835220 FORWARD LENGTH=190
ATTGAAGCCTCATGTCGGTGGCTGATTTATTGAAGGACAATCACTCCATTAGACAAACTTATGAATAAATATTATAAAAAAAAAAATCTCTGCAGCAGAAGAAACATGGAAGACCTTTTGAACAGAAGCAATAACTTATGATCCTTAGTACAGTTTCGGAAGTCGCTGGAATGAAAATTTCACAATAGCATGAACCAATGTCTATTTTAATTACCAATAGAAACAGATGCCCTACCCCTTTCAGGTGCAGTGATATTGAATATCCGGGTTACATTCTTTTAAGAAGACTCTACCATCCCAAGTGCCTCCCAAGGATTCTACTATCCCATGGCATATTTCTGTGTCCAGCTCCGAGCAGTGCTTTCATACTTGGCCCTGTCGGTCTTGTACATATGAGCTATCTCCGGCACAAGTGGGTCATCTGGATTTGGATCCGTAAGTAGCGAGCAGATGGAAAGCAGAACCTTCGATATGGTCAGAGCAGGACTCCATTGTTCCTTAAGGATATCCAAACAAATGCTCCCATTGCTATTGATGTTTGGATGGAATACCTTCGTCCTAAATGCAACCTTTGGAGGTTTAAAAGGATAATCTGGGGGGAAATGAATGGTGACCAGAAATACACCTCCTGCATATGGACTATCAGGA
>PA10000399 | AT2G04030 | Symbols: CR88, EMB1956, HSP90.5, Hsp88.1, AtHsp90.5 | Chaperone protein htpG family protein | chr2:1281983-1285909 FORWARD LENGTH=780
AGCAGCAGTAGTAGAAGAAGAAATGGCAGAAGCATATATCCAAATTCACAAATTCCCCCAATCCAAATCCATAAACGCCGTCCGCTTCCTCCCTCCTCTCTCCGCCTTCGACCGCCCGATCGTCGCCGCCGTCCACGACCCCGATGCCGACGTTTTCTCCGTCGAAATCCATGCCCTAGAACCCCAGAACCCCCCAAATCTCCACCTCCAATCCTCATGGCCTACACCTTCCAGAATCTCCTCCCTCAGAGTCTCCCAAACCCCTCAGAAGCCCCTCATCGCCGCCTCCACCCTCGGCGGCACCCTCCACCTCTTCTCCGCCCACCCTGTCGAGGCGTCGATCGAATCGGAGGTCTTGCTCGCCGACAGATCCTTCCACTCTGGACCCATATCAGGGATTGATCTGCAGGGGACTGGGACGGAATTGGTGAGTGTTGGGGAAGATGGGAGGGTGAATCTGGTGAGGGTCGGAGAGTCGGGGTTGAGTTCGAATCGGTTTTTCGATAGCAGGGGTTTGGTGTCTTACAAGGCGGCAAGGTGGGCGTCGCCATCGGAGTTTGCGACAGGCGGATTGGGGTTTAGTCTTCAGTGGTGGGACCAGAGGAAGCCCGGCGGTCCGGTTTCTCAGCTGAAGGGCGACTGGGCTCGAGGAGGTAAATCAGGAATGGTACATTCCATTGATATTCATCCTTCACGAAAGCATGTCTGCATGGCAGGAGGTTCTTCTGGTACTGTGTTTGCCTGGGACCTTCGCTGGCAACAACAGCCAGTCCTTCTTTCTGGAGCTGGACCAGATGAGACAATTCAACCACTTTCTGTGAGTGAAGTTTGGGAGGTCCAGTATGACAGTTACATTCAGTCTTCAAATCCTGTATCAGCTGCATCTGCGAAGATCCTACCGGTCATGGTGTGTTTGGAAGATGGGATACTTGCAGTTCTGAAACAGGGTGAGGAACCCCTTGAATTATTAGCAGAACCATGTGCAATCAATTGCTTTGACATCGATCAGCAGAATCCATCTTCAATTGGAAAGGAGCATTCTAGGGTTAGGGTTTCTACTTTCTCTTCCCTCCGAAGCTTCTAGGGTTTGTCAGAGATGTCGCCGGTTCTGAGCAGAAGCTTAGAAACTGCTTCAATGGCATCTCTTTGTTTCCCTTCTTCTTCTGCCTTTTCTTCTTCCTTTTCATTCTCAAAGACCAAATCACTGAAATTCAGAACTTCGTTTCTTCCCCAAACCCCAAGCAATAGATTCTCTTCTGCTGTTTTGAGATGGGGAATTGAGAAGAGAGCGAATCGGTCTGCAACTGTTCGGTGCGAGGCGGCCGTTGCGGAAAAAGAAGCGCCGGAAACTCCTGGGGAGAAATTTGAGTACCAGGCGGAAGTTAGCCGCCTATTGGATTTGATTGTTCACAGCCTTTACAGCCACAAGGAAGTATTTCTGCGGGAGCTTGTGAGTAATGCGAGTGATGCACTGGACAAGTTAAGATTCTTAAGTGTGACTGAACCTTCACTTCTTGGGGATGCTGGTGAATTGGAGATACGCATCAGGCCTGATCCAGATGATGGGACCATCACCATAACAGATACTGGTATTGGGATGACAAAAGAAGAACTTGTTGACTGCCTTGGAACCATTGCCCAGAGCGGAACCTCAAAATTCTTAAAGGCACTTAAGGAAAATAAGGATACTGGTGCAGACAATGGGTTGATTGGTCAGTTTGGTGTTGGGTTCTACTCAGCTTTCCTTGTTGCGGAGAAGGTGGTTGTATCTACTAAAAGCCCAAGGTCTGATAAGCAGTATGTTTGGGAAGCAGTAGCTGATAGCAGCTCCTATGTGATTAGGGAAGAGACTGATCCTGACAAACTGCTGCGCCGTGGGACACAAATTACTCTCTATCTACGGACGGACGATAAGTATGAATTTGCAGAGCCTGCAAGAATTCAAGGATTGGTTAAGAATTATTCTCAGTTTGTATCCTTCCCTATTTACACATGGCAGGAAAAATCAAGGACAGTTGAGGTGGAAGAAGAAGAACCACCAAAAGAGGGTGAAGAAGCAAAACCGGAGGGTGCAAAGAAAAAGAAGACCGTGACAGAGAAATATTGGGACTGGGAATTAGCAAATGAAACAAAGCCTATTTGGATGCGAAATCCGAAGGAAGTTGAGAAGGACGAATATCATGAATTTTATAAGAAGACATTCAATGAGTTCTTGGACCCTCTTGCAAACACCCATTTCACTACAGAAGGTGAGGTGGAATTCAGAAGTGTCCTCTACATACCTGGGATGGGACCTCTAAACAATGAGGATATTGTAAACCCCAAGTCAAAAAACATACGTTTGTATGTCAAGCGTGTGTTCATTTCAGATGATTTTGATGGTGAACTGTTTCCCCGGTACTTGAGCTTTGTGAAGGGTGTAGTGGACTCAAACGACCTTCCTCTTAATGTCTCCCGAGAAATTCTTCAAGAAAGTAGAATTGTAAGAATTATGAGGAAGAGGCTTGTTAGAAAAACTTTTGATATGATTCAAGATATATCTGAGAGTGAAAACAAAGAGGATTACAAAAAATTCTGGGAGAACTTTGGGAAGCTTATCAAGCTGGGTTGCATTGAGGATTCAGGGAATCATAAACGCATCACTCCTTTGTTGCGGTTCTACTCCTCCAAAAGCGATGAAGACCTGATAAGCTTAGATGATTATGTTGAGAACATGGATGAGAAACAGAAAGCTATTTATTACTTGGCGACTGACAGTGTGAAGAGTGCAAAAACTGCCCCATTCTTGGAGAAGCTGGTCCAAAAAGATATTGAGGTTCTTTATCTGGTAGAACCCATAGATGAGGTTGCTATTCAGAACCTACAAACGTACAAAGAAAAGAAGTTTGTCGACATTAGCAAGGAAGATTTAGAGTTGGGTGATGAGGATGAGGTAAAAGAAAGAGAATTTAAGCAAGATTACAATCTTCTCTGTGACTGGCTAAAGCAACAACTTGGTGACAGGGTTGCCAAAGTGCAAGTGTCAAAGCGTCTAAGCTCATCACCCTGTGTGCTTGTTTCTGGCAAGTTTGGATGGTCTGCTAACATGGAAAGGCTCATGAAAGCACAGGCACTTGGGGACACATCTAGTTTGGAGTTCATGAGAGGGCGGAGGATATTAGAGATTAACACAGATCATCCTATCATTAAAGACCTCCGTGCTGCATGCAAGAATGCTCCAGACAGTGCTGAAGCTAAAAGAGCAGTTGAACTTTTATATGATACAGCCTTGATCTCAAGTGGATTCACTCCTGATAGTCCTGCTGAGTTGGGGGGTAAAATATATGAGATGATGGCAATTGCCCTTGGAGGAAGATGGGGCAGATTGGATTCTGAAGCAGCGACAGATTCTGAAGTGAAAGCGGAAGCAGATTCCGAAGCAGACTCTTCTGAAACTTTAGAACCTGAGGTGGTCGAACCATCAGAAGTGCAGATGGAGAGTGATCCTTGGAGGGAATGATTTTTTGGAGCCATACAAGATACAGCACAGGAATAAGAAAGTAGGAATTAGAGGTGTGGGTTACAGAAATATAAAATGTATGGTTTCAATAGGGTACTGATTCTAATAAACCCATTCCTTTTTTTTCAGTTACAAGATATAATTAAAGATTGTACGGATTCCTCTTTTCTTTTTTAAAGTTTTCACAACTTCCTGATGTCCGTGCTGGAGTTTTTCCTTACCCACATAAAAAACGGGTCGGGTAGGGTTAGGCCGCTTAATGCATGTGAGTACCTGTACATGTCTTTCTATCTCCAAAATGTATATGAGGGTTCTCTCTAGTCTCCACGGCTTTCAAGTCGCTGCAATGGTTATTTGTCTCCATGTTTACTGCAAGCTGCAACTTATCTGCATTCTCCACTGTTTCTTGTAATTACAACTCTGCAAGTTATGTTTAAACTCCCAAGTTTTCCTTGAGCAAGTGTTCCTGCAACTGAAACTCCAGCAAGTTATCTCAAGTTTTGTAGGTTTATAACTCTGTTTTCTCCTCTCTTTCTTTCTTTCTTTCTTTCTTTCTTTCTTTCTTTCTTTCTTCCTTCCTTCTATGCTACATATTCTGAAGAGCTTCCGTAGATCTCATCAGCGTGGGCATTGGGGACATACACTGCATCGGTCAGCGAGCTGTGGGTCCGTCCATAAAATATATAAACAAACACCCCAATCACGAGCCACACAGAAACACGGATCCATGTGCCAGAGCCTAAATTTATTAATAAGTAAACATTTATGAGAACACAAGAAATAGGCAGGAGCGGAACAAAGGGGCAGATGAAACCTCCTGTGTGTCCAAAGCTGTGACGACCATCATCCTGGTCAATCCAAGAAAGTACAACCAGACCACACAAAAGAAGCAAGCCACCAACTATGCAGACTGAAAATCTCACAAGGTTGGGCAAGTATTCAGCTGAAGCTGCAGAAGTGAGTAGGAGCACTCCAATACAAACAAATGCTATGTTCAAAGCAGCCAGCTTTCGCCTTTTTTGTTCCTTATATTTATCTTGACTATTTTCCTTCACAATAAGAGGGCAACCAGCTGATGCTTCCGCACTGAGCGATTGCTGGATGCCTCCCTTGCAGTTGCTATTAAGAAGGGCTTGTGAGTCATCAATATCATCTTCTCGAGTAGTATATCGTAGTGACATAAAATCAATCGACCCTTGTAGCGATGGTGGTAGAGGAACCTCATCTGGAGGGACATATCTAAGTATTAATATAGAAACTGCGACTATAGTGAAAGCAAGAAGAGTGCCCACACTGACCATTCCTGCCAACTGAGAAACATCCATGCAAAATGCTAAGACTGCAGCACAAATCCCAGTAAGAACTGTGCTCTTGACAGGAACTTGGGTGCGTTTGTTAACATCCGAGAAAAAGGAAGGAAGCAATCCATCTCTAGCCATTGCCATCAATATTCTAGGCTGAGGAAGAATTGAACCCATCAAGGTTGAGCAAAGTGCAGTAACTGCTCCAGCTGTGATTATGTACGCTGCCCAATCCATGCCATGGCTGGAAAATGCAGACGATATTGGGGTGTCAGGATCCATTGCATAGTATGGTACCAGACCAACAATAACAATGGATACCAGCATATACAGGAGGCAGCATATGGACAAAGCAATTCCTATACCCAGTGGCAAATCACGCTGAGGGTTCTTCACCTCCTCAGCAGTGCTGGCAACTGAATCAAAGCCTATGAATGCAAAGAAAACAGTCGCAGAACCAGCAAGCATGCCATTTACTCCGAATGGGAAGTATCCGGTAGGCAGAGAATATCCAACCCATCCAGTTTGAAAGCCAAGGTACCCACCAGCTATGATGACAAAAACCATGACGCACAGATTTGCCGACGTGACTATGGCTTGTGCAAATGTACTCTCCTTTATTCCTATGCATAAGAGCGCAGTAACAATAAGTACAAGAATTGCAGCGCATGGGTCCACAACAATATCAAGAAAGGGAATGTGAGTGCGGGCCAAAAAAGCAGGCAAATTATCTTGACCTCCAAAAAACAAAGCTAAATTTGGGGATATGCCACGTGCAACAGCTGAACCACCAATCGTGTACTCCAATATCAGAGCCCAACCAATCAGCCAAGCGATACCTTCACCAACACATATGTATGAATAATGATAGGCACTCCCCGCAGAAGGGCAACGACTTGCAAGTTCTGCATAGCAAAATGCTGATAGAGCTGCCGCTATTCCAGCTATTAGGAAGGATATGGTTAGGGCCGGACCTGAATGCTCCCGAGCAACTGTTCCAACTAGAACATAAACTCCAGCTCCAATAGTGGATCCAACGCCAATAGCAATGAGCTGAAGAACAGACAATTCCTTAGCCAGCTGGTGGGAACCCTCTTTCCTCCTTCCATGAGCAGAATTATCAACCTGCTTTCTCCTCATCAAACCCCCCCAGAAACCCCATGAAATCTTCTGATCAACAAATCCCATTATTTTTTCTTATTATCAAAACTCAAAGCCCAATTCAGAACCTGCCCAATCCCACCTGCCCCCTCCCCTCAAAAATCAATACCCCAACAAAGGGGGGCTTATTTTTTATCTTCTTCCTCTTTCAAGGAAGCGGGCAGATGAAGCAAAAGAGCTCTATTTTAAAGAAGAAGGATTCAAGGACCCTATCAAATGAGCCCCTTGGTTTTATAATCTCCTACTCCTTGCGTACAAGAAAAGAGCTCTTTTTTTCGCTCTGCCCTGCCCCCCCGTTATCCTCAAAATTCTTGCAAGGAGAAGGAGGGAGAGGTAGAGGTAGAGATAGAGATGGGGGAAGGCCGAGGGGAGATGGAATACT
>PA10000400 | AT5G52640 | Symbols: HSP81-1, ATHS83, HSP81.1, HSP83, ATHSP90.1, AtHsp90-1, HSP90.1 | heat shock protein 90.1 | chr5:21352542-21355147 FORWARD LENGTH=705
AGCAGCAGTAGTAGAAGAAGAAATGGCAGAAGCATATATCCAAATTCACAAATTCCCCCAATCCAAATCCATAAACGCCGTCCGCTTCCTCCCTCCTCTCTCCGCCTTCGACCGCCCGATCGTCGCCGCCGTCCACGACCCCGATGCCGACGTTTTCTCCGTCGAAATCCATGCCCTAGAACCCCAGAACCCCCCAAATCTCCACCTCCAATCCTCATGGCCTACACCTTCCAGAATCTCCTCCCTCAGAGTCTCCCAAACCCCTCAGAAGCCCCTCATCGCCGCCTCCACCCTCGGCGGCACCCTCCACCTCTTCTCCGCCCACCCTGTCGAGGCGTCGATCGAATCGGAGGTCTTGCTCGCCGACAGATCCTTCCACTCTGGACCCATATCAGGGATTGATCTGCAGGGGACTGGGACGGAATTGGTGAGTGTTGGGGAAGATGGGAGGGTGAATCTGGTGAGGGTCGGAGAGTCGGGGTTGAGTTCGAATCGGTTTTTCGATAGCAGGGGTTTGGTGTCTTACAAGGCGGCAAGGTGGGCGTCGCCATCGGAGTTTGCGACAGGCGGATTGGGGTTTAGTCTTCAGTGGTGGGACCAGAGGAAGCCCGGCGGTCCGGTTTCTCAGCTGAAGGGCGACTGGGCTCGAGGAGGTAAATCAGGAATGGTACATTCCATTGATATTCATCCTTCACGAAAGCATGTCTGCATGGCAGGAGGTTCTTCTGGTACTGTGTTTGCCTGGGACCTTCGCTGGCAACAACAGCCAGTCCTTCTTTCTGGAGCTGGACCAGATGAGACAATTCAACCACTTTCTGTGAGTGAAGTTTGGGAGGTCCAGTATGACAGTTACATTCAGTCTTCAAATCCTGTATCAGCTGCATCTGCGAAGATCCTACCGGTCATGGTGTGTTTGGAAGATGGGATACTTGCAGTTCTGAAACAGGGTGAGGAACCCCTTGAATTATTAGCAGAACCATGTGCAATCAATTGCTTTGACATCGATCAGCAGAATCCATCTTCAATTGGAAAGGAGCATTCTAGGGTTAGGGTTTCTACTTTCTCTTCCCTCCGAAGCTTCTAGGGTTTGTCAGAGATGTCGCCGGTTCTGAGCAGAAGCTTAGAAACTGCTTCAATGGCATCTCTTTGTTTCCCTTCTTCTTCTGCCTTTTCTTCTTCCTTTTCATTCTCAAAGACCAAATCACTGAAATTCAGAACTTCGTTTCTTCCCCAAACCCCAAGCAATAGATTCTCTTCTGCTGTTTTGAGATGGGGAATTGAGAAGAGAGCGAATCGGTCTGCAACTGTTCGGTGCGAGGCGGCCGTTGCGGAAAAAGAAGCGCCGGAAACTCCTGGGGAGAAATTTGAGTACCAGGCGGAAGTTAGCCGCCTATTGGATTTGATTGTTCACAGCCTTTACAGCCACAAGGAAGTATTTCTGCGGGAGCTTGTGAGTAATGCGAGTGATGCACTGGACAAGTTAAGATTCTTAAGTGTGACTGAACCTTCACTTCTTGGGGATGCTGGTGAATTGGAGATACGCATCAGGCCTGATCCAGATGATGGGACCATCACCATAACAGATACTGGTATTGGGATGACAAAAGAAGAACTTGTTGACTGCCTTGGAACCATTGCCCAGAGCGGAACCTCAAAATTCTTAAAGGCACTTAAGGAAAATAAGGATACTGGTGCAGACAATGGGTTGATTGGTCAGTTTGGTGTTGGGTTCTACTCAGCTTACCTTGTTGCGGAGAGGGTCATTGTCACCACAAAACACAACGACGACGAACAGTACATCTGGGAGTCACAAGCTGGTGGTTCATTCACAGTCACCAGGGATGTCAATGGAGAGCAGCTCGGTAGGGGCACTAAAATCACCCTCTACCTCAAAGAAGACCAGCTTGAATACTTGGAGGAGAGGAGGCTCAAGGATCTTGTGAAGAAGCATTCTGAATTCATCAGCTACCCCATTTACCTCTGGACTGAGAAGACAACTGAGAAGGAGGTTAGCGATGACGAAGATGATGAGCCCAAGAAAGAGGAAGAGGGTGATGTTGAAGACGTGGACGAGGAGAAGGAGACCAAATCCAAGAAGAAGAAGGTGAAGGAGGTGTCCCACGAATGGTCTCTCATCAATAAGCAGAAGCCCATTTGGCTGAGGAAGCCCGAGGAGATCACCAAGGAGGAGTATGCCTCCTTCTACAAGAGCCTCACCAATGACTGGGAAGACCATCTCGCGGTCAAGCACTTCTCTGTGGAGGGTCAGCTTGAATTCAAGGCCATCCTCTTCGTGCCCAAACGTGCTCCATTTGATCTCTTTGACACTAGGAAGAAGATGAACAACATCAAGCTCTATGTTCGCCGAGTCTTCATTATGGACAACTGTGAGGAGCTCATTCCTGAGTACCTTGGGTTCGTTAAGGGCGTGGTCGATTCTGATGACCTGCCCCTCAACATTTCTCGAGAGACGCTTCAGCAGAACAAAATTCTCAAAGTCATCAGGAAGAATCTGGTGAAGAAGTGCATTGAGATGTTCACTGAGATTTCTGAGAACAAAGAGGATTATGCCAAGTTCTACGAGGCGTTTTCGAAGAACCTCAAATTGGGTATCCATGAAGACAGCCAGAACAGGACTAAGCTTGCGGAATTGCTCAGATATCACTCAACAAAGAGTGGCGAAGAGATGACCAGTTTGAAGGACTATGTCACTAGAATGAAGGAGGGACAGAAGGACATTTACTACATCACTGGAGAAAGCAAGAAAGCCGTTGAGAACTCCCCATTCTTGGAGCGGTTGAAGAGGAAAGGGTATGAGGTTCTCTTCATGGTTGATGCTATTGATGAATATGCTGTGGGCCAATTGAAGGAATATGATGGGAAGAAGCTTGTTTCGGCCACTAAGGAGGGTTTGAAGCTTGAAGAGTCCGAGGAAGAGAAGAAAAAGAAGGAAGAGAGGAAGGCTGCTTTTGAAGGTCTCTGCAAGACCATGAAGGACATATTGGGGGACAAGGTGGAGAAGGTGGTTGTTTCGGACAGGATTGTGGACTCTCCTTGCTGCCTTGTAACTGGAGAGTATGGGTGGACGGCAAATATGGAGAGGATCATGAAGGCACAGGCGTTGAGGGACAACAGCATGGGCTCTTACATGTCGAGCAAAAAGACTATGGAGATCAACCCGGAGAATGGCATCATGGAGGAATTGAGGAAGAGGGCAGAGGCAGACAAGAATGACAAGTCCGTGAAGGATCTGGTGCTGTTGCTCTTTGATACTGCTCTGCTGACTTCTGGTTTCAGCTTGGACGATCCAAACACATTTGCTGGCAGGATCCATAGAATGTTGAAACTGGGTCTGAGTATTGATGAGGACGAGGCTGCTGTGGATGACACGGAAATGCCTGCCCTGGAGGAGGATGGAAATGAGGAGAGTAAGATGGAGGAAGTTGATTAAGCAAAGTATGGTGATTTTTTCAGACATGGGGTGGCAGGAATAGAACACTTTTGGCTAAGGCTTATTTCAAAATGTTAGTAGAGCGGTGAGTGTGGTACTAGTGTTGGTCCAAAAGAGTCTTATTCCGTGATGCTTCAGTTTGTTTGTGTAGTCGGGTCTTTTCTTTTCTGTGTACTTGGGTCTTTTCTTTTCTCTTTTCTAGTTTTTCTTTGGCTCTGTGATGTTCCAAAGTTTATAATCTTTATCAAACACAATATTAAGTAAATGATGGGTTTTGTGTAAACTGTATCTCTGTCAAAGTGGTGTCTTCTAATTTGCTTTGGATCGTTTCCAAAACCAGCCTTTACTCCTAGCTGTTTAAAGCTGTTACTTTAGATGAGGAGGGTAAAATATTGAAGTCTTAATGGTAGGCATGCAGATTCACAGAGTCTGATGTATTTTGGTAAGCAGTTCTTCATTTTATTATGGAATTAAAGCATGAATACATTACTTTCCTATATGAAAA
>PA10000401 | AT5G52640 | Symbols: HSP81-1, ATHS83, HSP81.1, HSP83, ATHSP90.1, AtHsp90-1, HSP90.1 | heat shock protein 90.1 | chr5:21352542-21355147 FORWARD LENGTH=705
GGATCCGCGCCAACTGGGAGAAGCTTCTGGACAGCCAACGAGGAAAAAAACCTAAAAAAAATAAAAAAGAAGTCTCTGGAACCCGGCAGATTCTCAGCAGTTCCTTCCCCCACTCTCGCAATAAAAAGAAGCAACTAGAAACTCCATTCTCAATATAAATTCCCCATCTTTGCTCACTTTTTCATCTTGCATAGCAATAACGATCTGCTTTCATCTGTCAAGTCTTTTGATCTGCCATCTCAAATCCAAAATCTAATTCTCGACATCTCGTTTTCAGAGTTCGATTCGATTTCGCTTTGGTAATGGCGGACGTTCAGATGGGAGAGGCAGAGACCTTCGCATTCCAGGCGGAGATCAACCAGCTTCTCAGCCTCATCATCAATACCTTCTACAGCAATAAGGAGATCTTTCTTCGGGAACTCATCAGCAACTCTTCTGATGCTTTGGACAAGATCCGATTTGAGAGCCTGACGGATAAGAGCAAGCTGGATGCGCAGCCGGAGCTGTTCATCAGGATCGTGCCGGATAAGGTGAACAAGACGCTCTCAATCATCGACAGCGGAATTGGAATGACCAAAGGAGACTTGGTGAACAACTTGGGTACAATTGCAAGGTCTGGCACCAAGGAATTCATGGAGGCATTGCAGGCAGGTGCGGACGTGAGCATGATTGGCCAGG
>PA10000402 | AT1G70580 | Symbols: AOAT2, GGT2 | alanine-2-oxoglutarate aminotransferase 2 | chr1:26613222-26615845 FORWARD LENGTH=481
ATTGGGTACAGGTTGAGTTGGTAGGTCAGTGCAATTTGTCGGTTAGGGTCTGGTTGGCAGGTGGAATGGCAGGGATAAACTCAACCCAAACCCAACCCATTTATTAATCAAAGTTCTAAAATGCAAATCCAAACGGACAGCTTTGGGTCGTGATGGCAGGTTGGAAAAATAAATCTCTACTATCATCTACAAAATTGTGCAACAATTCCATGCTAGTCCAACAAAGGAGGCATGGTAAACATTCTCGTGGTGGTTTCTTCCAGTAGTAGATGAAATTGTTTGCATCCAAATCGCTTCCATCACTCATTCCCAGCTTGCATCTGGGTATCAGTGTTTAAATTGTAAATCCAGAATCCCACCCATTGCCATGATAATACTTATGTGGAAACTAGCTTCTGTAATCAGGCATGCTAGCATTTCGAACAAGACTCATTTTCAAAAAAACAATAAGAAAAAGGCATTTCAAACAAGACTGAAACCGTGGCAAATTATATGTAAAGTGTGGATGGTAATAACTTAAACAGAAGTGTGTGCCTCCATCATTTGATTTAAAAACCTCCAGTATAAATACTATTTTCAGGATCCTCTGATTAAATCCTTGAGTAGCCTTTGTGATCTTCATATTGCTCCATGAACTCATCATTGAACTTCTTGAAGCTGGTCATGATTGCAGGCATGTCTTCTTCGGCTGGTAAGATGGTAGTTCTTAAATGAAAGACCCCTTCCTTCTGGCCAAAACCTGAACCAGGTACCGTTGAAATGCCCGTAGCTTCCAAGAGCTTGAGACAGTAGAAAACATCAGGGACTTTTCCAGCCTTCTTGGCAGCTTCAATTGCTTTTGGTGGTAAGCGTATTTGTGGGAAAGAATACATGGCTCCTTCTGTAAAATTACACACTACATTTCTGCAGCTGTTGAATCCGTCGGTCATCATATGGGCTCTCCTCCTTAGTGAATCAAGAATTGCCTTGCTCTCTGTTACAAACTTCAAGTATGAAATATCGCCTGGCTTAGGGGGATTAACCATCAGCCCTAGAAATATCTGCCCAGGCACATTTGGACTGAGTGAAATGGATGCTACTTTATAAATCTCTTCAACTGACTGTGGAGGAATGTTAGTCATCTCAAAGTACCCTCCACGCTGTCCACATTCTCCCCAGTATCCTTTTGAAACAGTGTGGAAAGAAACAAGCTGGACTTCCTTGCTTATTGGTGGGCCCATGTCCAACAAAATCTTTCTTGCACTTATAAAGGGGCGCTCATCCTGATATATATTTTGTTGATAGACTTCATCTGCAAGTAGCACCAAGTTTTCTTGGAAACAAAACCTTAGCAGCTCCTTTAGATTAGATATACTCAAACATTGACCAGTAGGATTTCCAGGGTTTATGATTACCATAGCTCGGACTGTTATTCCTTTAAACCGAGCCTGTGCTACTGACTGTCGTAAGTTATTGATATCAAGACCCCAATTTGCAGTCTCTTCTAGGTAATAGGGAACAAGTGAGCCCCCAAATAAAGATATTGCAGCTGAATATAGTGGGTACTGCGGAACTGGAACAAGAATCCCATCTTTATCGTCACGAATAATGGTATTCAGGATCTGCATCACTCCTTTGCTAGCACCGTCTGTGAGAAATATCAGCTCCGGATTACTTGGATATCCATCACGTCTTCCGATGAACTCAGCCACTTCATTCCTTATTCCCGGTAGGCCACGAGAGTCACTATATGCACCCAATCCACCCGTGGTCAGTGAAAGATAATGCTTAGCTCTTGCAATAGCATCCGCCGGGAATACAAGTCCCACATTAGGATCATCTAATAGAAACGGAGCTTGGCAAAGTGCTATGACCTGGCGTGGGAAGGTCAACGGCTTCTGTCCTAAAGCATGAGGATTGCCAACATTTGTAAAAATAATCTTCTTTCCCTCCTTTTGAAGTTCCGAAGCTCGGAGATATAGCTCGCCTCTAACAGCATATGCAACTTTCTTCACATTCTCATTTAGTGACTCATAGTCTAACGCCTTTGGCAACATGATTGGTAATCACTTATTCCAAAGTATAAAAGAGAGGTAAATTCTCTTTAATTTACAGCAGTAAAATCTCAGTTGGTAACCTTGAAGATTGAGTTGGACAAAGGCGATTGCTGCAGGGAAACAGTGAGAGAATAAAACTGAGGGGGCAAGAGGAGGCCAAATGGATGGCCGCCTTCTTGGTAAAGAAAAGGGTCTCTGTTTATAAGCTTCGTTTTTTCCCTTGGAGCTCAATCACATGCAAGAAAACATTAGACTATATGAAAGATGCATGTATATATCCAGATATAGTGGCAGCACCACCACTGAAAATTAGGAAAATTACAAAGCAACCAAATTCAATAGGGATAAAGTTCTAAGAAGTGTGGTCTCTAATGGTGGGATCTTGGTGGTAGGGTGAGAGTGGTAGAGAATAGGCCATTTGGCCTTCTCCTAATCCCATACAAGCTTACAAGTTGTATACAAAAAAATAATAATAAAAGCTTACAGGGACTTTTTGGGCACTTGCAAAGGGGGATGTTTGTTTTGGATTTTTAACTTTGCAGGGTAATTTTGGTTGAGTCCGAATACCCTGTCATAGACTCTTCTAACATATGCTGGGATCTCAATTGTGGGGCCTACGTAGAGATAATTCAGACAAGGCAAACACATATTGGAAACAAATGATTTCAGTCAAAAGCACAAAAGCAAACCAAAAACCAGCTGAAGAAATGATTTGGTGCTGAATGAGTAGAGAAATGGCAAGGATTCATATCATTGATTCCAAAAGTGCAACATTAAGAGGTATCAGAAGTCAGCACACAACACCAAGAGTTACATATATAACATAAAGGGAATTTTCTTTAGAACTTTAGTTTGGATAACCAATCCACGACATCAGGTAATGTTGTATAAAAATTCATAATGTCCCAGAATATTCCATGGCCAATTTACCATATGGGAATAGTGTCCCCTGTTCTGCCATGTGATATCCCACGCATGATGTTCGATTGGATTGGTCATATAGATTGTCTATATGAAATAGAGCTTTGAGAAAATACATGATGCTTACATATATTGAACACTGATCCATTTCTTTGCTTCCTTTCCTAATTGTCGAGTAAAAGAAAACCTATGAAAGTTCACAGTGAGGTGCATAACAGTGAGACCCTTGGTTACCTTTTGATGGTTAAGATGAGGATTGCATTAAAACAAGATTTTTTTAGTATTTGAGGAACCATCATCCTCTCCATTGAGTCAAGATTCTTCATTTCATTGTCAAAATACCTACAGGAATTATCAGAATCTCCAATTTCCAACCAAGGAAGAAGAATGAGGATGTCACATGGAGCATTACTTAGAATCCATCTCTTTACCAAAAAATCACAAATCAAGCCCAGCCCAGTCCACAAGGGAGGACAATCTAGGACCAAATCTGGAAACCTCAACGGAAACAAATCACACACACATATATATGCTCTCAGAAGATAACCAATCAAAATCAATAATAACCAGGACAAGATCAAACGAAAAAGAAAAGAGCACATAATCTCACACATTGCAAAAAGTCATCTTGTAAGCATAGCAATACCTTCCAGATGATGAAAGAAGACCAGTGCCCCATGTAGAAAGCTCAGTAATTGCCAGGCCTATGAAAAACATGAATCACAAAAGCTTAGTAACGACTCTAAAAATACAAAAAACATGAATCACACAAACCATTAATGGTAAGGATTCCAGAATCCATGAATTTCAAAACCCTATGCGAGAAATACTTACATCCATCATGCTTATCCATGACTTTGTTCGCAAGTCATCACTGAAAGAGATAAAACATTTTGAACACAGAAGAAAAATAACATACATCTGTATATTGTATAAAATATACTGTAAGCAATAGAAACTTTAGATCATGTTAGCCCCATTTCAATAGTGTGCATCACTATTAATCCTTCAAAGTCCAATTCAAAGTTAACTGCATACATAATGTGAAAGAAATCAAGTTAACAAAAAGAATCAAGAGAAGATAGGAAATGAATAACCAACCATTTGAAAATTCTTAGCTCATTATCTTATTATTTTATTGATGTTGGTATTTCTATAATTTTGCTACTACATTTTCTCATTTGATCCATTTGAAAAGCTTTCTAAAATTTGTAGTAGTATTAGTTCATCTAAGCCAGGGCTTTTTATAAGTAGTTTAAAAACTTGGAAACTCAAACTTGCATGGTTACCATTAGAGCAACTCAGGGCAATCTGGCTAAGTGTTCATTCAGCGATCTGGCTAAGTATTCATTCATACTCATTTTACTTAACTGGTGACAACAGACCGAGTCGACTCGGGCAAGTCATCTAAGTTAAGGCCTCATATATATAACAAACATTTGATAAAGACAGAGAGGAAACAGGAAAGAAGAAACAAGAGAGACCTCGGTTTCATTTCAAGAAACTCAGGGTTATGATTTAAAATAAATCTAATTTGTGTTAACAACCAGATGACTTGCAAATAAGATTTTGGAAAATTCTGTTTTTCAAAACATCTACAAAAACCAGGTTTACCAATTATCCAAAGGCATCCCTAATCTATTTCCCAATAAAGTATCCCAAAGAACTCATCCAAACCTAATAAATTCTGCCTTTCTCATCCTTATTTTCACCCTTCTCACACTTCCAAAACCCCATAAATGAAAAAAACATGAAAAAAAAAAAAGAAAATTCAAATATTCTCCTAATAAAGTTCTTGATTGCATTTAGAATATCTCAAGTGCACACACAAAAAAGACCAGATCCATCGATTCAATTCAGAAATGGACCAAAATTGGATTGAAAACAAATACCATTTACAGAACTCTCTGGGTGACACCAAGTGAATATGTCAAATACCATAAGGATGGAGAAAAGAAACAGGCACTTTCACTATCTCTAGAAATACAAATAGCAGTTGATTTCCTTGTATAAGGTCTGCAAACTTCAAGAAACAGGCACTTCACTAGGGATAGAAAACTTTTACCTATTTGTGGGTATAAATCACAGACAGACATAAAATAACACAGATTACAGGTAATTAAGAAAGCCATGAATCAAATCAAGGTAATTAACAAAACAATAGGGATTATGGGTAATTAAGAAAGACGATCATTTGAGGACTTGCGGAGCAGAGAGAAGTCTATGATTTTCTGATCAACACCGGAACAGAGGAAGTTACCGAAAGGTGGAGAATGACTGTGTAGTCAGTGGGCCTCACTGGTCCTGGCTTCCTGGAAGAAAGAGACTCGATCGGGCTCTGTGTCTTTAAAGAAATCTCAGAGGTTGAGATCTGTGGTGGGCCAACCGTCAACCAGAGGATTCCAGCTCTGTTAGGAGAAGAAAGGGTTCAGATCTACTGCCCTATTGCAGCGAATCGGAGAAGAAGCTCCGGACTTTCTACTGGATTTCCTTAGAAGACAGGAGAAGCAGACCCTGCACTGTTGTTTGGCGAAGGAGATCTGCGCATGAAAGTGCAGATCGAAGGCATCGGTGCTTGATCTGTGAAGACCTCTGCAGGAAAGTACAGATCGAAGGAAGGCCCTGTTTGGTTCTGATCGAAGAAGAAAAACAGAGGTCTGTTTTTTCTTTGGGTTCTGATCGGTTTTCAATCGAGCACAAACTCGGAAGAAACTCACAAAAGTTCATCTTTCACTGTATTTACAGAAGAAAAATAAAAAAGAGGAGATATAGTGGGAGACTCATTGATGAATCGAAGGCAGGATCTTCGAGGAGTTCGGATTTGAGGCGATTGTAGACCTGCTCAAATGTAGATCTCAAGTCCGTTGCTTGCCCGTTTGGAGCATGAGACGAAGCAGTAACACTAACAGCAGCAGCAGCCATGGAGAGAGTCTTTGAGAAAACACACACACACACACAGAGAAACCCCCAAACTCGATTTCCTATAGTACTTAATATTATTAATGCAAGGTTTTCATTTTGGGGGAAAAAAAAAGAGTTCTTAATATTATTGTGGGCAGGCTTCTTTGAATTTATGATCTTAGATGCTGACATCAAGTCAAAATTTTCACCATTTTTGATGGGTGGATATTCTTTTCCAGTCATGTGTGTGGTATGAAGCTAGCTACACTGCACCAATGCATCATAACAATAAGATTATAAAGTCCAATGCAAGGCAGCATCAAATTGGATGCTCTTCATGCTCTCCAATGCAAGGCAGCTTGTGGAGCACGAAAGCACTGCCTAGAGTAATAGCTTTTGGATGGACTGCGTTGCTTGGTGGGATACTAACAATGGACAACTTACGTCGACGTAAAGTGATTGTAGTTAATGCATGTTCGATGTGCCTCGCTAATGAGGAATCTATAGACCATTTGATTCTTAGTTGTCCCCTTGCCCAGTGCATTCTTGTGGCCCTCTGCCAAATTCTATCCCTTCTTTGTTTGACTTTTGGAGCTGAGGGGTTGGCTTTATAAGAGGAAGGTTCACATGGAAGCTCTTGTTCTTAGCGGCAATTTGGTCCTTATGGAAAGAAAGAAATTTGCGGTGCTTTGAAGGAAAATCCTCAGATGCAACAAAGATAGTAGATAATGTCAAGCATCTGGTGGCTCTTTGGGTCTCCCCCCCACCTTTATTCAAAGGAATATCGATAAGCTCCATTATTCTCAATTGGGATGAAGTTGGCCAGATCCCGCCATATTGCTAGGCGCATCTTCCCTAGATGGCACCCGCCTCCACAAGGTGCTTTGAAGCTGAATTTTGATGGGAGTGCTATTGGTAATCTAGGTATGGCAGGTGTTGGTGGTGTTATCCATAATGAAAATGGGATAATTATTTTTTCGTACTCCGGCCCAGCAGGTGTTTGTTCAATCAACAAAGCGGAACTTCTTGCCTTACTCATTGGTCTTGGAGAAGCTTCCTGCTTACAGCCTCAACTACTTCTTGTAGAAGGGGACTCTTCTTGTATTATACAGTGGGTGACTTGATCTTCTTCACTTCCGTGGTATCTGGCAGATGTTATTGAAGAGGTGCTTCAGTGGTCAGGTGATTTGAACGTTTCGTTCAATCACGTTATGATATCGGCAAATGCAGAGGCGGATAATCTCGCAAAAAAGGGAGTTCTTAAACCTTTTTGCTCGTTTCTGGCCCTACTTTAAGTTTTTTTTTTTTTTTTTTTTTGA
>PA10000386 | AT1G75390 [Trans Factor] | Symbols: AtbZIP44, bZIP44 | basic leucine-zipper 44 | chr1:28292224-28292745 FORWARD LENGTH=173
TCATTCAAACAGAATACTTAAAAAACATACTACTACAAGAGCATTCATCATGTGGCCACTAGAAAACTGCAGCATAAAAAAACCAATAATCAGAAATCACACATCTTGCACCAATAATAAAACTTATTATATCATATGAAGGACCCACTTACAACTATTGCTCATCAATGCATATGTATATTACCCAAATACACACACCAAGAACCTAACAATCGGATCTCTCACTTTCCTCACTAGCTTAGATGGATCCCATACATTAAAAATTACTTAGGCATCCAAACACCACCACCAGCAAAACCCAAACCCAAACCCAAATACCCTTTTTTTAACATTTCATACTTGAGTTCATGAACATGTCTGCAGAAGCCATGATGGGTTGATTCAAGTGCAGCAGATCATAAGGGTTAAGGAAACTATCAGTGATCTCGGGGCCACCCATCTCAAAACCAATGTTCCCATGCAGGCAGTTTAGGATCTCGTTGAGGGAATGCAGCCTGTGGTTCAGCTCCATCATCTGAGTCCTTAAAACTGAATTCTCACTCTCAACATTCAAGTAGTTCTGTGTGGTGATGTTCAAGCTAGTGAGGATCTGATTATTTTCCCTCCTCAGCTGGGCCACCTGGGCCATCAGATCATCCAAGTGCTTTTGTTTCCTCATCCTTGACCTCCTTGCAGATTCACGGTTAGACTGCATCCTTTTGAGTTTCCTTTGGTCCATCAAAAGCTGCAGATCTTCCTCAGATCCTGAATTCTGTAGTAAGCTGGACCCAGAAGAAGTGCCACTGGGAGAAGCCATGAGGGCTTATTGAGAGAGATTGACTGTCAACAAATACTCAGTTTTTTGGGGTAGATTTTTACTTAGGACTCTAGAATTAGAAACAAGAGAAACAAGACCCAGATTGCAGTTTTTCAAGCTAATATATATGAAATACTAGATCTTAGGTTTTGATTGTAGTATAATTATATTGAAAGTAATAGGGCCTAGAAGATCAATTTCTCAAAAGATGGTTCATGAAAACACATAAAACCAGTAAAGGAACACAACAGAGAACGATTGAACTAAATGGGTCCTGCGCCTCAGAGTGGAATTGATCATAAACCCAGAGAGAAGGATTTCACAGAGAATTGGAGACATCAATCAGGAAACATTAAGACCAGGAGATTATGCATGAGAAACGGGAGGAATGAGAAGTTCCAGATAGTTGAAGAAGAAATGAAAAACCCAACGCAAATTGTTGGGATATGAAGATTTTAATAGTAGTGAACAAAACAGCCTGATCTCAGTGACAAAGATCAAAGTGAAAAATCCTGTTTCTGACAAAAAGAAAAAAAAAGAAGAGATCTTTGCTTGAAAAACAAAGATTCAAGCCCAGAATCCAGTTGTGAAAAATAAGCAAAAAATTTGGCAGAACTTATCTTTAGTCCAGCCTAAAATACCCTACAGGCAAACAGATCAAAACCCAGAAACAGGAGGATGGCAAAAATGACGTCTTCTCACCAAAACAAAAGAAAAATGCAAAAGAGAGGGAAGAAAAAAAAAGTTCAAGAGATGGGCTCAACACTGCATCTGAAAACCAAACCTCCAGAGCAAAAACCCCACCACCCCCGTGAAAGAAAATCCCAAAGAATAGAATTCCAACTCCCAAACAGAGTATCAGAACTCCAGAGCTACTCAAAGAAAGAAGTGGAAAGAGAGAGGCAGGGAATAGGTACAGAGCAAGATGGAGGAAGAGGGAAGGAAGAGGAAGAAGGAGAGATCGTGGAAG
>PA10000366 | AT5G64260 | Symbols: EXL2 | EXORDIUM like 2 | chr5:25703980-25704897 FORWARD LENGTH=305
ACCTTCTCTTTCTCACACTCCCACACTTCCATCACTTTCTCTCTCCCTCTTACAGCACTTCAAAGGCCCTCCAAAGTAGAAAAAAGATGGCATCTTTTTCCTATTTTACCCTTGTATCCTTCGTCTTCTTCCTCCTTCTCTTAAACCCTGCCACTGCTACAACCAGAAAGCTCTCTGCACTTGTCCAACAGCAACCCCTCATTCTCAAATACCACAACGGCCTTCTTCTCAAGGGAAATTTCACTGTTAACATCATCTGGTATGGGAAATTCACACCTGCCCAACGCTCCATACTCATCGATTTCATCCAATCTCTCAACCCCCACAAAAACCCGCTCCCCCCCTCAGTCTCCTCCTGGTGGAAGACCACAGACAAGTACAAGGCTGGGTCCAGCAATCTTGTTCTTGGTAAGCAGATCATAGAAGAAAACTACCCACTTGGGAAATTCCTAAAAAGCTCCGGTCTTGTCAATCTGGCCGGCAAAGCCGCCGGCAGGAACGTAATTAACATCGTCTTCACGGCGAAGGAGGTTACCGTGGAGGGCTTCTGCATGAGCCGGTGCGGGACCCACGGGTCGGTTCTGCGTGCCGGAGACAAGACCCGGTTCCCGTACCTCTGGGTCGGGAACTCGGAGACTCAGTGCCCGGGTCAATGCGCCTGGCCGTTCCACCAGCCGATTTATGGACCCCAGACGCCGCCGCTGTTGGCTCCGAACGGCGATGTGGGGGTTGATGGGATGGTGATTAACCTGGCGACGGTGCTGGCGGCGGCGGTGACGAATCCGTTCGCCGGAGGGTACTATCAGGGGCCGGCGACGGCGCCGCTGGAGGCGGTCTCTGCGTGTACGGGGGTTTTTGGGAAGGGGGCGTATCCGGGTTACCCGGGGCAGGTGCTTGTGGAGAAGACGACGGGTGCGAGCTATAATGCGCGGGGGGTGAATGGGAGGAAGTATCTTCTGCCCGCGATGTGGGACCCGGCGAAGTCCGCGTGCGCGACGCTCGTGTGAGAGTTGGATATGGAGAGACAGAGGATGTGTGGGATGGATCATGGATGTAGATAATGGTGTATGAGGTGTTTGGTATATAGGTTTCTATAAATACACATACGTGGTGTATGTTCTCAGGGGTTTTACGTGAAAAAATACTGAAAAAAAAAAATATGGTGGTGGTTTTCTTCTTGTATGTGCATCTATTTTTTTGTGTGCTGTGTCGATGGATGGAGATTGGATATCATTGTTTTGGCCAAGTGGGCATCTTTTGCTGATTGATGGGGGCATTGGAGCTAATGGGACTTCCTGCCCTTTAGCATGAACAAGAAAAATTGGCTTCCTACCATCTAATTTAGCCAGCCCCTGCTCTTAATCATATACAAATAGGAAAGTCCTTGAATAAATTGTTAGAAGATATTAGTTCCATCTGAGAAAATGTTCCACGGTTGAGATCTTGGAAGGTTGGGCCCTGTAATGGAATGGCCAGACACCCTTTGAAAGAGTCTGAATATTGAATACACAGCCGTCTTTCCTGTT
>PA10000367 | AT3G26520 | Symbols: TIP2, SITIP, GAMMA-TIP2, TIP1;2 | tonoplast intrinsic protein 2 | chr3:9722770-9723703 REVERSE LENGTH=253
AGCTCATGCCCTTCTATCATTGTCCATAAAATAGACAGGAAAACGACACATCTTTAAAAAAATCACATGATGCAGTAGCACTTTTACTGTATTCTAGGCCATGTGATGTTCCTCCCAACCACAATTTTTAAAGGGGGAAATAAACTTTTGACTTTCATTCATTTTCCAAAACATTACAGATTCACATACCAAATCCTCCCTTCCCCCAACTCCTACCAAAGAAAACAACAGCAGATCAAACACTCCACATGATAATAAAGAGAAAATGCAACCAACTAGAGAGAACCGACCCTTTATCCAAGTAGAAAATGATAGAAAACAAAAGAAACAGAGCCCCCCCTCAACCCCACCAAATAACAGTCCTTGCCCTGAGCTGATGCAAGACATGAGACAAGGAGACTTATAGTTATTCAAATGCTTCAGTAATCAGTGGTGGGAAGTTGGTCATGGGTGGACTGACCAATGAAGAATGTATCGTAGATGATCGCAGCAAGGCCACCGCCGATCAATGGACCGACCCAGTAGACCCAGTGGTTCGCCCACGTCCAGCTGACCACAGCAGGGCCAAAGGAGACTGCAGGGTTCATCGATGCACCATCGAAGGCACCACCGGCTAAGATGTTCGCGCCCACAATGAAACCAATTGCAATG
>PA10000368 | AT3G16240 | Symbols: DELTA-TIP, TIP2;1, DELTA-TIP1, AQP1, ATTIP2;1 | delta tonoplast integral protein | chr3:5505534-5506788 FORWARD LENGTH=250
AAAAAAAAAAAAAAAAAAAAAAACTTCCCAAATTTTGCAAATACACACACACAAACCAACTTCTTGGCTCTATACACACCCACATGTACCAACTCCCTAACCAATAGAGCTACAACCATGGATTAATCTTACGGTGGAAAAAGAGCTGACTCACCCCTTGACATCCCATGTGAACCCACTTAGAAATCCCAGTGTTCATTTAATCAGTTGCTAGCTGAGCCATTTGTATTTTGTAGCTTATTGCAGAGTAAAGAAATGCCCCTGCCGCGGACAAGATTGGGTTCAAAACTTCTTGTTACTTCTAAAAAAACCTAAAAGTTGTGGTCAATAAGGAGGCATTCCAGTTCGTTTTACCCATTTTTTTGTGAGCCAATCCATTATATATCTGATGACGCGTCCCAATTGTGTCATCACAAACTGATAGGATCATCCCCACCATTGAAAGTTCTATTACTACCACCTCTGTTCGTAACTTTTTTTTTACTTTGGCTATGATCATCCAATTGATTTCTATATATGAACCATGCCCCCAGATGTTCTGAAAGTCACTTGAATGTAGACCAAGTGCATTAATGATTACAGTCCAATCTGATATTCACCTGAATTAATTGTATGGGCAGAGACAGGTAGCACCAATCTATCAGAGAAGTGAAATAAGTGGCAAGAGCCATTTGCCCCCAAAGTTGATAGTACAGCCAAAAGAAAAGCAAGGTGCACAAGGAAGTGGTGGGACCATGGGCAGTTCATACATCACAGAAAATCAATAATAAGCCCAAAGGCCCCATACCAGAACTTTACAGCTAATTACCCACGAAACAATACAAGACCATGATGAAAGAAGAACAAAAACAACTCTCCCTGCAGTTATTCCAAGAAAAATGGTACTGGAATTAGAAGTCGGTGGGGAGAGGAGTGTGTTCAGATGACATGAAGACATTGCCATAGATGAGCCCGGCTAAGCCGCCACCAATGAGAGGCCCAACCCAGTAGATCCAGTTGTCCTTGAAGTCGCCGCTGGCAACGGCAGGCCCGAAAGAGCGGGCCGGGTTCATGGACCCACCTGAGAAAGGCCCAGCGGCAAGGATATTTGCACCCACAATGAAACCAATGGCTATTGGGGCAATGGTGCCCAGAGAACCCTTCTTTGGATCAGCAGCAGTTGCATATACAGTGTAGACCAAGGCAAAGGTGATGATAATCTCCATCACCACTCCTTCTATTGCTCCCACTCCGGCAGCTACGCTGTGAATTGGGATTGCCAAGCCTCCTGTAACGGCCTTGAGGAGAAAGCAAGCAACGATGGACCCAACAAGCTGGGCAATCCAGTAGAAGATTCCGCTCAGGATTGTGATCTGGCCTCCAAGAGCCAATCCAAAGGTGACTGCCGGATTTACATGGCCACCAGAGATGTTTGCACCGACGGAGACGGCGACGAAGAGCGCAAACCCATGGCAAATAGCAATAGCCACAAGCCCGGCAGGATCTAGAGCCGCATTCGATGTCAATTTATTGTAAGCTATGGCAGATCCAACTCCTGCAAAAACAAAGAGTAAGGTGGAAATGAACTCTGCAAGGTAGGCCTTGAAAGAGCCCCAGCTGAACGAGTCATCAAAGCACCCGAAAGCGATTCTAGCCATGGGACCTCTTAGAAGTTAGAACTCAAGGGGCTTAGGAAACTAGAGAGGGATCTCGAACGAGATGGAGCAGAGAAGTACAAGCTTCTTCCAATCACACAAGAACGTATATTTATAAATAGTTCTATTGGACGCATCCATATATTATTAATATATATTTGAGGTTTATGTGGGTAAGGAATGAAAAATTAAAGAGTTCATCCAATCAGGGCACTCCTAGCTATCGTAACACATGCTTTAATGGAAATGTCTCGAAGCAAATAAATGATCATAGACAGCACTAACGTTTAAATGATGATTCGGATTATGGGCCCTCTCAGCTTCTTCAGCAGTCCTCTCTGTTCCTGGGATATTAAGAATTTCGAACCATAGGGTGATATCTGGATTCCTCATATATAGTGTTCTCCAACTAGATTCGCTTTAACCCAAAAAAAAAAAACACTTCCAATCACAAAGGCTCCAATGCTCGCAACATTTTAAAAGCTAAAATTTTGAGAATT
>PA10000370 |  No Definition found
CGCGGGAGCAGCTCGAGCAGTCCGCCGACAGCCGACGGGTTCGGGACAGGGACCCCCGTGCCCAGCCCTCAGAGCCAATCCTTTTCCCGAGGTTACGGATCCGTTTTGCCGACTTCCCTTGCCTACATTGTTCCATCGACCAGAGGCTGTTCACCTTGGAGACCTGATGCGGTTATGAGTACGACCGGGCGTGGGAGGCACTCGGTCCTCCGGATTTTCAAGGGCCGCCGGGGGCGCACCGGACACCACGCGACGTGCGGTGCTCTTCCAGCCGCTGGACCCTACCTCCGGCTGAGCCGTTTCCAGGGTGGGCAGGCTGTTAAACAGAAAAGATAACTCTTCCCGAGGCCCCCGCCGACGTCTCCGGACTCCCTAACGTTGCCGTCAGCCGCCACGTCCCGGTTCAGGAATTTTAACCCGATTCCCTTTCGGAGCTCGCGTGCTGCACGCTCTCGGACGGGCTTCCCCCGTCCCTTAGGATCGACTAACCCATGTGCAAGTGCCGTTCACATGGAACCTTTCCCCTCTTCGGCCTTCAAAGTTCTCATTTGAATATTTGCTACTACCACCAAGATCCGCACCGACGGCCGCTCCGCCCGGGCTCGCGCCCCGGGTTTTGCAGCAGCCGCCGCGCCCTCCTACTCATCGGGGCATGGCAATCGCCCCGACGGCCGGGTATGGGTCGCGCGCTTCAGCGCCATCCATTTTCGGGGCTAGTTGATTCGGCAGGTGAGTTGTTACACACTCCTTAGCGGATTTCGACTTCCATGACCACCGTCCTGCTGTCTTAATCGACCAACACCCTTTGTGGGTTCTGGGTTAGCGCGCAGTTGGGCACCGTAACCCGGCTTCCGGTTCATCCCGCATCGCCAGTTCTGCTTACCAAAAATGGCCCACTTGGAGCTCTCGATTCCGTGGCGCGGCTCAACGGAGCAGCCGCGCCGTCCTACCTATTTAAAGTTTGAGAATAGGTCGAGGGCGTTGCGCCCCCGATGCCTCTAATCATTGGCTTTACCCGATAGAACTCGCCCGCGGGCTCCAGCTATCCTGAGGGAAACTTCGGAGGGAACCAGCTACTAGACGGTTCGATTAGTCTTTCGCCCCTATACCCAAGTCAGACGAACGATTTGCACGTCAGTATCGCTGCGGGCCTCCACCAGAGTTTCCTCTGGCTTCGCCCCGCTCAGGCATAGTTCACCATCTTTCGGGTCCCGACAGGCATGCTCTCACTCGAACCCTTCTCAGGAGATCTAGGTCGGTCGGCGGTGCACCCCGCTGGGGGGATCCCGCCAGTCAGCTTCCTTGCGCCTTACGGGTTTACTCGCCCGTCGACTCGCACACATGTCAGACTCCTTGGTCCGTGTTACAAGACGGGCCGGATGGGGGGCCCGCAGGCCGTCTGCCGAGAGCACGCCGGTGCCGGGCGG
>PA10000371 | AT5G20010 | Symbols: RAN-1, RAN1, ATRAN1 | RAS-related nuclear protein-1 | chr5:6760364-6761747 FORWARD LENGTH=221
CCCATGGATATAGTATCCATCTCTAAGACCACCAAATTTCTCTTGGCCTGCAGTATCCCAGCAATAAAACCTGACTTTTCCACAGTTTGTGAAGAAGTCCAAGGGATGAACTTCAACACCAATAGTAGGTTCATACTTCTTCTCAAACTCCCCTGTGAGATGCCTCTTGACAAAAGTTGTTTTCCCTGTCCCACCATCACCGACGATCACAAGCTTGAAGCTCGGGTAATCGACCTGCTGTTGATTCGGCAATGCCATTGCAAATCGAAGATTTTCGCACTTCTTCTCTGTGGAGATTCCACGCAGCAGCTGTGTTTGTGTGTAGATTCAAGAAAGAACGT
>PA10000372 | AT5G55190 | Symbols: RAN3, ATRAN3 | RAN GTPase 3 | chr5:22392285-22393957 FORWARD LENGTH=221
CCTACTATTGGTGTTGAAGTTCATCCCTTGGACTTCTTCACAAACTGTGGAAAAGTCAGGTTTTATTGCTGGGATACTGCAGGCCAAGAGAAATTTGGTGGTCTTAGAGATGGATACTATATCCATGGGCAATGTGCAATCATCATGTTTGATGTCACAGCTCGGTTAACATACAAGAATGTTCCGACATGGCACCGGGATCTCTGCAGGGTCTGTGAGAATATCCCCATTGTTCTGTGTGGAAACAAGGTTGATGTCAAGAACAGGCAGGTCAAAGCAAAACAGGTTACATTCCACAGGAAGAAGAATCTCCAATACTATGAGATTTCCGCGAAGAGCAATTATAACTTTGAGAAGCCTTTCCTGTATCTCGCCAGAAAGTTGGCTGGGGATCCTAATCTTCACTTTGTTGAGTCACCTGCACTGGCTCCCCCGGAGGTGCACATTGACATGGCTGCACAGCAAATACATGAAGCTGAGCTATTGCAAGCTGCTAACCAGCCACTTCCAGATGATGACGATGATGCATTTGATTAGAGGGTGGTTCCAACTTCCAACGAAGAATTGTCTTTCTTCCTTCTGTTCTTCCTGAAATTTGGGAGCTGTCATTGGCTTATTATGGCTGTGATCTGGGGTGGGTTTTATGTTATAATGTAAGGATTTGAAGAACTATTTTATTTAGTAAATGCATGCAAACCTGGCTGAATAGTTAGGATTTGAAGAAGAATTTTATTAAGTAAATGCGTGACTTGGATGAATCTTCTTTACAAAGAGTGTCATCTCATAGAAATTGAATCAAATTTTATGCCATCAAGTCCTGACTAATGCAATTGGTCTTTTGTTTCTGTTTGTTGCAACCATCAATTTCAGAGTATCTGGTGGAATTAATTTTTTTGCCATTAGAGTCCGCACTTCTGTTGTATTTTTGATGCTTTGCTTTCTTGGCATCTCTATTGAATCCTCTACTTGTCTAAG
>PA10000373 | AT5G55190 | Symbols: RAN3, ATRAN3 | RAN GTPase 3 | chr5:22392285-22393957 FORWARD LENGTH=221
TATCATGTTTGATGTCACTGCTAGATTAACATACAAGAATGTTCCTACATGGCACAGGGACCTTTGCCGGGTTTGTGAGAATATCCCTATTGTTCTATGTGGGAACAAGGTTGATGTCAAGAATAGACAGGTGAAGGCAAAGCAGGTTACCTTTCACAGGAAGAAGAATCTCCAATATTATGAGATATCTGCGAAGAGCAATTACAATTTTGAGAAGCCATTCCTTTATCTAGCAAGAAAGCTTGCAGGGGATCCGAATCTTCACTTTGTTGAGTCACCGGCTCTTGCCCCTCCAGAGGTTCATATTGACATGGTCGCTCAGCAACAGCATGAAGCTGAGCTTGCTATGGCTGCTAACCAGCCACTTCCTGATGATGATGATGATGCTTTTGATTAGAGATAGGATTGGATTGCCTGGCCTGGCATAAATGTTTTCTATAAGGTTTTCAGCAGTATACTGGAATTTGCTTGGATTCATGCCGATGTTTGAACCATTTATTATGTGCTTTTTAACAATTTTGATTTTTTTATTCTCTTCCTATTGGAGAGCTGGAGCTTGGTGTTACAAAAAAATGTCATTGAGATTTGGCACATGTCTTTGCATTGGCTGCCAGGCCTTCTTTTTCTGCAGCAGGATCTCGGATTGTCTTTTTCTATAGAAGCTACTGGACCATAATACTAAAATTCAGTGTTTCTAAATTAACTCCACGTGAGTGTTTGATGGATGGCTTTTTGTCGAGGTTAGTATTTAGTTAAGGTGAAGGTTATA
>PA10000376 |  No Definition found
TCCTTCGAATAATATGCTTCTCTCGGACATGCTTTAACAGGACGGCCTTTTGACCGCATGGTGGTAGTGGAGTTTGTGCGCTATCTGTTCAAGTTTACAAGTGAGTGATTCTCTTTCAAGCTTTTTGGGAGTTCTTCGTCTTTACCAGAAAGGTGGTGCTGAGAATATTATTCCAAATTCCTTTCTGAGATTTCACGAAATTATGATGGGCTGATTGGTAATTATACTTATCATAGTACTGCAATTTGCTTTAACTACAATATTCTTTTACATGTTCCATTAATTCGTTTATATTCAGTCTTATTTTGCATTGGTATCATTTTCTTTTTCATTTCTTTTGGCTCTCAAGTGGTGTGGTTGTATTTTTTTTTCCTCTTTTGGTAGAAAAGAGAGGTTTCATGTAATGTCGATTTTCAGTCAAATGCTGATATTACCTCGATCAGAACCTGTATTTCATGCGTTCTGCTGGACTTTTATTTTTAAAAAAAGCTGTACATGTAAAACCATGCAAGGAGTGAATTGGGAGAATTAAATGTACTGCTATCGACTAGTGCCTTGTTAACAGTGCTGTAAAAAGGGGAAATTTTGAATGTACTGCTATCGAAGGGTGCTTGTTCACAGTGCTGTACCTTTTTTTTTTTCTGTTTTGTTGTATTTTTGAAACTTTATTTCGGGCTAATTATTATATTCCTTGGTCTAACCGTGCGGGGAGACTCTGCTAAAAGACTTTATCTCTGACCCCTTTTTTCTTTTTATGGAGTTTTTATTATCTTTTGCAAGGACTTCGAAGAACGGTCGTATCTGTGCAAGGACTTCGAAGAACGGTCGTATCTGTGCAAGGACTTCGAAGAACGGTCGTATCTG
>PA10000381 | AT1G65720 | Symbols:  | unknown protein; FUNCTIONS IN: molecular_function unknown; INVOLVED IN: biological_process unknown; LOCATED IN: endomembrane system; EXPRESSED IN: 24 plant structures; EXPRESSED DURING: 15 growth stages; Has 44 Blast hits to 44 proteins in 14 species: Archae - 0; Bacteria - 0; Metazoa - 0; Fungi - 0; Plants - 44; Viruses - 0; Other Eukaryotes - 0 (source: NCBI BLink). | chr1:24440471-24441013 REVERSE LENGTH=180
AGGGCTAAGGTCCAGCCTTTCCCAAGTGTGGGTAGGGTAAGGGCAGACCCCCCACCACCTACCTGGCCCATGAATTTCCGGTATCCTCTCCACCACAAGTCCTACCTTCTTGGTGGGTGTCGAAGATAAAAGTCCACATATAAAAATCCAAACTCCGAAGTCTTTCCTCATTTTTCCTCCATCCCCTCCCACCTTTACCTTCCTTGTTTTGAACCCCTCCTCTCTTCCCCTTCCTCATTTTCCAATGGCTGCTCTTTCAATCCCCCTCCTCCTCCTCTTCTCCCTCCTCAGCCTCTCTGCCATTGCAGTATCTGCAAGGCCAGGCATCCACTTCCTCTCCATCTCCTACACCATCTCCTCCTCCAAATCAGACTCCTCCCTCCAAAACCAACCTTCCTTCTTCGCCTTCTACCGCGAGTTCCACGATTTCGACCCAAAACCCTTCCACCCATCCTCCCGATTCTTCATCGAACGCCCCGATTTCCCCCAAATCTCCTCCTCCATCGACCACCCCGGCTTCCCCCAAATCTCCCATGAGCCGCCGCGCGAAACCCAAATCCCCCGCCCAGTTCCCCTCATTGGGTCCTTCGCCTCGAGCTCCCTCCGCGAGCGCACCCAGGACATCCTCAGCATCGTCTTCGCCCTCCTCTTCGGCGCAAGCTGCGGCATGCTGACCGCCGCCACGATTTACCTGATCTGGTCGGTGATCTCGAGCAGGGGCGACGTGCAGGAGGCGTTCGACGGGGACGAGAGCGATGAGGAGGCTGTTAAGGACATGGGGTACGCCAAGATCCCTGAGTCGCCTAAGAAAGAAGGGTACGTGGGGAATTAGGGTTAGGGTTTTTAAAATTGGGTGTTGATAATTTGATACAAGATATATATGTGTTTGGTTTCTGTGTTGTGGATTTATCAAGTGAAGTAGGCTTTCCCATGTGGGTTATAGACTGGGTTATAGACTGGGTTTTATTTTGTCATGAATAATGTTTATCTTATGCACACCTAAACTAAATGTTTATGTTTTTAATTGTTTTTATATGGTTTTGAAGTGATGGTGGGTTCATTATTTGCTTGTTTGGAGTTCCCTTGTGCTAGTGTGTAGTTTGATTCTAATTTATTGATGTTGCTATTAT
>PA10000382 | AT3G14230 [Trans Factor] | Symbols: RAP2.2 | related to AP2 2 | chr3:4737616-4739000 REVERSE LENGTH=374
GTAGCTTATGTAATCTTGCATAATCCTTCCTATATATATGGAAAAACAATATATTTGAAATCCACAAGGCGAGAGTGACAGAGCAAGGTCATAAAAGCAACCTGCGGATTACAAATTATCCAACTCCCGCGAGCCATTTCTTTTGTGTCTGCACGTTCCCTTCCCTCTCTCTTTTATAGATGATCTGAGATCTCTTCGTATCTTTCCTGGTCCTCTTGCGACACCTATTTACTCTCCTCCGCTCCATAAAAATCCCACCTTTGTGCCTTCTTCTGTCCCTCTCTCGTTTCCATCACCTGGGGTCTTTTCATTTCTTCTCGTTTTCGACGAACGCTGCTGTGTTCCGAGATTTCGGGCGATTCTGTGAAAGATGTGTGGAGGAGCGATCATCTCGGATTACATCCCCGCGACCCGATCGCGGCGAGTCACCGCCGGCTGTCTGTGGCCCGACCTGAAGAAAAGCGTCAAGGCATCTAAGAAATCGCAAGCTGTCAATGTCGATGACGATTTCGAGGCTGATTTCCTGGATTTCAAGGACGATTCTGATGAGGAGGAGGAAGGAGTAGACGTGAAACCCTTCGCCTCCTTACCCAAACCCGTCTGTTTCTCGCGTGCAAAACCAGTGGAATTCAATGGCCCTGCTGAGAGATCTGCTAAGCGAAAGAGAAAGAACCAATACAGAGGGATCCGACAGCGCCCATGGGGGAAATGGGCTGCTGAGATCAGAGACCCTAGAAAAGGGGTCAGGGTGTGGCTTGGAACCTTTAACACTGCTGAAGAAGCTGCAAGAGCTTATGACGCCGAAGCTAGGAGAATCCGCGGCAAGAAAGCCAAAGTGAACTTCCCTGAAGATTCACCACCAGATACTCGAAAACGCTCCATGGCACCAACTTATCATAAAGCTTCAAAACGAAACTTGTCTGAGAAATCAAATCTTCTCCAAACCTTCAACTTCGTTAATAACCCAGATCATGAGTCCTATGATGCATTTGGATTTATGGAAGAGAAAGCATCCATCGAGCCATCTGGTTGTATGGGTTCCTTTCCTACTATTGGAAACCCAATCAAAATCGATGCTTTTACACCTGCTGATTGCGGAGGGGTTGGTTTTCAGTCAGATGAAGGGAGCAATTCCTTGGAGTGTTCGGATTTTGGGTGGGAGCATGAGTCTAAAACCCCAGAGATCTCATCTGTCTTTGCCACTACCTTTGAAGAAGATGAATCTGGATTTCTGGAAGAGGTCCCTGCAAAAAAGCTGAAGACCAATGCTGGTGATGCTGTGCCTGTTGAAAATAACATCGCATTGAAACTGTGTGAAGAGCTGTCAGCCTATGAATCCTGCATGAAGTTTCTTCAGATCCCCTATATGGATGGAAGCTCAGACCAATCACTTGAGAGTCTGTTGAGTGGAGATGCTGGTCAGGATGGTGCGAATTTGATCAATCTCTGGAGCTTTGATGACCTGCCAGTGGCCGGCAGTGTTTATTGAGGAATATTATTCCCTGTTGCTGGTGTTCTGTAAATAAGACATGTTCTCAATATGGTGAATGGGGTGGAGAAAGCAGATGCTTCAGCAGCTATATGGTGAATTTTCAGAGTCTGGTTGTTTTATATAAGTGTAGGTATAGTGTTTTACCCTTGTTTTATAAGTTGCTTCTGTCTGTGTGTTTGCGTTTTGTTTCAATGACAATGTTTGGGATAATATGTTGAAACTGAAATTGATAAAAGACTGCCTATGTTATTTAGTTCTGTCCTACTACTGGATGTTGTCTTGAATTCCTTGGATAACAGATATAGCAGCCTGTCTTGGTCAAAAACCGCCGAG
>PA10000425 | AT5G60390 | Symbols:  | GTP binding Elongation factor Tu family protein | chr5:24289226-24290675 FORWARD LENGTH=449
ATGTTGATGTGAACCTTCTCTTTGCCTCTTCGTCCTTCTTCTCTGCTCTGCCAGCTCCGGAGCTTCTTAACATCTGAAGTCTTTTGCTCTCCGGACATTGGATTAGCAACTATGGGTAAAGAGAAGGTTCACATCAACATTGTTGTCATTGGACATGTCGACTCCGGCAAGTCCACCACTACTGGTCATCTCATCTACAAGCTTGGAGGCATTGACAAGCGTGTGATTGAGAGGTTTGAGAAAGAGGCTGCTGAAATGAACAAGCGTTCATTCAAGTATGCCTGGGTTCTTGACAAGCTCAAGGCTGAGCGTGAGCGTGGTATCACTATTGATATTGCCTTGTGGAAATTTGAGACTACAAAGTATTACTGCACTGTTATTGATGCCCCTGGCCATCGTGACTTTATCAAGAACATGATTACGGGAACTTCTCAGGCAGATTGTGCTGTCCTTATCATTGACTCCACCACTGGTGGTTTTGAAGCTGGAATCTCCAAAGATGGCCAGACCCGTGAGCATGCCTTGCTTGCCTTCACTCTTGGAGTCAAGCAGATGATCTGTTGTTGCAACAAGATGGACGCCACAACCCCAAAGTACTCCAAGGCTAGGTACGATGAAATCGTTAAGGAGGTGTCTTCATACCTGAAGAAGGTTGGATACAACCCTGAGAAGATTCCATTTGTTCCGATCTCTGGTTTTGAAGGCGACAACATGATTGAGAGGTCCACTAACCTTGACTGGTACAAGGGCCCAACCCTCCTTGATGCACTTGACTTGATATCCGAGCCCAAGAGGCCCACAGACAAGCCATTGCGTCTTCCCCTTCAGGATGTCTACAAAATTGGTGGCATTGGAACTGTTCCTGTGGGACGTGTCGAGACTGGAGTCCTAAAACCTGGAATGGTTGTCACCTTTGGCCCAACTGGACTCACCACTGAAGTCAAGTCTGTGGAGATGCACCATGAGGCTCTCCAAGAAGCCCTCCCTGGTGACAATGTGGGCTTCAACGTGAAGAATGTTGCTGTTAAGGACCTCAAGCGAGGTTTTGTTGCATCCAACTCCAAGGATGATCCTGCCAGGGAGGCTGCAAATTTCACATCGCAGGTCATCATCATGAACCACCCTGGGCAGATTGCCAATGGATATGCACCTGTCCTTGACTGCCACACTTGCCACATTGCAGTCAAGTTTGCTGAGATCCTTACCAAGATTGACAGGCGTTCTGGTAAGGAGCTTGAGAAAGAACCCAAGTTTCTGAAGAATGGTGATGCTGGAATGGTTAAGATGATTCCTACCAAGCCCATGGTGGTTGAGACCTTTTCATCGTATCCTCCCCTGGGACGTTTTGCTGTGAGGGACATGCGCCAGACCGTGGCTGTAGGAGTCATCAAGAATGTTGAGAAGAAGGATCCAACAGGTGCCAAGGTCACCAAGTCTGCTATTAAGAAGGGCAAGTGAACCGGACAGTCAGGCAAGAAAGCTGCCATTGAAGGTGGTTACTATTGCTACTTAAAGAACTCAGTCTATTTACTCTTTATATGCAGTTTTGAATGTTTGGTAGGTTTTGTTTTATGTTATTATGTCTCATCTCCATGGCTGGGTAGCCAGAGTTGGGTGCTCGACAGACGGTGGCGGGAAGGGACGATATATGGAGTTTTGTGTTATGTTTTGTGTTTTTTTTCCCCGGTGTGTTAAAACTTTTAATTTTCACAAGCTGTTGGATTAGACTTTTGTTTCATTTGTTTCCTTCTGGGTTTCCCATGATGCTTAGGAAGAGAATGCTTGACAGGTCAGTGTCAAAGCTATGGAAATGTTCTTTTTTTAGCGAAAAAAAATTTGTTAGATCGATCCAGCTTCATTTTTGTATTTGCAATATTACCTATAGGTTTTCCTGATGTTTTAAAAAAAA
>PA10000426 | AT5G50920 | Symbols: CLPC, ATHSP93-V, HSP93-V, DCA1, CLPC1 | CLPC homologue 1 | chr5:20715710-20719800 REVERSE LENGTH=929
CCAAATAACAATGTCCAACTCAAAATAATCCCCAGAGTTGGCCAGGTAGAAAGATTTCCTCATTCCAGAGAACAGGCCCCAAAAGAGAAGTGGAAGATACGCTAGAAAATTTATGACAAAAATGAAAACAATTATACAGAAAGTATAGGCAAACGCTAAATATAGTTAGCCAGGCAGTAATGGCATCCCTCCACCTTAACTGTGCTTGTATTCATTTATTACTACAAAACTACCATCAAGCTTTCTTTGTTTCTAATATCAATGTTAACCAACAATAAAAATTCAACATGCAGATCAGCGACTCATCAGACAATATTCTTGAAAATCACAGCCAGCTACAGTGCAATTAAACCTATCCAGTAGAGATTTCACAAAAGCATTTAAAACAGTTACACTGGTATCGCTGGGGGCAACGGCTCTGGGATGCCAGTGCTGCCATTGAGCACTGTCACATTCCCATCAGAATCAACATCAACAATGGCTGAATCACCCTCCTTTATCTCACCCGCAAGCATCTTTTCTGCTAAACTGTCCTCCAAGAGCCTCATGATGGCCCGCCTCAGTGGCCGTGCCCCATAGCTCGGGCTGTACCCTTCGTCCACGACCCTGTCGCGGAACCTCTCTGTCACCTGGAGCTCTATATCCTTCACCTTCAGCCTCTCAAACACTTCCCTCAACATAATATCTGCAATGTCTTTCACCTCCAGCTTTGTTAGCTGTCTGAAAACTATCATCTCATCCAACCTATTCAAGAACTCTGGCCGGAAGTACTGCTTCAGCTCCTCAGTCACCAGACTCTTTATCCTGTTGTAACTGCTGTCTTTCTCATCATAGTCAAGATCAAAGCCAATGCGACGACCACCTTTCTCAATTACACTACTGCCAACATTGGATGTCATGATTAGGAGTGTGTTCTTGAAATCAACAGTACGACCCTTGCTGTCTGTCAGCCTACCATCTTCGAGAATCTGAAGCATCATGTTGAAGACGTCTGGATGTGCCTTCTCAATCTCATCAAAGAGGACCACTGTGTAGGGACGACGGCGGACAGCTTCTGTCAGCTGCCCACCCTCAGTGTATCCAACATAACCAGGTGGTGAACCAATGAGCTTGGATACTGTGTGCCTCTCCATGAACTCACTCATGTCCAGACGGATCATGGCTTCCTCTGAACCAAAGTAGTAGGCAGCCAGTGCCTTGGCTAGCTCAGATTTTCCAACACCAGTTGGGCCTGAAAATATGAAGCTAGCAATTGGGCGGTTGGGGTTCTTGAGGCCAACACGAGCACGGCGGATAGCACGGCTGATGGCTTTGACAGCCTCATCCTGGCCAATGACACGCTTATGAAGGGTCTCTTCCATTTTGAGGAGGCGGTCAGACTCATCACTTGAGACTTTCTCAACAGGGATTCCGGTCCATGAAGAGACAATGTGTTGTATGTCAACTTCTGTCACAATTGGGCCTGAATCACCTGCCTCACTCTCAGCTTTGCTTCTCTCCTTGCCTTTGTCTATCATAGCTGTGATCTGGGCCTTAAGTTCCATCTCCCGATCTCGCAGCTCCCCAGCCTTTTCAAAGTCCTGCCCACTGACAGCATCAGTTTTTTCTTTAACGATCTGTCTAAGCTCTTTGTCAAGTTCTCTAGCTTCCTCCGGTAGCTGTGCATGACGAAGCCGAACACGAGATCCAGCCTCATCAACTAGGTCAATTGCTTTATCTGGGAGGAATCGGTCACTGATGTACTGATACGACAGCTGAGCAGCAGCAACCAGAGCTTCATCTGTATAGCGAAGCTTGTGGTGCAGTTCATACCGTTCTCGTAGACCCTTGAGAATCTGAATGGTCTCATCTACAGTTGGTTCAGGTACTTTTACTGGCTGGAAACGCCTCTCCAAAGCTGGGTCTTTCTCAATGTGTTTCCTGTATTCGTCTAGTGTTGTGGCACCAATACACTGCAGTTCACCTCTTGCTAGAGCTGGTTTCAAGATGTTTGCGGCATCGATTGCACCCTCTGCAGCTCCTGCTCCAATTAAAGTATGTACCTCATCAATAAAGAGTATTATCTCATCACTTTGTTTGATTTCCTCCATCAGCTTCTTTAATCTTTCCTCAAACTCTCCGCGATATTTAGTGCCCGCAACAAGAAGACCCATGTCCAAGGTAATCACCTTCTTTCCCTCAATTGTCTCAGGAACATCTCCATTCGCAATGCGTTGAGCTAGCCCTTCGGCAATAGCTGTCTTCCCAACACCAGGCTCTCCAATAAGGCAGGGATTATTCTTTGTCCGCCTGCCCAAAATTTGAGTGACACGCTCAATTTGTGGCTGCCTTCCAACAACAGGATCAAGTTTACCCTCCTCTGCCAGCTTTGTCAGATTGGTGCCATACTCCTCTAGTGTTGGCATTTTATTGCCACTGCTTCCTCCTCCAACCCCAGCACCAACAGCTTCTGTGCTTTCACCCACCATACGAATAACCTGCGTACGAATGTTAGTGGGGTCAGCTCCAAGGTTCTCAAGAACCCGAGCTGCTACACCTTCACCTTCACGTAGTAGGCCAAGAAGCAAGTGCTCAGATCCTATATAGTTATGACCAAGTTGCCGGGCTTCCTCCAGGGAGAGTTCCAAAACACGCTTTGCACGAGGAGTAAATGGTATCTCTACTGCAACAAATCCACTGCCTCTCCCAATAATTTTCTCCACTTCAACCCGGGCATCCTTGAGGTTAATGCCCATGGATTTCAACACTTTAGCCGCAATACCAGTCCCTTCACCAATAAGACCCAACAAAATCTGTTCTGTGCCGACAAAATTGTGTCCTAGTCGTCTGGCTTCCTCTTGTGCAAGCATAATAACTTTGATGGCCTTTTCTGTGAAGCGCTCAAACATAGCAAAGGCAACCCCTCGGCTAGCTTTTCCCCTTGGAACAGAGATAGCAGCTGCAACTGTAGAGTGAAAATCACGACCAGATCTTGCAATCATATCCAAAGTATTTGAACACCGGAGTCCCGCGAAACCCTGCATATTCGGGATGTATGTTCTCTGACTATACATCATTCTGGCATACTTTCTGGTTTTCCCTGATCCCTGGAGCCGGCCATGATTTTCATTGACAACAGCAGCAGGGAGGTATGAAGATTGAACTAGAGCCCTAGCCATAATTCCTTGCAGCAAGCAGCAGCCCTAGAATCCTATATAACCAAACAGCCGAAATCAATGACTTTGAGCTGAATTTAGGAGAAACACAACCCTAATATTGCAGCGAGATGAAAAAGTAGCAGAAGAAGAGAAGGTGAGCGGGAGAGAGAGGGAGAGAAGGGTTTGTGAAGTTGGGAATCTGGGGAGAGGAGGGTAGGGATTGCTTTTTATATACGGTGCATGCGATCGGAGGATGTGTGGACGGTGATAAGCCGTGTTTGTCGTATACACCAAAGATATCTTGTCTCTTCCAATAACGTAAC
>PA10000428 | AT3G55440  |  | Cyto | Glycolysis | 1-CarboHy-JBO | triosephosphate isomerase 
GATCTCTAAAGCCTACCTCCTCTGACAGCTCCACATTTTCTCCCCAAATCAGCTTTAAATGCTTGAAATTGCAATAAGCATCAACATATGCATGCCACTCAACAAGGACAACGACCAAGATCAGAGATTAGAAAGCACAATGTGTCCACTAAGCAGTAAGATACGACTTTCTTGTTGGAAAATCTATCAAATTATTTTTAACAGTTTTTACCGAATTTATTCATACCGTAACCTGTTCTGCAGTTTCAGGGATCATATTACAGAGGCGGATTCTCAACTGTTGAAACGATAATAAAAACAAAAACTAGAGCAACTCGGTCCCTCCCAAAATCTTTTACCTCATTCCATAATCTAAGCACTCTTCACAGTAGCAGACTTGATGATGTCCACAAATTCCGGCTTTAGAGAAGCACCCCCAACAAGAAATCCATCAACATCAGGTTGTCCTGCAAGTTCCTTGCAATTTCCACCATTAACAGAACCTCCATAAATAATCCTGGTTGTTGCAGCAACTTCATCACTCACGTTCGCTTTAAGCCATTTCCTCAATTCACAATGCACCTCTTGGGCCTGAGCAGGAGTTGCAACTTTGCCAGTTCCAATTGCCCAAACAGGTTCATAAGCCAAGACAACATTAGCCCAATTTGATACTCGAGCTGCAATTGCTTTTGTTTGAGCAGCAACAACATCCATAGTAGAGCCTGATTCTCGCTGCTCAAGAGTCTCCCCAATGCAAGCAATCACCTTCAGGCCTTGAGAAAGTGCATATGCAACTTTATCTCCAACAAACTCATTTGCCTCATTTAATATAAGCCTTCTTTCAGAATGGCCAAGAATAACCCAAGGAATCTCCAAATTCACAAGCATCTCTGCACTGACTTCACCAGTAAAGGCACCTCCTTTCTTCACCCAACAATTTTGTGCAGCAACATGAAATTCAGGCCGTAGTGAGTTTTTCACCAAGGGAAGAAAGACAAAGGGAGGGCTAACCACAACCTCCACAATATCCCCTGATGGTACTTCAGCTCCATTCAGCATGGATACTATTTTCTTTACTTCTTCAGTTGTACCATTGCATTTCCAGTTGCCACCGACGAAGAACTTTCTTCCCATTTTTGCTTCTTGAATACGAATACGAGGAGATGAGACTGAGAGAGGCTGCAGATGGTGGTGTGTGTGTTGGATGTCTCGAAGATGACCGGAAGATACCCACCACCA
>PA10000429 |  No Definition found
AAAAAAAAAAAAAAAAAAAAGAAATCTCATTCGTACTCATAACTCAAGTTGGGTCATTCTCAAAGAGCTCGAAGGGAAATCCTTAGACATTTATTGAGCCGTCTCTAACCTCTTTTGTTTGTCTCGCCTAGAATCGATTTTATTTCTTCCCCATTCTGATCTAGTTGTTGAGACAATTGAAAACGGTGTTTCCTTGTTCCGGTATCCTTTATTTTATCTTTGCTTTGAATCCTTAGGTTTAGACATTACTTCGGTGATCCTTAATTGTTTCAAAAGGGTAGCAACATACCTTTTGTTATTTCGTTCTATGGAAACGATTGATTCCCCTGTGATACACTTTTGATCGGAATTGGTAAAACTATTTCGACAAATTCATTTTACTTTTTTTTTTTTACTTGTTCGAACTTGATCCTTTCAATTTCTATACCGAAGATATACTTACGAAGTTGTTCCAACTTATTGATTGGCATTAACCCTAGATCCTTCTCTCTGCTAAATGAACCAATTCTTTATGCTCGAGCTCCATCATGTGCTATATTATAATTATATTATTTTATTACAACCCCAAAATTGGGGTCCTAGTGGAATAGAACAAACTATGTCGAGCCGAGAGCATCTTCTTTGATATATAAAATGGTGGGTACAAGAATCCACAGCCGATAATGTCCTTCAAGTCGCACGTTGCTTTCTACCACATCGTTTCAAACGAAGTTTTACCATAACATTCCTCTAATTTTGGACCGGTATGGAATTGATTCAATATGGAATCATGAATAGTCATTGGCTCAATCGGTATATAGTATATGAAGTCCTCCATACTTTCATTTTCATAGATGGATCTGGAGAAGTCTCAGCAAGAATATAATTATACCCCATATTTTATTAGAAGAATGAAACACATTTATAAAAAACACGAAGAAATGCGTTGCTTAACACTTCTTTACATCTTCAACAGATTGTTAGGGATGATGAATCATGAAAGATCCAATTCTTTCTCAAACAACTAAAACTAAAGAAGGGTCTTTAATTAGATTACCGATACCGGAACAGAATGAGTCATTAACCAAATAAGCTATTCCAATGACCGGGAAAGATCGCAAGTGACTCGATAGGATAGATTCACCAATGTCACACTTCTTCGAGTAGAAAGAATTTATAAGGAATCATAAAAAACAATTTCAAGAATTTCCTACTTCGACATCATTACTGGAAATAAGTTTTCCAGTAAAGACTGAATTGAATCTCTAAATCCATCAACAAGTCGGTACAACGAGGATCTAAAAATGTTTAGCAGATATCTGATTAATTAAATCAGACGCGAATTTGATCATCATAAGAGACCTCTATGTTTCCTTTCCGATTGAATCATCAATAATTTAAACCAGATAAATGGGTCAAGAAACAAATCCAATTGTTTTGTTTTCTTGGGGATGGATAGAAGGGGCTCATGAAAGAAAAAATGAAGGTCGGTATTCTTTCAGGTATTCTTTCATCTGATTGATAAAATCAGAATCGTAGGAGTCTGATTTTATCGTATTCATCAGATACACCAAACAAGTGTTACCGGGGGTAATCGTGGGTATTTAAGGGATCGCAGATCTTTTTCGCCAAAACTGAAACACCGGTGTCACTGATCACTGAAATAGAACAATAACAATACATATAGGCATGGTTCATTTTCTACAGATTTTTCCTTACTTCAGATTCAGGAATCTTTCCATAAAGTAAAGTGAATGTATGAATCTCCCCCCTCCCCCAATTGATCGCTACATTGATTTCCAATTATTCATTGGAGCCAAATCAAATACAAAATAAAAGAAATTAGGTCCAAAGAAAATAATCTGTTCCGTATTGAATTTTCTTGTTTGTTAATAAGATCCGGATGACAAGGGTCTTAAAATTGATACCTTCCTTTCCTTTGCGGATTAACTCATATCGACACGAATTCCATGGGGATCATGAATCATATCCAAAGCCAATTTAAAAGGATCTTCTTATGGGATGCTATCCTGTCTTGTATAAGTACAAAGCAAAATGGGTTCATATCAATTCGTTGTTACTATTTTGTTTGATTTTGTCCCACCCCAGTCTCAGGAGCTTTAATTCCAGCGATGGAATTAATACCAAGAACCCCCCCGTTTTTTAGGATTCAGGATCCACATAGAATTAGTCATTTTGTCTACCCTATCTTTATTTATATTTACTTTAGGGAAGGTAGAGACTTCTCTTTTATTTCGCATTTCGACTCAGAATGCATCATGTGAGAATCCAAATATCATAGATATGGGGCATAAAGTTTATCCAAATGACTAACTAACCTTCAATATGAATATGGGCGAGGGGGCGAACATACGCTGAATGGCCCACCCAGTTTTTTTTTTTGAATTTCACTTTGATCTTTGTTCCCATCCTACCTATATCAAAAAAGATATTTATTTCCATCCACATGTCATTGATACTCGATCCGTTTGTTTGTGAGAAACAAAATCGAAAGGGAAGATATGATTCTATAGAAGAATCATTAGAAATCACAAAGAAAGATTGGATCACATTGTATCCAACATTACACCCTTAAACAGAAGATTCTTAAAAAGA
>PA10000430 | AT5G54160 | Symbols: ATOMT1, OMT1 | O-methyltransferase 1 | chr5:21982075-21984167 FORWARD LENGTH=363
GATGAATTTTTTGCATTTTCAATCTGAAAAAATCCTACAAGTCACAACCTTCCTACCTACAAATGTCAGTCTGAACTTCCTTCCTCTCCCTTCGTTCTATCTTTCAGGTATAACATCAAACACATAGAAGAATCCACTTCCGAACCCCCTCATTCCCTAAACCCTCTCTCTCAGAGACAAAACATCGAACACATGGACTCCAACTTCAAAGCCATCTCCACTCTTCTCCTAAAACCATTCAAGGACTGAGACTTTCTAACCCATCTCAAATCCTACCTCACCAATTGCGACGGCATCAACAAGCTCCTCAAAATCTCCCACTACGCCGCGTAGATCGCCTTCTCCTCCACTCCAAACTTCCCCTTTCCACCCCTACCTCAAATCCTTCGAATCCAGTGTCGGCATCTCCTATAAGGCCTTCCACCTCGGCAAATTTGTCCAGGACCTTAACACCCTCCGTTCCCACCACCCCATCTCCCTCATCGCTTACGATGGCAAAGGCCTCCACAATTTCATCAAACAGCTAGTGTGTCCCTCCAAAACAGGCCTCATCGACCACACGCCCATGCTATCTCTATAGAAGATCAGCACCTGGGCCGAGTACGTTGGCTATGTTGGGAGCATCAGGTTGTAGTTAGGGGATTTGAAGAAAATTGTGGAGGAGGAAGCGAGTTTGGGTGTTAGTGTTGAGCAATTGAGATCTAAAGGTGTTGTGGGTGAAGAAGACGACAGAGATGACGATCGACCAGAATTACGTAGTAGATAGTGACGGCCGATATCGACCAATCCAAAAAATAAAATAAAATAAGACGAAAGGTGTCCAAAGGACTCCATTTGTCCACACGATTTTACTGGGCCTTTACTGTGTACTGACCACCTGTGGGGCTTTTTCCCGTAAATTCCTTAAGAAAAAGAAAGCTTTGGTCGGTGTGTTATAGATAAAAATGATAATTCAAATTGTCTCTTTTGTGTTCCTATAGGGTGCACTATACGGAAAGAAACAGATGAGTGCCGGATGATCTAAGCTAGCTTTTTTGGCACTGTTTTTTGTTCGGTTGTTTTCTGTTTCTCTTCTATTTTTTCTTTTGTTTTCCTATTGGCTGCCTGCTAATTGTTCTTTGGGCCATATTGGCATGTTTGCTTTACTATTCCTTTAATTCCAATTTGGACTCAATCAAAAAAAGAAAAGAAAAAGAGAGAGGTGGCTGCAAAAATTGCAGAGAGTGGGACTGAAGTACTATCCTTGCAGGCGCTTGAGAGAATCTGTGATATCATCATTAACATATTAACTTAGGAGACAATAATGAGGAGAAATCTTAAAAGTTTCATGTTGGACACAATTACTCATACTAAAGTTTACTATCAAGTATTCTTCTACCAATCTCCATCTACATCAAAGGCACCTTCTGAACAATATTGCAGAGTTCTGAACACTGACACTGAAAAAAAAAAAAAAAAAGAAAAAAAAACAAACAAGAGCTAGGAACAAGGCAGCAATCACGTCTTGGAGCATTCCATGACCCAAGAATCATAAGCACAACAGACAACATCGAAACTTGCAAAACCAGCTACTTTTGCCAATTCCTCTAGTTGTTTTTTAGTTCTTTCCTTTCCTCCTGGGTTATGTGCTAACATAACCATGTCTTGCTGGAAGATAAATTTTGCAGTGAGATTAGTCTCGGGGGCTAATGGGAGGATCGACTCAACGATGATCACCTTTCCAGATTCTGGGAGGGCTTTGTAGCAATTCTTCAAAAGTTTCAAGCAGTGTTCGTCGCTCCAATCATGGAGTATCCACTTCATGAAAATAGCTTCTCCACTAGGAACACTATCAAACATATTTCCCCCAACATGCTCCACACCATTAATGGCGGGTGCTTCAGCCAGGACGTGTGGCAAATCATAATTAATACCCTTAATCTGTGGGTACTTAGAGATGATCAAATTAAGTGTAGCTCCAACACCTCCACCCACATCAACCACCTCCTTAAGTCCTTCAAAGCCCTTGTATGTCTCTAGGATCTTCTTCATGACTATTGTAGTATGATTCAACATCCCCTTATTGAAAACGTTGTTGAACCTGGGGTCTGTGGCAGGGTACTCGAAAGCATTCATCCCATAGGCTTTGTCGAACGGAACTCCACCGTCAACAACTGCATCTTTCAAATTGTACCAGGTTTCCATGAAGACCTTGTCGTGGTTCATAACCAAAAAGGGAGCAAAAGAGACCCCATCTCCGTTCTTAGTGAGGAACTTGCACACGGGTGCCAGGCCATAGAGTCTTTCTACGCGGCCATCCTCACGTGTGACGAGAGAGCAGGTAAGGATGGAGTAGCAGGAAAGGAGCCTCAGCATGCGATCGAGCATGGCGGGTGCATCTCGATTTTCTGT
>PA10000432 | AT5G54160 | Symbols: ATOMT1, OMT1 | O-methyltransferase 1 | chr5:21982075-21984167 FORWARD LENGTH=363
GTGGGTGCCTCTGGGTTTTCGGTGGGGATCTGAGAGGCGATCTGGGCCGTTGAGAGGTGGGCCCCTGGGCCTGCCCTGGCCATGATCTCGAGCAGATCAAGCTCTATGGCAGCTTTCAAGGACATGGTGACTGCGGATGCGCTCGCCAGCTGCATGGCGAACATACAATCCTCATCTTCTTCTTCTTCAGCGTTGGAGGTTTCGGTGTGGTTTTTGGGTGTTGAAGCCATTGCCTCTGCAGTTGGCTGCAAGCAGGTTTCCATGAAGACCTTGTCATGGTTCATAACCAAAAAGGGAGCAAAAGAGACCCCATCTCCGTTCTTAGTGAGGAACTTGCACACGGGTGCCAGGCCATAGAGTCTTTCTACGCGGCCATCCTCACGTGTGACGAGAGAGCAGGTAAGGATGGAGTAGCAGGAAAGGAGCCTCAGCATGCGATCGAGCATGGCGGGTGCATCTCGATTTTCTGT
>PA10000433 | AT5G54190 | Symbols: PORA | protochlorophyllide oxidoreductase A | chr5:21991183-21992773 REVERSE LENGTH=405
TCCCGTGCTCATCCTTGCAAGCACTACACTGGTGTTTTAAGTGTTTTAATCATCTATTATTGTTAGTCCAATTCTTCTGAATTCGGATGCCAATGGCGCTGCAGGCTTCTATCTTGCCTCCTCTTCACATCCACAAAGAGAGGCTGCAGGCGAAATCCAATGCTTCCATTAAAGATGCTACCGCTTTCTTTGGAGTCTCACTCTCCGACCATCTCAAATCCGACTTCAGCCCTCTGGTATTGAAGGGCAAGAGGGACTTGAACCAAAGGAAGACAGCAAATGGAGTAAGAGCTCAAGCAACCATCACTACTCCAGCAATTATTAAGGCTGCACCTGAAGGGAAGAAAACATTGAGAAAAGGGAATGTGATAATCACTGGAGCATCCTCTGGTTTGGGTTTAGCAACTGCCAAGGCTCTGGCAGAAACAGGGAAATGGCACGTTATAATGGGTTGCCGAGATTTTCTCAAGGCTGAAAGGGCAGCTAAATCAGTTGGCATGTCCAAGGAGAACTACACCATAATGCACCTCGACCTTGCCTCCCTCGATAGTGTCCGCCAATTTGTTGATAACTTTGAGAGGTCTGGAATGCCACTTGATGTACTGGTCTGCAATGCTGCTGTTTATTTGCCAACAGCAAAAGAGCCCACCTTCACTGCTGAAGGGTTTGAGCTGAGTGTAGGAACTAACCATCTTGGCCATTTCCTCCTGTCCCGGTTGCTGCTTGATGATATGAAAAAGTCTGACTACCCATCGAAGCGTCTCATCATAGTTGGCTCTATAACAGGGAACACAAATACGTTGGCTGGGAATGTCCCTCCAAAGGCAAATTTAGGTGACCTCCGTGGTCTTTCTGGGGGCTTGAATGGGCTGAATAGCTCGACCATGATTGATGGAGGGGACTTTGATGGGGCCAAGGCTTACAAGGACAGCAAGGTCTGCAACATGCTTACCATGCAAGAGTTCCACAGACGGTACCATGAGGAGACAGGCATTGCATTTGCTTCCCTCTATCCTGGATGTATCGCTACCACTGGATTGTTCAGGGAGCACATCCCATTGTTTAGGCTCCTCTTTCCTCCCTTTCAGAAGTACATAACAAAGGGTTTTGTCTCGGAAGAAGAAGCTGGCAAAAGACTAGCACAGGTGGTTAGCAACCCTAGCTTGACCAAGTCGGGTGTTTACTGGAGTTGGAACAAGGAATCTGCATCATTTGAGAATAAGCTATCGCAGGAAGCTAGTGATGCTGAGAAAGCTCGTAAAGTGTGGGAAATCAGCGAGAAGCTTGTTGGGCTTGCTTGAAAGAGTGGTTATGGACATGACTTCATCGTCATCACATTTAGTGGGGGCATGTACGACATTGCAAATGAACCTGCCTTTCCACATGGGATGGGATGTTGCTTGTAAGCATTTCTCTTGTAAGAAAGTTTTGTGTAGCAGAGGCAATAAAACAGGATTCCTTTTGCAAACTGTCTATTGATGCAGTGCCACAAAGTTTGGAACAATCCTCTCTACACCTTACAGTCTTGAAATAAACCTATAGTCGCCTACTTGATCAATGTTGTCTTGTTCCAAATCCTTAAACTATATTCTAATAAGCAAAAGGAGCAGATAT
>PA10000434 |  No Definition found
GATCTTTTTGGAACTTCTTAGTAAATCATCTTTTTATTTCTAGCAGGCAACATTACATAAAACCCATATGAAGATGAGGATAAAACACACACTAATGGAAAGAGGCGAAAAAGATCATCAACATGGCAGCTTCATAGTATCTAATCCCATATATCAATCACACCATACTTCTCTACTTGCCATCGTCAATTCTTTGCTGCAGGTTTGCCACCTTTCGCCTTCTTCTTGGGTTCTCGAGGCTTTTGCTCGGCCTTCTTGGGGGCCGACTTGGAGGGTGGAGCCTTGGTTGCAGCTTCACTAGGCTTGGCAGGTTCCTTCTTGGGCTGCCCAAACAAGGTTTGGGAGCCAACAGGTTTCTCAGCTTTCACTGATGCCATTGCTTTTCTAGGTTTCTAAATGTGAAATGCACACAAGAAAGAAGCTTGAAAAGTTCGTAATGCGTTGGCTCCCAAACCTTGTTTGG
>PA10000435 |  No Definition found
TAGTATATCATGAAATAATTATTTCAATATCGATTTTAAGGGGATTTTTTTTATAAAATCCCCCAAAAAATTCTCCTTTTAACAGTCCTGCCCTGCCACAAAGACAGCAATGCCAACCAACAAATGAGGAGATCACATTCCTAGTCCACCTTTACCACCACCTTTAGGACAGGCCCTCAGATATTCCTTACATTTTCAACTAAGGATGGAACATCCTAGTGCAGTGAGAGCCAATATGGGAGTAAGTAACTTGGCCTCTTGGTGGGTAAGGTTTTGGACAGGGAGACGCGTGAAACAGGTTATTTAAGTAACATATTGGAAGAATGTAAAAAATGCTGTCTACTTCCTATCAGGTTTACCAGTATAATAGAGAGAAGCAAATAAAATTTTACTGCAGTTTTAAATCTAGTTGCAATCATCATCCTCTACTTTGATAAATACAAAATAAAAGGCATAGATCCAGACCCTCTTCGGCGGCCGCAGAGGCTCCTCTTCGGGACCTCCTGATCTTCGGCCCCTCTTGAGCTGGGGCAGTTGGCAGACTCTTCGGCCCCTCCTGAGCTGCGGAGGCAGCAGGTTTTCACCCCCTCTTGATCTTCAGGCCCTCATAAGCCGCAATGGCAGCAGCCAATATTCAGGCCCCACTTGATCTTCAAGAGATCATGACCTGAGGCAGCGGCTCGTTCTTGGAGCCCTCATGAGCCGTGGCAGCAGTAGCCCTTTGGTCCCTCTTGACCCTTTGGGCCTTACTGAGTCAGCTGCAGCACAGCTCAGCCCCTTTTGATCCGCTGCCTCTTCAGGCCCTCTTGAGCTGCAATGCACCTCTTCAGCCCCTCTTGAGCTGCCGAAGTGGCAGCTCTTCAGCACCTCTTGATCTTCAGGCGCTAGTGAGGGCGGCTCTTCGGCCCCTCCTGATCTTCAGGCCCCAAGGAGCTGGTCCATCATGTGAACCTTCAGTGAGATCTGCAGGTAGCAGTATGTGAAGAAGAAGAACAAACAAAAAAAGCACATAGGTTCCTAGGGTTTTTATTTTGCTTGATAGATGAGATGGGTAACAATCTGCCTGCCCAGGGATCGGTCGATCCCTGGGCACGCAGATTGTTACCCATCTCAGCTATCAAGCAAAATAAAAAACCTAGGAACCTATGTGCTTTTTTTGTTTGTTCTTCTTCTTCACATACTGCTACCTGCAGATCTCACTGAAGGTTCACATGATGGACCAGCTCCTTGGGGCCTGAAGATCAGGAGGGGCCGAAGAGCCGCCCTCACTAGCGCCTGAAGATCAAGAGGTGCTGAAGAGCTGCCACTTCGGCAGCTCAAGAGGGGCTGAAGAGGTGCATTGCAGCTCAAGAGGGCCTGAAGAGGCAGCGGATCAAAAGGGGCTGAGCTGTGCTGCAGCTGACTCAGTAAGGCCCAAAGGGTCAAGAGGGACCAAAGGGCTACTGCTGCCACGGCTCATGAGGGCTCCAAGAACGAGCCGCTGCCTCAGGTCATGATCTCTTGAAGATCAAGTGGGGCCTGAATATTGGCTGCTGCCATTGCGGCTTATGAGGGCCTGAAGATCAAGAGGGGGTGAAAACCTGCTGCCTCCGCAGCTCAGGAGGGGCCGAAGAGTCTGCCAACTGCCCCAGCTCAAGAGGGGCCGAAGATCAGGAGGTCTGGAAGAGGAGCCTCTGCGGCCGCCGAAGAGGGTCTGGATCTATGCCTTTTATTTTGTATTTATCAAAGTAGAGGATGATGATTGCAACTAGATTTAAAACTGCAGTAAAATTTTATTTGCTTCTCTCTATTATACTGGTAAACCTGATAGGAAGTAGACAGCATTTTTTACATTCTTCCAATATGTTACTTAAATAACCTGTTTCACGCGTCTCCCTGTCCAAAACCTTACCCACCAAGAGGCCAAGTTACTTACTCCCATATTGGCTCTCACTGCACTAGGATGTTCCATCCTTAGTTGAAAATGTAAGGAATATCTGAGGGCCTGTCCTAAAGGTGGTGGTAAAGGTGGACTAGGAATGTGATCTCCTCATTTGTTGGTTGGCATTGCTGTCTTTGTGGCAGGGCAGGACTGTTAAAAGGAGAATTTTTTGGGGGATTTTATAAAAAAAATCCCCTTAAAATCGATATTGAAATAATTATTTCATGATATACTA
>PA10000437 | AT5G64350 | Symbols: FKBP12, ATFKBP12 | FK506-binding protein 12 | chr5:25734810-25735990 REVERSE LENGTH=112
TATATATATATATATATATATATTGTTTTCCATTGTAAGAATGCAGCAATGCTCAACCCCAAAGATCATATAAAACATGAAAAGTCAACTTGTTCATAGAGGGATTCATACACCAACACTTTATCCATATTATCATATCACCGATCTGAAATATAAAAGCATCAACCAGATATAGTAACAGTATTTCAAGGTTCACAGTTTTACCAGCTCCTATGAGCAGTTACTGAGAACCCAGGACTTCAATTTCAAAAACCAAAGCTGAGTTGGGTAGTATTCCCCAAGCTGGAAATCCACTGGGGCCATATGCATAATCAGGGGAGCACTGAAGACGAGCAACTTCTCCCACTTGCATACCCATTACACCTTCATCCCATCCTTTAATAACTGAACCTTGGCCGATTTTAAAGGAGAAAGGCTTCTGTCCAGGATCTTTTGTGCTCCAAAACTTTTGAGAGAGATCACCATTTTTTCCAAAGCCGGTGCAGTGGACGGTGACGCTTTGACCAGCGATGGGTTTGGGGCCGGTTCCGGGTCGCAGCACTTGCTTCTCTACTCCCATCTTCTCTATCTTTTTTCTTCTTTCTTCTTTTTTTTTTTTTTTTTTTT
>PA10000404 | AT5G13420  |  | Plastid | OPPP | 2-CarboHy-JBO | Aldolase-type TIM barrel family protein 
TCTCTCTCTCTCTCTCTCTCTCTATATATATATATATCTGTCTCTGACTCTCCCTCTCTTTCTCTCTCTCATGGCTTCCATTTCCTTTTCACCAAACCCTAGCCGCCTCTCTTCTCCATCTTCTCTCAGATGTGGATCCTCCGATCCCAAAATCTCCCTTGGTTTCCGTGCCAGACCTTCGATCCGAAGCGGATTCTCCTCCATCTGCCTCTCGATTCGAAGAGACCGCGTCGAGAGGAGTTCATTGATTATCAAATGTTCTCAAGTGGATGGAAATGGTGCCCAAGTAAAGAGAACGACTCTTCACGATCTTTACGAGAATCAAGGACAGAGCCCTTGGTATGATAATCTCTGTCGTCCGGTCACCGATCTTCTGCCTTTGATAGCAAGTGGTGTCAGAGGTGTCACCAGCAACCCAACGATTTTCCAAAAAGCGATCTCATCATCAAATGCCTATGATGAGCAATTCAGGCAGCTAATTCAAGCAGGAAAAGACGCAGAAAGTGCATACTGGGAACTTGTGATCAAAGATATCCAGGATGCATGCAAACTTTTTGAACCAATATATGATCAAACTGATGGGGCAGATGGCTATGTTTCTGTTGAAGTGTCTCCTAGACTTGCTGACAAGACAAGCGAAACTGTGGAGGCAGCAAGGTGGTTGCACAAAGTGGTTGCTCGTCCCAATGTGTACATAAAGATCCCTGCAACAGCAGAATGCATCCCTTCTATCAAGGAAGTTATTTCACATGGGATAAGCGTAAATGTAACTCTCATCTTCTCTCTTTCCCGATATGAAGCGGTCATCGATGCTTACTTGGATGGCCTTGAGGCTTCAGGGCTCAGTGACCTTTCAAAAGTTACGAGTGTTGCATCATTCTTTGTCAGTCGTGTTGACACGCTTGTTGACAAGATGCTTGAAAAGATTGGAACACCTGAAGCCCTCGATCTCCGTGGGAAGGCTGCAGTAGCTCAAGCAGCACTTGCATATAAGCTGTATCAAAAGAAATTCTCTGGCCCACGATGGGAGGCTCTGGTAAAGAAAGGTGCCAAGAAACAGAGACTGCTGTGGGCCTCAACCGGTGTGAAGAATCCTGCATACCCTGACACCTTATATGTTGATCCTCTGATTGGACCTGATACGGTCTCAACAATGCCTGACAATGCTTTGCTAGCATTCATTGACCACGGGACCGTCTCAAGGACAATTGACAGCAACTTGTCGGAAGCTGAAGGCATTTACAGCGCCCTTGAGAAGATTGGGATTGATTGGAGCGAGGTTGGGTCATTACTTGAACTTGAAGGTGTAGAGTCGTTTAAGAAGAGCTTCGACAGTCTGCTAACGAGCCTCCAAGAGAAGGCAGCGTCACTCAAGTTAGTTAGCTTGTAAGCGGCTTTGCTTGATTTTCTGCCATAATCGTGACTTGAATAAATCCCGGTCTGTTTTACTATTAAAGAGTACCATGGATGTCTTTGTATATGGTTTGTAACCTGGTTTTTGTGCGCTCTGCCATTATCTTGACTTGAGTAAATCCCTGTCTGTTTTACTATTAAAGACTGCCATGGATGTCTTTGTATATGGTTTGTAACCTGGTTTTTGTGCGCTCTGCCATTATCTTGACTTGAGTAAATCCCTGTCTGTTTTACTATTAAAGACTG
>PA10000406 | AT5G23760 | Symbols:  | Copper transport protein family | chr5:8013242-8014129 REVERSE LENGTH=103
TAATACAGCATCAAGTGGCCTTTCCACTCCTTCATAAATACACCAACAACCCATCTTAGAAATTCATTCCACTTTAATTCTCTTCTTCTTCTGCTTCTTCATTTCTTCATTTCTTCATTCCACTCCATTCTACTCCATTCGTATCTATTCTGTAATAAATTTCCTTCTTCAGCACATGGAACAGAAGGTGGTGATTAAAATCCCGGCCATGGCCGATGCCAAGACGAAGCAGAAGGCAATGGAAGCTGCTACAGATATCCTGGGTATTGATTCGATCGCGGCCGACCTGAAGGAACAGATAATGACCATCATAGGCCAAATGGACAGCATTGCAATTGCAAAGAGGTTGAAGAAAATAGGAAAAGTGGAGATAGTATCAGTTGGGCCAGCAAAAGAAGAGAAGAAAGAGGAAAAGAAAGAAGAGAAGAAAGAGGAACCAAAGAAAGAGGAACCAAAGAAAGAAGAGCCAAAGAAAGAAGAGCAAAAGGCAGAGGAGAAGAAATAGCAACCTAAGAATCTGTTAACACTCAAATAATTTGAGTTTTGTATCATTTCTTCATGGAGTTATGTAATTAGACCTACCTAACTACCTAAAGAGAGGATTTGAGTGTGGAACTGGAAAGAGAATCCCAGCACGCAAGTGCAAGAAGAGAAAAAGATGGTTTCATTCTCTCTCGTCCTCTGCATGTTGTGGCTGGTGCCTGGTAGTGAATGTTGTTACTTGTTACTTTTACTGTGAGCAAGTTACATCAATGATAAAGAAACGTTCTATCGTTTAATCTGGGGGTAATAGCATTTGGTCAGCACCCAACTAAAACTTGTGTGTGGCCCACCTTTCAAAAAGCCTAAACTG
>PA10000407 | AT5G47120 | Symbols: ATBI-1, BI-1, ATBI1, BI1 | BAX inhibitor 1 | chr5:19136071-19137585 FORWARD LENGTH=247
GCTGCCCCAGCAAGCAAGAAGTCATCCCTGATGGCAATTCCGTAAATAACCAGGAAACAGGCCCCGGATTCTTTTCCATTCGAGAAACTTCGACGAAACCGCAACTCGAACCGATCTGTTTGTGTATATATCCCGTTTACGCCGTAAGTTTTCCTTGGAATTTTAGTTTTAGCGAATCGTTTGGAGATTTCTCGAGTTCTTCTTTTCATCTCATCTTGTTGGTAAAGTTCGTGACTTTTTCTGGTTCATCTTCTCTGATCTCGATCATGGATGCGTTTGCGTCGTATTTCCAGAATCAGTACTCTTCTGGAAGGGGATGGAGCTACGAAGCTCTGAAGAATTTCAGACAGATCTCTCCCGTCGTCCAGCAACATCTCAAACAGGTTTATCTTACTTTGTGTTGTGCACTGGTGGCTTCGGCCGCGGGAGCGTACTTGCATCTCCTTTGGAACATCGGTGGCGTGCTGACAACCCTTGGATGTATTGGATGCATCATATGGCTTATGGCAACACCTGTCTTCGAAGAGAGGAAAAGAGTTGGTCTTTTGATGGCATCTTCTTGCCTCCAAGGAGCTACTGTGGGTCCTCTGATAGAATTTGTTATTGAGTTGGATCCAAGCATCCTTGTCAGTGCATTTGTGGGGACAGCTGTAGCTTTTGGGTGCTTTTCAGCAGCTGCTACTCTTGCAAGACGCAGGGAGTATCTTTACCTTGGTGGGCTTCTATCAGCTGGCCTCTCTATCCTGTTTTGGCTGCAGTTTGCTTCTTCCATTTTTGGTGGCTCCACTGCGATCTTCAAGTTTGAGCTATATTTTGGGCTATTGGTATTCTTGGGATACATGGTGGTGGACACACAAGAGATCATAGAGAGGGCTCACCTTGGGGATCTGGACTACGTGAAACATGCCTTGACTCTCTTCACCGACTTTGTTGCAGTTTTTGTCCGAATCCTTATCATCATGTCTAAAAATGCAGTCGAGAAGTCTGAAAAGGAGAAGAAGAAGAAGAGGTCTTAAGAGAGTTGATGCATCCCTGTGTTTCTAGTTAGGTCTTTTAAGACGTGCAGTAACTTTATGAATTTGTCAATATGGTATGGTCAAGTAGGTGTCCGTATAATATGTCAAGATGTAAATCCTTACTCTACGAGGAGGAGAACATAAAACACGGGCTGGAGTTGATCTACAGAATTATTATTTTTTTTTTTTCACTTGATGAACTAGAGACTTCCTGCAAGATTTACCGTGTATTGTTGATGAACTGGCTAGCAACTTGTGGTGGCGCCTGTTTTTTAATGGTTGTTTTCTTTTTCTTTTTTTTTGAATTCTTTATTTTTCATTTAAGACACGTTA
>PA10000408 |  No Definition found
AGCAAACCACCACACACTTCCATGAAAAGAGATCTACAATTACATCCAAACATCCAAACGCTCCATCTCCACATAAAACCCCCAAACTACAACATTCCAGTTAAAATAGAAAAGCAAATCTCAGATCCATCAATCAAAGCAACAAAACAACAAAAGCCTAAAGAAAATCCATATCCACAAATAGCAATATCCAAATATCACATGCACGAAAGAACATTCAACTACGCCATCATCGGATCTCACACAAGCATCAGATCCTCTGATTCTACACAAATCGGATCCAAACAGAGCTGTAAAAGCTAAATCAACCTATATATACTACTAGATAACATCATCGACCCAATGAAAAATGTACCTAAACATAACGAAATAGCATAAATCCATGAATCAGAACAGAGATTTCAGCTATCTTTAACGAGAGAGCGATCCGAGCAGAAAAGCTGCCATGGAGACGAGAAACGCGACGGCGGCAGGAGGAGACACGCCGACGGCGGATGAAGCAGGAGCCGGAGACGGAGATTCTGCGCCAGAGGATTCTCCGAAGAGGGAGAAGCCGACGAGAACCGCCATGAGAGCGAACGCGAAGAAGCTTCTGGAAGCCATTGTCGTTAGGGTTTCTTCTTTGAGAGAGAGAGAGCGTCTTTTTTGCTTTTGGAGAATTTGGTAGGTCACTGCGGGAAGGGGAATTTATAGGGGAGAGGTGAATGACGGGCAGCGGGCAGCTGGTGCCGAGATGACAGCCTGGAATCAACGGCACGACAGT
>PA10000409 | AT1G74940 | Symbols:  | Protein of unknown function (DUF581) | chr1:28146284-28147065 FORWARD LENGTH=222
TTTGGCTGCCTGAATTTTGAATGGATGAGCACCACTGAAGTCCAATCCTCCCACTCACAGAAAGCCTGAGTCGAACACTCCAGGATTTGTACTATTGTAGGAGATACCATGCATAAAAATTAGCATCCTCCTATAAATGCAAACTAAGTGTGAGTCCCATGCATTGAAGGCGGATGCTGATTTTCACACTTTGTACATCTGCAGCTGAAAATCTCTCCTTGCAATATTTTATGTATGATTCGAAGGGCCTAGATGGGTGTACGTTCTATACTGCAAACAACACTTCAGTCGTAGAATGTGATGTTGATATGATGAGTGGTCCATATCTGATAGAAGAATGCTTTGATGATGTTTATGAGGAGTGGTCCACATATGAGAGGTTTAGCTTGGACGACTTGTCTTCTCATCACTGTATTTTTTTTTTTTTTTTCACTCCACTGATTCAACGATCTATAATATGAACCAATGCATAAATGCCAAATGTGTCAACTTCTACACCCAAATAACAACAATAAATGTCAATTCAATTACACACAACAACAGAACAATGAAAGTAAAATTTTAATATTATTTACAACAGTAGTTTCTGAATGTTCTGATGTGTTTAAATTGGCTTGGAGTCCCTTGCACTGCTTCTCAGAAGAAGAGGAGAAAGGGTTACTACTTTTCCTCTCTCTCTCACAAGCTACAGCAGAAAAAGCTTTCTCCTTTATATCACTTTTTCTTTTTCTTTTCTGTGTTGTTTCTCTCTTCCTTTCTTTGCTCTTTCTCTCCATCTCTCTCTCTCTCTCTCTTCATTATCACTTCTCTGCAAGTATGTTATATACAGAGTGATTGAAAATCCAATCTATTCTGATCAAGAATCGAAGGAACCGAGATCGACCCATTGAAGATAATCACCCAAAACATCACACCATGACAGAATCCAATGGAAAACGCCCTTGTCTCAAGCTCTCTTCTCTCTTCACCACCTTTCCCGATTCTCTCTGCTTCTCTGATGCCTTGAAATCCCCCAAATCGGCGATGGATAACAAGAAATCGCCTCGGAACTTCGAAGGAGGGGTCGTGGGGCTAGGAATCGTAGCTGCAATGAACGAAAGCAATGAAACCCACGACCCCTTTTCCTCTCCCATGTCGGCCAGGGCGGCGAAAGCCGCTTTGTCGCCCCGATCCGTTCCGATACCGATAGTTTCGAGCAAAACGGGTGTGAAACTCAGAGAACCCATGTCGGAAGTAGAGGGGATGCAGCTTTCTGAGAGCTATACGTGCGTGATTTCGCACGTTGGAAACGAACCGATCCAGAAGCATGAGTATTTTGAGAGGACGGTTGGTGATTACATGGAGAATTTCGGGCCGCCCAAAATTATGGATTGTGGGGTGACTGTGCCGGTCGCGGATTTCTTGAGTTCTTGTAATCTGTGTAGGAAGAAGCTTCATGGATTGGATATTTTCATGTACAGAGGAGAGAAAGCCTTCTGTAGTGCTGAGTGTAGACGCCAGCAAATTCTAAGCGACGAACACAAAGAGAAGTGCGGGTATGAAGCATTGAAGTCCCTTGATTACTCTTCTTCTCCCTGTTCGGACCCAAGGATATTCTCCACAGGTGTTGCAGCAGCGTAATAACTATATATAATATAAAGAATGGCAGTTGAAAAAACAAAAAAAAAAAAAAGAAAAAAGCAAAAATAGAGAGACAAGAAGAAGAAGTAGA
>PA10000412 |  No Definition found
GGTTTTTTTTTTTTTTTTTTTTTGTTGAGGGGCGGGGGCGGCATGAGCTGCTACAATCCATGGTCTAAAAATGGGAATCCATGAACACCACATACATCCCACCACAAACAACAAAAGATACCAACGAAAGATGGGTCTTCAGTGTAGAAAATCCTAAAACTTCAAACAACATAATACTTAATAAAGCAATCCCATGAAATGCACTGGATACCAAGATTTCTCAAATCCTCACTAGTAGTTACTAAACCTATAAACGCTGAACAGAGAACAGGATATGGCTTCCCTAGTATACCTTCTCAGCAACAGGCAAAGGAGATGCATATGCAAACATCCCCAATCCCCTGCAACTAGTGATGCTTTGATGGCATTTCAAGAAAACCAAATCCTGTTGTCTCTGCCAGCCTACTTGGATCTCTGCCTCATCTT
>PA10000413 | AT1G01620 | Symbols: PIP1C, TMP-B, PIP1;3 | plasma membrane intrinsic protein 1C | chr1:225986-226960 REVERSE LENGTH=214
GGATGACCATTGGATTTTCTGGGTAGGTCCCTTCATTGGTGCTGCCCTTGCAGCTGTATACCACCAGATAGTCATCAGAGCAATTCCATTCAAGAGCAGGGCCTAAATTAATTAACTACCATCATGATGCTGGATTGGATTTGTTTTTCTTCTCTTTTTTTCCATCTTCTCTTTTCAATTATTGTAAATCTGTACCTTTTGTTTCTTCTTCCTTCCCTATGTTGATGACTGTTGTTATGACATGGACATTGTCGCCTTATGTGTAAGTTGAGTTTTCTTGAGTGGTAAATGCTTGCAAATTAAGTTATGCTGTCTGTTGTTTTTCCTCATGAGACTCTCAGGGCAGTCTGAATATGTAAAATGAGATAATACAAACAAGCAGTTCTCTACATTGATAGAGGATGGTCAAAATCACCCTAAACATTCAAAGGATG
>PA10000414 | AT4G08685 | Symbols: SAH7 | Pollen Ole e 1 allergen and extensin family protein | chr4:5550563-5551259 FORWARD LENGTH=159
AAAAAAAAAAAAAAAAAAAAAATCCAATTTCCGATCCATTTCTATCATACAAAATAGAAACATATCAATTCTACCAATATATACATGCCAATGGAGATTTGAGGTCCATCCACAGATGCAATTATATACATGTAATATTATGCCAAACACTAATGATGTGTGGAGAAAAATATACCATGGAATGCAATGCTCAAGCATAGATATATAGGAATCATAAGGAAACCAACTTGTTTGAAACCATAAGACATTAAGTATAAAAGTCACAATAGGTGACTGACATTACACTATTAGAATAAAAATAATTCAAAAACATCAAACGAAAACAGTAGGGAATATTTCATAACTCCAGCATCATTCATCAAACAACAGAATATTCAAGTCCCTCAGTCATCGAATTCCTGGTATTCCTTAAGCAAATCAGTGCAGCCAGCCAAGGGTGCATCCTTCATGAAGCCCATGTTATTAGCATAACGGTTGTCAGAAACAATACCATTGTTGTGGGTGAGAGCCAAACGGGCACGATCACGGCCTGGTGCAACAGTGGTACAACCCTGTTGGGGGCTGCTCACAAGCACTGTCTCACAGATCTCATTCTCGTGATCGCCTGAGATAGGGATCTTGTATGTTCCAGTGTCATCTGTAACTCCCTCGCAGCTGTATGTAGTTTTGTCACTCTTGATGTCTCGGCATTTCACCATGACTCTAGCACCATGGATGTAAGTAGTGGCACTAGTTTCAAAGCCAGCTTGGCAAGTATCACAGTAGACTCGACCCTGCACAATAAAGTCGGTCTTGGCAGGGCGGGCACAAACCAGTGCAGGGAGGACACAAAGAGCAATCAACACCACCAACCTCATTGCCATGGATTGAAAGCTTCTGAAAATGAAGAGATTGAGAGAAATGGAGATGATGAGATGATGGAAGGGAAAGAGGAAGGTGACGACGACAAAAGAAGGGAAGGAGAGCATAA
>PA10000417 | AT1G54410 | Symbols:  | dehydrin family protein | chr1:20310305-20310601 REVERSE LENGTH=98
TTCCAACCCATTTTTCATTTCAACCTTATCCACAAAAGTCTTTCCATCCCCACCCTGCCAAGCGCCACCCCATTATTATCTAGTCATGCAATACCAACCACAGTACAGAATACACCAAAGTTATATGTATTAAGACAGGAAATGGTATAGTACAAAGCTTATTGGTTGTGCATATAAGGCACTAGTAAATACTACACAAAGGCGGTATTCTTCATTCATTCATACTATGCTCCTTCCCTGTTACACAACCTTCTCCATTATCAACACTTAGTCACTGTCGCTGTCGCTGCTGCTGTGGCCATGATCATGGCCGTGCTCGTCCTTCTTTTTGTCCTTGTTCTTCTTCTTCTTCTTCTTCTTGTCCTTGCCCTCTCCTTCTCCGCGGTGGAGATTGTCTTTTATTTTGTCGACGAAGCCTCCTTCACCCTTGTGTTGCTCCCCTTCGTGGTGCTTGTGTTGCTCTCCTTCGTGGTGCTTGTTCTTGCCCTCCTCAACCCTGTGCTTGTCCTCCTCTTTCTTGTTGTCTCCACCCATGTGGAGAGCGTCCCCGATCTTGTGAATGATCCCAGCCATCTTCTTCTTTCTTCCTCTGTTGTGTTAGAGCTCAAAGATATCAAATAAAAGGATAACAATGCTTTTGTGGTGGTGATGCACAGATCTGTCCCCGATCTTGTG
>PA10000418 | AT2G23810 | Symbols: TET8 | tetraspanin8 | chr2:10135859-10137352 REVERSE LENGTH=273
TCTCTCTCTCTCTCTCTCTCTCTGATACACAGGGAAAGATGTTTCGCATAAGCAATAATCTCATCGGAATCCTGAATTTCGTGACCTTCCTCCTCTCAATTCCCATCTTGGGCGGAGGAATATGGCTCAGCACAAGAGCCAGCACCGACTGCGAGAAGTTTTTGGACGGACCCATCATCGGTCTCGGCGTCTTCCTCATGGTGGTGTCCTTGGCCGGCCTCATCGGCGCCTGTTGCCGCGTGACTTGGCTTCTCTGGGTCTATCTAGTTGTGATGTTCCTCCTCATCATCCTCCTCTTCTGCTTCACCGTCTTCGCCTTTGTTGTTACGAACAAGGGTGCTGGACAGGTTGTTTCCGGGAAGGGATACAAGGAGTATAGGTTGGGGGACTACTCGAATTGGTTGCAGAAGAGGGTCAACAGCAACAAGAACTGGAGGAAGATCCAGAGCTGTTTGGCAGATAGCAACATTTGTAAGAAACTTGGGGAGTCTCAAGATACGAAGGATGAGTTTGATCAGAGGAATTTGTCGCCTATTCAGTCTGGTTGCTGTAAGCCACCCACTGAGTGCAACTTCACATACGTGAGTGCAATTGAGTGGACCAAACCAGCTGTAGTCACAAACTCAAGCTCAGACTGCACGGCATGGGACAACGATCAGAAGACGCTATGCTACAACTGCCAGTCATGCAAAGCAGGGTTCCTTGCGAACCTAAAGAGGGACTGGAAGAAGATTGCTGTTCTCAACATCATCATCCTCGTTGCCCTCATTATCGTCTACTCTGTTGGATGCTGCGCTTTCAGGAACAACCAAGAGTATAATGCCTTCCCCAAGTGGAGGGGTGGTGGTGGATACACTTAGGAGAAGGGATGGATGGATCCATAAAAATCTCATTGTCATATGCTCTTCTTGTATTAGGACACACTTCCTTCATTCTCCGTCTGCTTGCTTATGACTGACAATTCTTTTCTTTTTTTCATCTTTCTGTGTATAGTCTTTGGGACTGTATTTTCTGCTGGTTATGTTGTAGTAGTCTCGAGCTTTTGAGGCAGGCAGGTTTACATTTGGTAGATTTGTCATGTAATGTTTCTTAAGCAATATGTTATCAGTTTCTTAGCAGCACAGACCAACTCAGTTTTCTTACATGTTTAGTGTCTTTAGTCTAGAGCTTTTGAGGCAGGCAGGTTTACATTTGGTAGATTTGTCATGTAATGTTTCTTAAGCAATATGTTATCAGTTTCTTAGCAGCACAGACCAACTCAGTTTTCTTACATGTTTAGTGTCTTTAGTCTAGAGCTTTTGAGGCAGGCAGGTTTA
>PA10000419 | AT5G66190 | Symbols: ATLFNR1 | ferredoxin-NADP(+)-oxidoreductase 1 | chr5:26451203-26452616 REVERSE LENGTH=262
TAGTAGCTCACTGCTTTACAAAGAGGAATTCGAAAAGATGAAAGAGAAGGCACCCAACAACTTCAGGCTTGACTTTGCCGTAAGCAGAGAGCAGACAAACGAAAAGGGTGAAAAGATGTACATCCAAACGAGGATGGCACAATATGCTGATGAGTTGTGGGAACTACTAAAGAAAGACAATACCTATGTCTATATGTGTGGGTTGAAGGGAATGGAGAAGGGGATTGATGACATTATGGTGTCATTGGCTGCCAAAGAAGGCATTGATTGGATTGAATACAAAAGGCAGTTGAAGAAGGCAGGGCAATGGAATGTTGAAGTATACTGATGCATAACTTACTGGGACAAATTGAAGAGGCCTTCTTCCTATGATTTCCTCTATATCTTCTGTGTAGATAGGTAACTCTGCTTTTGTAATTTCTCAACTTCTTATAAAGCACCCATATCGTCATGGCCTTGCAAGTACTGTTGAAGAGGAATCATAAAGTCTTGCGCTAGCTTATGTTAGATTGACAGTCAGAAATTGGTGATGTACCCTTGTCTGACACTTCATGGTATCCGAGGTTCTTGCAAACTTCAATATCTTGTAACATTCTCAGTTCCATCGATAAATTTCATCCTTTTCCCCCCCAAAGCTGATAAATTTTAAGTTCACAAGTTAATTTGTGCTGAATGAATTACACTGTATATGCTTTGAGTCTTTTCAATTGTTTTGGATGCTTTTATGAGAGAGAGAGAGAGAGAGAGAG
>PA10000420 | AT5G66190 | Symbols: ATLFNR1, FNR1 | ferredoxin-NADP(+)-oxidoreductase 1 | chr5:26451203-26453012 REVERSE LENGTH=360
ACGGCAAAGTCAAGCCTGAAGTTGTTGGGTGCCTTCTCTTTCATCTTTTCGAATTCCTCTCTGTAAAGCAGTGAGCTACTGGTTGGAACACCCAAGAAGAGCCAAGCAAGACCATTGAACTTGTAGTCATCATGCTTCTCAAAGAACATCTTCCACAAGAATGAGCGGAATGGTGCAATTCCAGTTCCTGTTCCAAGCATTATAATAGTGGCACTAGGATCAACAGGCATAAGCATTTCTTTTCCAACAGGTCCAGTAATCTTCACTTCAGCACCAGGAATCAAGTCACAAAGAAAATTTGAGCAAACTCCTTTAACTATTTCCCCCTGTTCATTTGTATAGACAAGCCTCTTTACACAGAGAGAAACAGTCTTGGAATCTCCAAAGTCGCCAATAGCACTGCTTGCAATCGAATACAACCTCAACTTGTGTGGCTTTCCATTCTTATCAACCCCATCAGGAATTACACCAATAGATTGACCTTCTCTGTATGGAACCTCCCCCTCAGTGCTAAACACCATATGCCAGGTCTCTCCAGGGGCATCATCACCAGTGATCTTGGTGTTGAGCAGGCACCTGCCAATATAAGGGTTCTTGGGCTTGAACTTGTTGACCACCACACCTTCCTCATTCTTCTTAGACACCTTCTCTACCTTGGCCGGTGCTTCTGTGGTCACCTGTGCCCTGATAGGAACAACCACTTTTCCTCCACCACACACATTCCTAGAATACAAGCATGTTTTGTGGAAGCTGATTCTTTCTGAAGAGGTGATGGAGGCTCTACTAGAGAGAGAAGTGGACTTGGAAGAGGGGAGAGAGACAGCAGCTGAGACTGCAGCAGACATGGTTCTGGTGTTTGAGATAGATAGAAGCAGAGGAGAGACTTGGGTTTGTACTGTTTGAAGATTTCAGATGGTGTGGAGCTTTTGGAGGAAGGGGAAATGGAAAGATGTGGAAATAGAAAGATGGGGATGAAATGAGGATTAGATGATTGAATTGGGTGGAGGAGAATGCAGTGGTCA
>PA10000421 | AT2G23090 | Symbols:  | Uncharacterised protein family SERF | chr2:9829657-9830274 REVERSE LENGTH=78
GAAATCGAGAGGAACAAAACCCTTTTCCTCTTTTCGTGTCGTGCCTTCCTCCTTCCTTCCTATCCTTGTTCTTCAAACGCTTTTAATCCCTTCCACGCCCGCTTCTCCTTCAGATTAGGGTTTTGTTCCTCTCGATTTCTCCCAAATTCACACAGACATGGGAGGTGGCAACGGTCAGAAAGCCAAGATGGCTCGCGAAAGGAACTTGGAGAAGCAGAAGGGCGCCAAAGGAAGCCAACTGGAATCAAACAAGAAAGCGATGACTATCCAGTGCAAGGTATGCATGCAGACATTTATTTGCACCACTTCGGAGGTGAAGTGTAGGGAGCATGCAGAAGCGAAGCATCCAAAATCCGATGTGTCTCAGTGCTTCCCGCATCTCAAGAAATAATTTGCGAGCATAAAGAGAAGGTGTAGATTGTTGGGCTTTTACCATTATCATCCGAATACATCTAATTTGATTTGCAAGAAATCCAGTCACTCAAAATGGTGTTTGAGAACAATTGTGGAATGTGTTTGATGTTCGTGATGTTTCCTTTTTAGGTGTATGTTCTTGGATCAGTATATGAGTTAAAACTTGGTGTTTCATTAATTAGCTGGCAGGTTTATTTCTCAACCCTGTGGTCTCTATTCTGGTCTTGCGTGCTGCAAATGTGTTTGCATAAGTTTCTACACACTACTATAGACGTATGACAAAATTGTCAGTCAATGCATGAGCCAGAACCATCATGGATGGAAGAGGTGGACTCGGCATGCCCCCATAGTTGTGAAAGTACACTTGGCTCCATTTCTTCCATATCATCACGTGGTAAATGCCAACTATACTTTTGATTGCATTGGCTATTTCTACATCCATC
>PA10000422 | AT5G60390 | Symbols:  | GTP binding Elongation factor Tu family protein | chr5:24289226-24290675 FORWARD LENGTH=449
TTTTATAGGCCATTTTGCATCTCCTTCGCAAACTCTCTTCGAGACTTCGCTTCTCCTCTCCTCTTCAGTTCTCGGCGAGTCGCTTTTAGGTTTTCTTCGCTTCGAGAGCTCTTTTGCAATCATGGGTAAGGAGAAAGTTCACATTAATATTGTGGTCATTGGCCATGTCGACTCTGGCAAGTCGACCACCACTGGGCATCTTATTTACAAGCTTGGAGGTATTGACAAGCGTGTCATTGAGAGGTTTGAGAAAGAAGCAGCTGAGATGAACAAGCGTTCATTCAAGTATGCCTGGGTTCTTGACAAGCTCAAGGCTGAGCGTGAGCGTGGTATCACTATTGATATTGCCTTGTGGAAATTTGAGACTACAAAGTATTACTGCACTGTTATTGATGCCCCTGGCCATCGTGACTTTATCAAGAACATGATTACGGGAACTTCTCAGGCAGATTGTGCTGTCCTTATCATTGACTCCACCACTGGTGGTTTTGAAGCTGGAATCTCCAAAGATGGCCAGACCCGTGAGCATGCCTTGCTTGCCTTCACTCTTGGAGTCAAGCAGATGATCTGTTGTTGCAACAAGATGGATGCCACAACCCCCAAGTATTCTAAGGGGAGGTATGATGAAATTGTTAAGGAGGTGTCTTCATACCTCAAGAAGGTTGGCTACAACCCTGAGAAGATTCCCTTCGTTCCCATCTCTGGTTTTGAAGGCGATAACATGATCGAGAGATCGACCAACCTTGACTGGTACAAGGGCCCAACTCTTCTTGATGCTCTCGACATGATCCAGGAGCCCAAGAGGCCTTCAGACAAGCCACTTCGCCTTCCACTTCAGGATGTCTACAAGATAGGTGGTATCGGAACTGTCCCTGTGGGACGTGTTGAGACTGGTGTTCTTAAACCCGGTATGGTTGTCACCTTTGGCCCTACTGGACTGACCACCGAAGTTAAGTCTGTTGAGATGCACCATGAGGCCCTCCAAGAAGCCCTACCTGGTGACAACGTTGGCTTCAATGTGAAGAACGTTGCAGTTAAGGATCTCAAGCGAGGTTTTGTGGCATCAAACTCCAAGGATGATCCTGCCAAGGAGGCTGCAAATTTCACATCACAGGTCATTATAATGAACCACCCTGGGCAGATTGGCAATGGATATGCTCCTGTCCTTGACTGCCACACCTGCCACATTGCTGTTAAGTTTGCTGAGATCCTGACCAAGATTGACAGGCGATCTGGTAAAGAGCTTGAGAAGGAGCCCAAGTTTTTGAAGAACGGAGATGCTGGGTTTGTTAAGATGATTCCTACCAAGCCTATGGTGGTTGAGACTTTCTCTGCCTACCCTCCACTTGGCCGTTTTGCTGTGAGGGACATGCGTCAGACTGTAGCTGTTGGGGTCATTAAGAGTGTTGAGAAGAAGGATCCTACAGGTGCTAAGGTAACCAAGTCTGCTGTTAAGAAGAAGTGAACTATGCAGCCAAATGCGGGGGCGGTCATTAGAGACCACAACTATTATTACTTCAAAAACTCCATATTTTTGCTACTATGGTTTGGTTTACAGTATTTAGTAGGTTGTGTTTTATGTAATGCTGCTATTTCATCTCCTTCGCTGATTACCCAGCATTGGGTGCTAGACAGGCGGTGGCGAGGAGCTTTTAGCGGTGTTTCCTTTACTTAGTTCTTTTTCTTTATTTTTCCCTGTTTCCTTTTTATTTAACTGCGGTGTGCTGAGAACATAATTTTACTTTTGAGTCCTTTTAAGTTGCTTGGATTTGGTGGTGGTTCTATTGATTGCCATGTTTTCATGTCTTGCCTGGTTGGGTTTTTGCAGTATGAACTGGTAATATGAATCTTAGTACATCTAATGTTATGTTGTTCCCAGTGTTTCAAATCACTTTTTTCGAGGCATGTAAAAGCTTTAACCCTTGCATTTGAGTTTGTAATAATTATCTGGGTCTTTAGACCCTCTTGTTATGTTCTTTCATCGATAATTTTCAGTTTTTTAGAATTTGTGTGTTTACAAAAAAAAAAAAAAAAAAAAAA
>PA10000424 | AT5G60390 | Symbols:  | GTP binding Elongation factor Tu family protein | chr5:24289226-24290675 FORWARD LENGTH=449
TTTTATAGGCCATTTTGCATCTCCTTCGCAAACTCTCTTCGAGACTTCGCTTCTCCTCTCCTCTTCAGTTCTCGGCGAGTCGCTTTTAGGTTTTCTTCGCTTCGAGAGCTCTTTTGCAATCATGGGTAAGGAGAAAGTTCACATTAATATTGTGGTCATTGGCCATGTCGACTCTGGCAAGTCGACCACCACTGGGCATCTTATTTACAAGCTTGGAGGTATTGACAAGCGTGTGATTGAAAGGTTTGAGAAAGAAGCTGCTGAGATGAATAAGAGATCATTCAAGTATGCCTGGGTTCTGGATAAGCTCAAGGCTGAACGTGAACGTGGCATTACCATTGATATTGCCCTCTGGAAATTCGAGACCACGAAGTACTACTGCACTGTTATTGACGCCCCTGGCCATCGTGATTTCATCAAAAATATGATTACTGGCACCTCTCAGGCAGACTGTGCTGTTCTTATCATTGATTCAACTACTGGTGGTTTTGAAGCTGGTATCTCCAAGGATGGGCAGACCCGGGAGCACGCATTGCTTGCTTTCACCCTTGGTGTGAAGCAGATGATCTGCTGCTGTAACAAGATGGACGCCACAACCCCAAAGTACTCCAAGGCTAGGTACGATGAAATCGTTAAGGAGGTGTCTTCATACCTGAAGAAGGTTGGATACAACCCTGAGAAGATTCCATTTGTTCCGATCTCTGGTTTTGAAGGCGACAACATGATTGAGAGGTCCACTAACCTTGACTGGTACAAGGGCCCAACCCTCCTTGATGCACTTGACTTGATATCCGAGCCCAAGAGGCCCACAGACAAGCCATTGCGTCTTCCCCTTCAGGATGTCTACAAAATTGGTGGCATTGGAACTGTTCCTGTGGGACGTGTCGAGACTGGAGTCCTAAAACCTGGAATGGTTGTCACCTTTGGCCCAACTGGACTCACCACTGAAGTCAAGTCTGTGGAGATGCACCATGAGGCTCTCCAAGAAGCCCTCCCTGGTGACAATGTGGGCTTCAACGTGAAGAATGTTGCTGTTAAGGACCTCAAGCGAGGTTTTGTTGCATCCAACTCCAAGGATGATCCTGCCAGGGAGGCTGCAAATTTCACATCGCAGGTCATCATCATGAACCACCCTGGGCAGATTGCCAATGGATATGCACCTGTCCTTGACTGCCACACTTGCCACATTGCAGTCAAGTTTGCTGAGATCCTTACCAAGATTGACAGGCGTTCTGGTAAGGAGCTTGAGAAAGAACCCAAGTTTCTGAAGAATGGTGATGCTGGAATGGTTAAGATGATTCCTACCAAGCCCATGGTGGTTGAGACCTTTTCATCGTATCCTCCCCTGGGACGTTTTGCTGTGAGGGACATGCGCCAGACCGTGGCTGTAGGAGTCATCAAGAATGTTGAGAAGAAGGATCCAACAGGTGCCAAGGTCACCAAGTCTGCTATTAAGAAGGGCAAGTGAACCGGACAGTCAGGCAAGAAAGCTGCCATTGAAGGTGGTTACTATTGCTACTTAAAGAACTCAGTCTATTTACTCTTTATATGCAGTTTTGAATGTTTGGTAGGTTTTGTTTTATGTTATTATGTCTCATCTCCATGGCTGGGTAGCCAGAGTTGGGTGCTCGACAGACGGTGGCGGGAAGGGACGATATATGGAGTTTTGTGTTATGTTTTGTGTTTTTTTTCCCCGGTGTGTTAAAACTTTTAATTTTCACAAGCTGTTGGATTAGACTTTTGTTTCATTTGTTTCCTTCTGGGTTTCCCATGATGCTTAGGAAGAGAATGCTTGACAGGTCAGTGTCAAAGCTATGGAAATGTTCTTTTTTTAGCGAAAAAAAATTTGTTAGATCGATCCAGCTTCATTTTTGTATTTGCAATATTACCTATAGGTTTTCCTGATGTTTTAAAAAAAA
>PA10000448 | AT4G13940 | Symbols: HOG1, EMB1395, SAHH1, MEE58, ATSAHH1 | S-adenosyl-L-homocysteine hydrolase | chr4:8054931-8056676 FORWARD LENGTH=485
AAAAAAAAAAAAAAAAAAAAAACACTCTTCCTCATTCCCCCCATCCCAACCCATCATCAAATAAAAACTACTAGCACACAAAAGCTTCAACTGAAAACAGAGAAAATAAAAACAAGTAATGACCGTTGCTGTTGTCTCCTCTCTTCTCTCTCTCTCTCTCTGTCTCCTTTCATACCCTCTCCCACTCAATACCTGTAATGGGCAGGCTTGTAAGGGCCCTCTACAGGGACACTGATGTACTCAGCCTGATCCGGGGTGAGCTTGGTTAGCTTGGCTCCGAGCTTTCCGAGGTGGAGGGCTGCCACCTTCTCATCAAGGTGCTTGGGAAGCACATACACCTTCTTCTCATACTTGCCACTAGCCCTCTCCTTCCACAACTCCAGCTGTGCAATCACCTGGTTGGTGAAGGAGCAGGACATGACAAAACTGGGGTGCCCGGTGGCACATCCAAGGTTCATAAGGCGTCCCTCTGCAAGGACAATGATTCCAGAGTTGCTCTCTGGGAAAACCCATCTGTCTGTCTGAGGCTTGATTGTAATGCGCTTCACGCCTGGGTAAGTCTCCAGCCCTATCACGTCAATCTCATTGTCGAAGTGACCAATGTTGCAGACAATGGCATTGTTCTTCATCTTCTTCATGTGGTCGACCAAGATGATATCTTTGTTCCCAGTAGTCGTAACAAAGATGTCTGCTTCTGAGACTACATCTTCAAGTGTACGGACAGGGATCCCTTCCATCAAAGCCTGAAGGGCACAGATAGGATCGATCTCGGTCACGATCACACGGGAACCAGCCTGCTTGAGTGCAGCAGCGCAGCCCTTGCCAACATCTCCATACCCGCAGACGACTGAAACCTTGCCAGCAATCATGACATCGGTGGCCCTCATCAGACCATCAGGAAGGGAGTGGCGGCATCCATACAGGTTATCAAACTTGCTCTTGGTGACGGAATCGTTGACATTGATGGCAGGGAAGAGAAGCGTCCCATTGGCCTGCATCTGATACAACCTCTTCACACCAGTGGTCGTCTCCTCAGATACACCAACAAGCCTCTGCTTCATCTTCTGAAACCTCTTTGGATCCGACTTCAACCCGTCCCGGATCAACCCGAGCACGATCTGAAACTCCACGTTGTCGGTCGACGCCGGATCCGGCAGCTTCCCCGTCTTCTCGTACTCCTCCTCCGCCTTCACACCCTCGTGGATGAGCAGCGTGGCGTCTCCACCATCATCGACGATGAGATCGGGGCCGCCGCCGACTCCCCAGTCGAGGCACCGCTCAGTGCACCACCAGTACTCTTGGAGGGTCTCTCCCTTCCAGGCGAAGACCGCGGCGGAGTCGCGGGCGATGGCGGAGGCGGCGTGGTCCTGGGTGGAGAAGATGTTGCAGGAGCACCAGCGGACCTCGGCGCCGAGTGCGGTGAGGGTTTCGATGAGGACGGCGGTCTGGATGGTCATGTGGAGGGATCCGGAGATCCGGGCGCCCTTGAAGGGCTGAGATGGGCCGAATTCGGTGCGGCAGGCCATGAGGCCGGGCATCTCCACCTCCGCGAGCTCGATCTCGAGGCGGCCGAAGTCGGCCTGGGACATGTCCTTCACCTTATACTCGCGACCGGAGGTCGTCTTCTCCACTAAGAGAGCCATTGATGCTGTTGCGGAGATGAGAAGAAGATAAGATCAGACTGAAATCTCTCTCTCCCTCTCTCTTCTTCTGCTTTTTCTTCTCTTTGTAACTAAAGAGAAGAGGACAGATGTGTGTCCCCCCCC
>PA10000459 | AT4G26850 | Symbols: VTC2 | mannose-1-phosphate guanylyltransferase (GDP)s;GDP-galactose:mannose-1-phosphate guanylyltransferases;GDP-galactose:glucose-1-phosphate guanylyltransferases;GDP-galactose:myoinositol-1-phosphate guanylyltransferases;glucose-1-phosphate guanylyltransferase | chr4:13499262-13501145 REVERSE LENGTH=442
AAAAAAAAAAAAAAAAAAAAACCCACGGAGAGATAAGAAGAAAGGCTTTGGTTCTCTTCCACACATCTCTTTTTCTGATCTAGATCTTCCTCAAATCCATACATCTGTGGCCCTTTCAACCCTTTTCAGATCTTGGGTTTTCTTCTTGAGGCCTTAATCTTCCCCCCCTTTTCACAGATTCTGGTTTCTTTGAAGATTTGTGAAGAAAGAAGAAGAAAAGGAACTTAGAAAGAGTGGCTTGAGAAGGGGGTTTTCGAAAGGAGTTGAAGGGATTATAGGGTTTTGGGGTAAAACCCAGGTTTGCAGAGTTGTGGGCATCACGGCTATACAAAGAGTTGTCCGCCTCATCGTTCATGCCCGTTCGGTACGACGCAAGGGTTCTGTAGCGCAGAGCAGCCCTTCGCCGCACGGCGGGCGGGGAGCCTTGCCTTCCGAAGGCGGGAGCCCGTCTGATCTCTTGTTCCTTGCCGGAGGAGGCAAATCACCCCTCGTTGCCGTTCCCTTCCTCTTCTCATCTCTCCCTAACGAAGAGTAAGAAGAAGAGGACACCCCCCCACACCCACTATATTAGGTTCTAGTTTAAATTCTCTACTTAACTACACTTTTTAAGATTAGATTGAGAGAAAAAAGATCGACCCAATTCGAGATTTGGAGATTTCAGCAGCCATCATGTTGAGCATTAAGAGGGTTCCTACTGTGGTTTCTAACTACCAGAGTGAGGAGGAAAAGGAGAGCGGATGTGGCCGGAACTGCCTTGGAAAGTGTTGCCTTCTAGGTGCCAAGCTTCCTTTATACACTTTTGGGAAGATGAAGGGTGGGAAGGATCTTAACCATGAGGAGATAGAGGCACAAGGTTTCTTTCTTGACACCTTGCTTCTTGGAGAGTGGGAGGACCGAATGCATAGGGGGCTTTTCCGATATGATGTTACTGCCTGTGAAACCAAGGTTATTCCTGGAGAGTATGGTTTCATTGCACAGCTGAATGAAGGTCGTCACCTCAAGAAACGGCCCACTGAGTTTCGAGTTGACCGAGTTCTTCAACCCTTTGATGAGAACAAATTTAATTTCACTAAGGTTGGGCAGGAGGAGGTGCTCTTCCGTTTTGAAGAGAGTCAGGATGTTGGGGCTTGCTTCGTCCAAAGTGCCCGAATGGAACCTACCAACGCTCCGAGTGTGGTTGCTATTAATGTGAGCCCCATCGAGTATGGGCATGTGCTTTTGATTCCTCGCATTCTTGAATGCTTACCCCAAAGAATTGATCGCGAGAGCTTCTTGCTTGCTCTCTATATGGCTGCAGAAGCAGGAAACCCATATTTCAGGCTGGGTTACAACAGTTTGGGTGCTTTTGCCACTATCAATCACCTGCACTTCCAGGCTTATTACTTGGCGGTGCCCTTTCCTGTTGAGGTGTCTCCAACTCAGAAAATAAGCAGTGTGAAGGGGATCTCAAAGACTGAAGTGAAGATTTACCAGCTCATGAACTATCCTGTTAGAGGTCTCGTCTTCGAAGGTGGAGATGCACTGGAAGATTTAGCAGATGCCGTCTCCAATGCTTGCATTTGCCTCCAAAACAACAACATTCCATACAATGTTCTCATCTCTGATTCTGGAAAACGAGTATTTTTCTTCCCTCAGTGCTATGCTGAGAAACAGGCTCTTGGAGAGGTGAGCTCAGAGCTGTTAGACACCCAAGTGAATCCAGCTGTGTGGGAGATCAGCGGCCACATGGTATTGAAGAGGAAGAAGGATTACGAGGAGGCATCCGATGATAATGCTTGGAGGCTGCTTGCAGAGGTCTCTCTGTCTGAAGAACGGTTCCAAGAGGTAAAGGCTTACATCTTCGAAGCTATTGCAGCACATGGGGAAGTTGAAGATAAGCCAGTTCTTGAGGAAGGAGACAAAGTAGAAGCCAGGGGCAGAGAACCCTTCAAAGCCATCCTTCCTGGGAAGGAAGAATGTGTTGTCCTTCAGTAATTAGTTGGTGTGCTACAATGGGGGTATGTGGTCTGTCTAGTTCGTCAGTCCCCTTGGCAAATAAAGCGACAGACGTGTTAGCTGTTGCCCATGTGTGTTTATTGTTGCTGCTTCTGCTACTCTGCGAATGCTTGATTTTCAGGTTTGGTTTGTGTTTCTATTATATGTTTAGAACCTTGTTTGGATTGTTGGTAAGAGTGCACGTGTTGACGTAATCCCCAGCACGTGTTGACGTAATCCCCATGGCTTCCGTTTGTATCTTGAAGACAGTAATGCATATGCTAATGTGTGTTGATAATACATCTATCCTATCTTTTATTTGTGGATTGGTAAACATGAACCTGTAGTTAAGAGAGAGACTTTTTTGAAAATGAAAAATAAAAGAAATGCTATCTGCTTGATCTTGTTAACCTTGAGTCATGTTAGGGAAG
>PA10000460 | AT5G60390 | Symbols:  | GTP binding Elongation factor Tu family protein | chr5:24289226-24290675 FORWARD LENGTH=449
CTTCAACGTGAAGAATGTTGCTGTCAAGGACCTGAAGCGTGGTTTTGTTGCCTCGAATTCCAAGGACGATCCAGCAAAGGAGGCAGCCAACTTTACCTCGCAAGTCATTATCATGAACCACCCTGGACAGATTGGAAATGGATATGCACCGGTTCTTGATTGCCACACCTGTCACATTGCTGTGAAGTTTGCTGAGATACTTACCAAAATCGATAGGAGATCAGGTAAGGAGCTGGAAAAGGAGCCCAAGTTCTTGAAGAATGGCGACGCAGGGTTTGTTAAGATGATTCCAACCAAGCCCATGGTTGTCGAGACCTTCTCTGCATACCCCCCACTTGGACGATTTGCTGTGAGAGACATGCGACAGACGGTTGCTGTTGGAGTTATCAAGAGCGTGGAGAAGAAGGATCCAACTGGAGCCAAGGTCACGAAATCTGCTGCAAAGAAGGGCAAGTGAGCCAATGGCGAAGGGGTGGATGGTGGTGGTGTTAAGTGTCTGCTGTTTTAAGTTTTTGCTCCTCATTTTCCAGTATAGTACTGTTTAGAAGTTGCCATGCAGTCTTTTTCGTGGTTAGGTCAGTTTTGGTACTTTCAATTTCATTTTATGTCTTGAGTTAATTGGGGATGGTATTATTTGAAGTTGTGTGTATTGTGAACCTTTATTTCTTTTTTTTCCCTAAAAGTAATGCTGCTCATCAGTTTGCATTCTCTACATATACTCTCTCCCTCTGGAGAATTATTAAATCTAGTTGGAATGGGCATATCGAGAACATTTGGCTGGCTTGGCACCTAATATATCAGGTTGGGGCTACGGAATCAGATTCAGTATATGGGTTTTGAGTTTCTCTCAGAAGAGAAAACTTGGTTGCCAGTGAAATAAATGGGTTATAGCAGAAGGGTATTGCAATGAAATGCAGTCAAACAACTTGCAGCATGAAGTGTCTGATTACTTGATATAATAGAGCCAGTGGTACAATTGGAACTTGTACAGCTTGGGCTGCAGGGGAATGACAATTTTTATCCATGCTGTCCTGATGGTTGGACTGCTTTGGGGTGGGAAATTTCTTGTCCTTTTAGCACTAGTCAGATTCTGGGTAATGTCTTGTAACGTTCCATTCTCATACCCTGTAACCTGGACTACAGAATAAATGGGCAGAGAGGCCAAGTAGCGCAGGGCACTTCTCTTGTTTTTGAAAGTTTCTCAATCTGAGT
>PA10000463 | AT3G47110 | Symbols:  | Leucine-rich repeat protein kinase family protein | chr3:17347103-17350296 REVERSE LENGTH=1025
CTGCATGGTTCAAATAAAATGATGCCTAATATTGTCATGCTTAGCATATAACTTCTGCTGCTCATACTGATGCTTTAATTGATAGAAGAAGATTTCAATGCATACAAATTAGAACTCTACATTATCAGAGCAACTATATTCTCTTTAAGTTGTTCCCCTGCAAGTAAGAAGATGTGATTCTCTCCTAACCTGACTGACAGTTTTATGAAAAGAACAAAAGAAACAAAACATATTTATGAATACCTATTGATCCAGAAGAATTTGTAAAACTGGAGACGAAACAAATGTCCTCTTTTATTCTTCCAAACTCATTCTGATCTTCTTCAATTTCATGACAACATCTCTCATATTGCTTCTTTCTTCTGGTGATTCTCTTGCACATGACAAACCTATGTGAATAATTGGCACCATAAGCTGTACAATTGTAGCAGGGTTCTCTTTTTCTTTTGCATCGCTACTACCATTTCTGTGGTTATGACTGATCTCCATTAGAAGAGTGTCGTCTACCACCTTTGTTACTGCATCGGGAAAGGCATCACCCACCCACTGAAGCAGGCTTGAACCTCGGGTAAACATCTCATCTGTGGGCTTCTTTCTTGTAAATGTCTCAAGCAAAAGAATCCCATAGCTGTAAACATCAGCGCTTGTAGATACCCGCCCATCCAAACCATACTCTGGAGCAATATACCCAATTGTTCCTAAAGTGGATGTTAGCATTTCAGGCTTGTCACCTGCCAAAAGTTTGGCGATTCCGAAGTCGCTTACATGTGCTGTCATGTCATCATCTAGAAGAACATTGCTTGGCTTCAAATCGCAGTGAACGATGGGCACTGAATAATCATGATGAAGGTACTCCATGGCCAATGCGACATCTATCATTATGTCAAGTCTCTGAATGAGACCAAAACATTTGTCATGTGAGTGTAGCCACTGATCCAGGCTTCCATTTGGCATGAACTCTAGTACTAGAGCTTTGAAATCAAGATTGGTGCAGGCTGTTATAACTTTAACAAGATTTCTATGACGAACATTGCACATCACTTGGCATTCCGCATCAAAACTCTCATGTGCTCCCTCTTGTTGCAACTTCAGTACCTTGACAGCTATATCCATTCCATCAGCCAGAGTGCCTCTGTACACCATACCAAAACTTCCCTCTCCAAGTAAGTTCGCCTCACTGAAGTTGACTGTTGCATGTTGAAGCTCATGTATTGTGATCATTTTCCACTGGCCAATTTGAAGTGATCTATCAACAGTTGCAGGGCTTTTCACTTTCTTTGCTCGACAAATCAACAAGATGGAGAAGCATATAGCTGAGAATAAGATAGCACAGATGATTGGGACAACAATTTTAACCACATGAGATCTACTAGGCCTTGTTTTTGCTGAATGAACCTGGCAAGGTGGAACTTGGAATCTTGGTGATCCACACAATGCTTGATTACCCCTGAAAGATTCATGGGTAAGATTCGCGAAAGCCCGTCCACTCGGTATTTCTCCTTCGAGTTTATTAAAAGAAAAATTCATAAACTGAACATCTCGAAGCGCCTCAAGGGACTTGGGAATCACACCGGATAGAGCATTTGAAGAGAGGTCGATGTATTCGATGATTACCAATTGACCAAATGATTTGGGAATAGGACCTGTGAATAAATTCTTTGACAAGTCAAGATACAACAAGCTCTGGAGGTTTCCCAGCGCCTCCGGTATGTCACTGGATAAATTATTTGAAGAGAGATCCATGGCATACACGTTTTTTAGATTACCAACTTGAGGATGAAGTGGTCCATTTAGAGAATTCTGTGACAAGTTTAGACCTCTTAGATTTTCAAGTCCCCAAAAACTTGAAGGTACTGTAGAAGAAAGCCTGTTGGCGGCTAGAGAGAGCATTTCCAGTGTGGTGAGGTTTGAAATAAATCTGGGTATGGACCCAAACAACATGTTTTCCCCAAGATATAGTTCTCCCAATTTCCCCAAGCTACATATCTCAAATGAAATTGGCCCTTCTATTCTGTTCCTTGTAAGGTATAACCTTTCTAAATTTTGAAGCCCTCCGATTGAGGCAGGAATAATTCCATTCAAGTCATTATCATTTAAACCCAAGTACAACAAGCTACTCAAATTACCCAACCCCTGTGGAATGCCGCCCTTAATCCCACAAGATGCTGAGTCCATGACTCTTAGGTTGTCTGATAGGTTTCCAATGGTTTCCGGGAGATTACCATTCAATGGGTTGGATCTCAAAATCAAGTACTCCAAATTCCTGCAGTTAACCAAGGAAGTTAGAAAACTAAGCTCGGTCCTGCCGGGTTCATTAACTAATTGGTTGTTTTGCAGATTCAGGTGCAGCAGCTGAGTCAGATGACCTAGTGTTGAAGGCACAGGCCCACTGAAGCTGTTGTTGGAAATCTCTAGATAGGTGATCTTTGAAGCATTGGAGATGGAAGAGGGCAGCACCCCAGTGAGCTGATTGTGAGAAGGAAGACAAAAGAAAGAACGAGGAAAATCACAGAGGACTGAAGAAGAAGAAGAAACCACCGAAAGCCGAGAGAGATCAGGCGAAGATGTCTTGGCAAACGTACATCGACGATCATCTGATGTGCGATATCGACGGCCAACATCTCACGGCGGCTGCGATCATCGGCCACGATGGAAGCGTCTGGGCTCAAAGCACTTCATTTCCTCAGTTTAAGCCTGAGGAGATTAATGGTATCATGAATGACTTCAATGAACCAGGATATCTCGCCCCTACTGGTTTATACCTTGGGGGTACAAAGTATATGGTAATTCAAGGAGAGCCTGGAGCTGTCATCCGTGGAAAGAAGGGATCGGGCGGCATCACCATAAAAAAGAGCGGCCAAGCTCTAATTATCGGAATTTATGATGAACCCTTGACCCCAGGCCAGTGCAATATGATTGTGGAGAGGTTGGGTGATTATCTTATTGAACAGGGCATGTAGCTTGGTTTGCTATTTGGACCTGTAACTTTCTTACCTTTTTCATGGTGGGGCTTTCTTCATCTCATTTTATAGTCATGATATGGCACTGGAGTTTGTTCTGCAGTCAATAACCTTAAAAGAGGACTTTGTATTTAAGGTGGTTGTGTTCGTCTTGTTACTCCATGTTTCTTGCATTTTGTGTGTTATTCTCCTTTCTTCCAACTGGTTGCGTTTGTGTTTGTTGTGACATACCCATTGCGATATCAGCTTTAAAAAGATTTATTGTGGTGTTTTATATGTTTCTTTCATCCTTGATCTGCTGAATAGGCATGAATGATTGTTTTATCTCTATCTGACATTGCAAAGCAAATTACAAATGAATTCAGAATGTATTCTTGGTTTCGTGGGGTTGGATACTGTGGTTAGTGTGGGGCCGTTGGTCTGTCTATGGATGTTGTTAGTTGCTGGGCAAATTCTGTTCTATCACAGGTGCAGTGCCTTTAGTCCGTTGGTCTGTCTATG
>PA10000465 |  No Definition found
AAAAAAAAAAAAAAAAAAAAAAAGCCCAAAAAAGGGGTGACAGTTGAATGAAATTGAACAGTCCCCACTCAACCTAACTAAACGGTTCCATCTGTAGTTCATAGTTGATTCGACTCGCCATAACACGTAGCAGACTGGACTCAGAAGGTACTGAGTCAAAACAATTCAGACTGAGTTTGCCAAAGACTTGGCCAAACTGGCCCTCATTACCGAGTTTGATGAACTTCCATGGCCATGTTTTAGAGCTATGGCTTCCACCTGATGCGTAAACTGGGCCCATTTTGCTTTCAGGTAAAAAGTGAGAAACAGAAAAGCCCCAACGGTGGGCCACACCTAACCATGGTTTTGACTCTTGATATTGCAAATGTGTCAGAAGCTACAGCTAACAGGAGCCTGAGATTGGGGTTTCTGAATTCTGAGTGAGGGAGGCCAGTAACTTTGAACAATAGCAATCAAGAAATCTTGAATCCAACCTGATACTTTCCATTGATAAATGAAAATACAACCACCTCACTTCCAGCTTTGCTGGAAGCATCTATTTTAACTTTTATCACACCTTACAAATCATACCAGGCAATCAACTAATCACATAATCCAACCGCTTTGATTACATCATCCTTGAATCAAACGTCTCTTGCCACAAGGGACTATAACTATACCCATGCTCAATGGATGAATAATCTCCAGAGCAAAAGGTAGAGTAGTCTCCTCCATATACAAATTCACCCATCTCAACATCATCTCCACAAGTTTCCACATACCAATTGCCCATGTCAACACAGTGAGAGTTGGTAACCATATCCATATCAACCCAGTCGAATGGATCATTGATTTGGCCATCATCCAATCCAACGGTTCCCAATACATGATCCATCCAATGTTCATGATCTTCATGATACTCTGGCTCAGCTAGACCGCCACTACCGCGGACTGAATTGTGATCAATCTCTGCTTCGAGGGACTGGATGACGCATCCCAGCCGTTCATCCTCAGCCTCCTGCACCTGTGACTCATCAAGTAGAGCCATCAGAAGATCACCATCAATCTCTGGGCCATCTTCAATAGCAGGCTCCCATCCTTGAGACGGCACAGAAGCCATTATCTTCTTCTCCTGAGAATGAATTGAAGATACAAAGATTAAGAAAACAAAGAAGAAGAAGAAAGGAATGAGAAGAAAAGGTCCTGAATTGTGCCTCCCCTGGG
>PA10000466 | AT1G11840 | Symbols: GLX1 | glyoxalase I homolog | chr1:3995928-3997518 FORWARD LENGTH=322
AGGGTTTCTCACTGTCCACTCTCCAGAGCTCACTCACCTTTACATCTATCTCTTGATCTTGATCTTGATCATATTTCGATTGAGTTATGGCTTCTGAAGCTGGAGCTGAAGCAGGGGCTGTTCCTGCAGAGAATGTGTTGGATTGGGTACAGAAAGACAAGAAACGAATGCTGCATGCTGTTTATAGAGTTGGGGATCTTGATCGGACCATCAAATTCTACACAGAATGCTTTGGGATGAAGTTATTGAGGAAGAGGGACATTCCAGAGGAGAAGTACTCAAATGCTTTTCTGGGATTCGGGCCAGAAGAGACCAACTTTGTTGTAGAGTTGACATACAACTATGGAGTGGATAAGTATGACATTGGCACGGGCTTTGGACATTTTGCGATTGCTACTGAAGATGTTTACAAATTGGTTGAAGACATACGTGCCAAGGGCGGGAATATTACACGCGAACCTGGTCCAGTAAAAGGAGGGACCTCGGTCATTGCATTTGTGAAGGACCCAGATGGCTATATATTTGAGTTAATCCAGAGGCATCCCACTCCTGAACCACTATGCCAGGTTATGCTTCGTGTGGGCGATCTTGAACGCTCTATAAAGTTCTATGAAAAGGCCTGTGGAATGAAGTTACTGAGGACATCTGACAACCCTGCTTACAAGTATACTATAGCCATGATGGGGTATGATGATGAATACAAGACGACAGTTGTGGAGCTGACTTACAACTATGGTGTGACTGAGTACACTAAAGGAAATGCATATGCTCAGATTGCTATCAGTACTGAAGATGTTTATAAGAGTGCTGAGGTTGTGAATGCTGTTACCCAAGAGCTGGGAGGCAAGATAACTCGGCAGCCAGGACCAATTCCTGGAATCAACACAAAAATTACCTCTTTCCTTGACCCAGATGGATGGAAAGTGGTGCTGGTTGACCACTCTGATTTCCTGAAGGAACTGCAGAAGGAAGAATAATTGATCATACCAGTCACTGTGGGGTTATAACAGGATTGTTATCATTTTAGCGATGTAAAAAAACAACCAAACTCCTGCCATGCTACTAGTATCTCCAGAACATATGAGTTTACCGCTTGTGTGTATCTATATACCAGTGTGGCTATCTTGTTATCGAATGTAGTTGGTGCTTGAATAAAGTTGGTACTTTTGGATGTGTTATGTATGTTCTAGAAGCAGATTATTTGTTGCTGTCTTTTTAGCAAGTATTTATTTTTCTTGTGAAGGAGCAGGAGAACAGCCTACCACAGGTTTGAACTCAAGCCCTCTGTATTAGTTTATTCATTTGCTTGGACTCAAACTCATGTAATAACCTCCATTAGGTGTCCCCAACCAGCTGAGTTATAGCCAAGGATTTGAACTCATCCCATCTTTAGAATGAGCTATTGATTCTGCACCAAGTGCAAATGGGGCCCACCTCTGGAGGTCTTGTCCTTTTCATCTAGTGTTATATCAGTTTGGATGGCTAGTTTAGGCCTGTGTCTTTAACTTTAATTTTGTCCATATAGCAAAAAACTGTGTAATAAGAAT
>PA10000467 | AT4G11600 | Symbols: ATGPX6, PHGPX, LSC803, GPX6 | glutathione peroxidase 6 | chr4:7010021-7011330 REVERSE LENGTH=232
AAAGATCGGTGATCAATCCCTAAATCGATCGAGTGTTGTAGTTATAAAATGAACAGTGAATATTACTTTGACCCAAAAAGGCAGATCATCATTTGTTGTTAACATTGTGTTCAAACTGCATAGCCTAACAATATCCAAACCAATTCGAATGCAAGTTCCCAAAAAGAAAGAAATTTCAAGTGTGAACACAAGGCATCGTCCATAGGGCAGCAGCACCAATGTTCGTAATCTCATACATCAGAACCGGGCAAGTGTCGCCTCCAAAGACAGCCCACGTGTCCACACTCCCTTCCATATCCACTCTCTCCTTTATGAGCGATAAATATATGGAGAAGGCAGCTTGCTTTGTATTCATCTGTTGTTTTTAATTTCCATGCTTTGTAGTTGTTCCTCTGCAAGATTTCTCAGGTGTATGAATTTGGGCAGAATCTCTGCAGTCTCATCTGTTGTTGTTGATTCCTTGCATCGATCTTCAATTTCCAAGAAAACCCATTTCTCTTCTCTTAGAATTTCTTCTTCATCTTCTTCTTCTTTTGTGGGAACAGGGATCTCCTGTTTGGCATCTTTTCCTGTCTCTACTTCTCCAAAATCTCTGCTTTACATTTCCAGACCCAATTCTTCAATGGCCAGTCAGTCGGTGCAATCGGTCCATGACTTCACTGTCAAGGATGCAAGGGGGAAGGATGTTGATCTCAGCACATACAAGGGAAAGGTTCTCTTGATTGTGAACGTGGCATCTCAATGTGGATTGACCAACTCAAATTACACAGAGCTGGCTCAGCTATATGAAAAATACAAAAATCAAGGTTTTGAGATATTGGCTTTCCCATGCAACCAGTTTGGTGGACAGGAGCCTGGAACCAATGAGGAAATCCTAGAGACTGCTTGCACTCGCTTTAAAGCTGAGTACCCGATTTTTGACAAGGTTGATGTCAATGGGAACAATGCAGCCCCTGTGTACAAGTTTTTGAAGTCCAGCAAAGGTGGCCTTTTTGGTGATGGTATCAAGTGGAATTTCGCCAAGTTCTTGGTCAACAAGGATGGCCATGTGGTTGACCGTTACGCTCCAACAACTTCTCCTCTCAGCATTGAGAAGGATATTAAGAAGCTGCTGGAAGTTAAATTGGTGGCAGAATGATGATTAATAATTATGGAAACTATCAGCTATTAGTAGTATTTGATGCTTCTCTGTGGGCTGTCTTTTAAAGTACAGAAATGATGATTTGCATTTTCAATGTATGGTTTATATAACAGTTATGCACTGAGTTTATATTTATTTGATATATTGTCTTTTTATGAGTGGTAGACAAATTGTACCGTAGAGAAGCATGCTTGATTGATGGATATTTTAGTTATTCCTTTAATAGAAGTGAAAATGTGTCATCTTACCATCAAAAAAAAAAAAAAAAAAAAA
>PA10000468 | ATCG01280 | Symbols: YCF2.2 | Chloroplast Ycf2;ATPase, AAA type, core | chrC:145291-152175 REVERSE LENGTH=2294
AAGCATTTTTCTTTTTTTTTTTTTATTTTATGTACAACATTTTGTTTTATGTACAATATCTGTATTTCAGCAGGAAGGAGAGTGAAGTAATAAAGACTAAATAAAAAAATAATGAATGGTGAAAATGGAATCCTTTTGAGAGAGGAGGGGCGGATGTAGCCAAGTGGATCAAGGCAGTGGATTGTGAATCCACCATGCGCGGGTTCAATTCCCGTCGTTCGCCCAGCATTCGCTATCCCTATAAACTTGGACGGGGTGTAAATATCTTTATTTCACCTTAAAAAACAATATTTATTTGATATTGAATATTCCCTTTCAATATTCCCTAAGTGGCAGTCAAAATTTTGTGTCTGTTTTTCATGATATTATGCATGGATCAGATATATCATGGCCAATTCCTCAGAAAAAGTGGTGGTCGATTCTTCCACAACGGAATCTGATAAGTGAGAGTTCGAGTAAGTGTTTACAGAATCTTCTTCTGTCCGAAGAAATGATTCATCGAAATAATGAGTCACCCATTCCATTGATATGGACACATCTGAGATCACCAAATGCTTGGGAGTTCCTCTATTCAATTCTTTTCCTTCTTCTTGTTGCTGGATATCTCGTTCGTACACATCTTCTCTTTGTTTTCCGAGCCTCTAGTGAGTTACAGACAGAGTTAGAAAAGATCAAATCTTTGATGATTCCATCATACATGATTGAGTTGCGAAAACTTCTGGATAGGTATCCTACATCTGAACTGAATTCTTTCTGGTTAAAGAATCTCTTTCTAGTTGCTCTGGAACAATTAGGAGATTCTCTGGAAGAAATACGGGATTCTGCTTCTGGCGGCAACATGCTATTGGGTGGTGGTCCCGCTTATGGGGTCAAATCAATACGTTCTAAGAAGAAATATTTGAATATCAATCTCATCGATCTCATCAGTATCATACCAAATCCCATCAATCGAATCACTTTTTCGAGAAATACGAGACATCTAAGTCGTACAAGTAAAGAGATCTATTCATTGATAAGAAAAAGAAAAATGTGAAGGGTGATTGGATTGATGATAAAATAGAATCCTGGGTTGCGAACAGTGATTTGATTGATGATGAAGAATGAGAATTCTTGGTTCATCGAGCAGATTCAGCGGGTAGGACCCGATTCCATGTCCCTGAATCCATGTTTGACTCAGACTGGATTTGGGCCGTAACACCCTTAACAGGCCTACACTGTTTCCCGCTTGGGTCCGGCCCAAATCTTGCCCATTTAAGTCTATATAAAGTGATCAATGTCAATGGGATTTTTTTTTTTTTTTTTTTTT
>PA10000470 | ATCG01280 | Symbols: YCF2.2 | Chloroplast Ycf2;ATPase, AAA type, core | chrC:145291-152175 REVERSE LENGTH=2294
CTTTCTTCAAACGGAACGAACAGAGATAAAATCAGATCGATTCTCAAAATACCTTTCCGGATATTCCTCAATGGCTCGGCTATTCCCGGAACGTGAGAAGCAGATGAATAATCATCTGCTTCCAGAAGAAATAGAAGAATTTCTTGGGAATCCTACAAGATCAATTCGTTCTTTTTTCTCTGATAGATGGTCAGAACTTCATCTGGGTTTGAATCCTACCGAGAGGTCGACTATAGATCAGAAATTGTTGAAGAAACAACAAGGTGTTTCTTTTGTCCCTTCGAGGCGATCGAAAAATAAAGAAATAGTTGATATATTCAAGATAATTACGTATTTACAAAATACCTCCTCAGTTCATTCGATTGCAGCAGATCCGGGATGGGATATGGTTCCGAAGGATGAACCGGATATGGACAGTTCCAATAAGATTTCATTCTTGAACGAAAATGCATTTTTTTATTTATTTCATCTATTCCATGATCGGAACAAAGGGGGATACAGGTTGCACCACGAGTTTGAATTAGAAGAGACATTTCAAGAAATGGCAGATCTATTCACTCTATCAATAACCGAGCCGGGTTTAGCCTATCATAATAAGGAATTTGGCTTGTCTATTGATTCCTACGGAAAATTATTGAATGAGGTATTCAACTCCGGGGATGAATCGAAAAAGAAATCTTTATTGGTTCTACCTTCTATTTTTGATGAAGAGAATGAATCTTTTTATCGAAAGATAAAAAAAAAATCGGTCCGGATCTCCTGCGGGAATGATTTGGAAGATCCAAAACCAAAAATAGCGGTATTTGCTCACAACAACATAATGGAGGCGATCCATCAATATAGATTGATCCGAAATCAGATTCAAATCCAATATAGTACCTATGGGTACATAAGAAATGTATTGAATCGATTCTTTTTAATGAATCGACCCGATTGCAACTTCGCATATGGAATTCAAAAGCATCCCATAGGAATTCAAAAGCACCCAATAGGAAATGATATTCTGAATCATCTAACTATAATAATAGATAAGATCAACCAACATTTATCCAATTTGAAAAAGATTAAGAAGAAGTGGTTCGATCCTCTTATTTCTCGAACCGAGAGATCCACGAATCTGGATCCTAATGTATATAGATACAAATGCTCCAATGGAAGCAAGAATTTCCAGGAATATTTGGAGCATTTCGTTTCTGAGCAGAAACACCGTTTTCAAGTAATGTTCGATCGATTACGTATTAATCAATATTCGATTGATTGGTCCGAGGTTATCGACAAACAAGATTTGTCCAAGTCACTTCGTTTCTTTTTGTCCAAGTCACTTCTCCTTTTGTCCAAGTCGCTTCTCTTTTTATCTAAGTCACTTCCTTTTTTCGTTGTGAGTTTCGGGAATATCTCCATTCATAGGGCCGAAATCCACATCTATGAATTGAAAGGTCTGAATGATCAACCCGGCAATCAGTTGTTAGAATCAATAGGTGTTCAAATCGTTTATTTGAATAAATTGAAACCCTTCTTATTGTATGATCATGATACTTCCCAAAGATCGACATTTTTAATCAATACAGGAACAATATTACCTTTTTTGTTCAACAAGATACAAAAGTGCATGATTGACTCATTCCGTACTAGAAAAAATCGCAGGAAATCCTTTGAGAACACGGATTCCTATTTATCAATGATATCCCACGATCGAAACAATTGGTTGAATCCTCAGAAAAGTTCATTGATATCTTCTTTTTATAGAGCAAATAGACTTCAATTCTTGAATCATCCCCATCGCTTCTGGTTCTATTGTAACAAAGGATTCCATTTTTATGGGGAAAAGACCCGTATGCATAATTATGATTTTACATATGCACAATTCCCCAATATCTTGTGCATTCGCAACAAAATATTTTCTTTGTGTTTCAGTAAAAAAAAACATGTTTTGGGAGAGAGAGAGACTATTTCACCAATTGAGTCACAGGTATCTGGCATATTCATACCTAACAATGTTCCACAAAGTGGTAACGAAACGTATAACTTGTACAAATCTTTCCATTTTTCAATTCGATCCGATCCATCCGTTCCTATTTACTCGATTGCAGACATTTCTGGAACACCTGTAATAGAGGAACAAATAGTCAATTTTGAAAGAACTTATTGTCAGCTTCTTTCAGATATGAATCTATCTGATTCAGAAGGGAAAAACTTGCATCACTATCTCCGTTTCAATTCAAACATGGGTTTGATTCACACTCCATGTTTTGAGAAATATGTGCCGTCCGGAAAGAGGAAAGAACTGAGTCTTTGTCTAAAGAAAAACGTTGAGAAGGGGGAAGTAGGTAGAACCCTTCAACGAGATAGTGCTTTTTCAAATCTCTCAAAATGGAATTTGTTCCAAACCTATATGCCATGGTTCCTT
>PA10000453 |  No Definition found
GGTCTTTGGTTGGCTTATTTGAGTAGGGCTTGATCATTATCAGGGCCCACCCATTATGTCATTGTCAACCATATGCATTATTAAACATGGAATACTGGCCTTCATGTAGGGAAGAATCCTTCTCAAAACTCGAAATAAAAAACAACGAAAGGGGACAAGCAACATGTAGCTCTAATAAAACATTTCACATAGAGGGAAGCAGAGAGGAGAAATACACAACAAAATACATATGAAACTAGAGAAATCACTGGCATAGACATCCCCCAACACACAGTGAAAGCCAAAAACAAAGCAACCATGTTAAAACAACTGCTTAGTAGCTTATTAAGAGGGTGAACCCATCAAGCAAGCGCGCGCGCACACATTTATATATACCAACTGGTAGGATTGAGCAACATGTGAAGCGAGTAGACAGACTTAGAAAAGATGGTGATGCTTCTTTCCATGAGCTTCCTCTTCTTCCTTCTTAGCTTCTTTCTTCTCATGGTGCTCATGGAAGGCGTATCCTCCGCTACCAACTGCTACTGCGGCCGCAATCTCCTCTTCGATCTTGTGCTTGTGAGCATGCTCGGGGTCTTTCTCGGCCTTGTGCTTCTCATGCAGAGCAAACGCACCGGCGGCCACAGCGCCGAGCTCGCCAAAGTGCTCCTTCTTCTTGTGCTGCTTCATCTCCTTTTCATAGTCCTCGCCAGATTCAGTTTTATAACCGTAGCCACCCGGTGCAGCCGATTCACCGTAGCCACCCGGTGCTTTTGATTCACCGTAGCCACCCAGTGCAGCCGACTCACCGTAGCCGCCTGCGTTACCGGAGGTGGGATAGCCACTCTCAGAATAGGTGGTCTCGGAGTAGACCATCTCTTCAGAGGGGCGCTCTTCTTCCTTCTTGTGGTGGAAGAGGTGGTGGTGGTGCTGTCTCTCCTCAGACATGGTTTTTAACACACAAAGAAGAGGGAGATTAGACAACTGTCAATGAAACCAGAAGAATGAAATGAAGAAGGATTTGAAGATGCTTGATCTCCCTCTTCTTTGTGTGTTA
>PA10000455 | AT3G54890 | Symbols: LHCA1 | photosystem I light harvesting complex gene 1 | chr3:20339706-20340922 REVERSE LENGTH=241
AAAAAAAAAAAAAAAAAAAACCAACAGAGTTGAGAAATTTTCCAGTACCACAGACAAATAGATGCAGTGATAATTCATACATATGATTTGATGGGGTGTTACAGTTGTTTGACAAATTTCGATTACGCATCAAGGCACAATGCCTTTAGGGATGATGATGTCCCCAATGTTGTTATGCCATGGATCAGCCAAGTGGGTTGCCAGATTCTCCAGTGGTCCTGTTCCGGGATAAGCCGATTGCTGGACACAGAAGCCCACAAAAGCCAACAAGGCAAGCCGGCCATTTTTAACCTCCTTGATCTTGTATTCCTTGAACTTGACTGGGTCCTTGGAGTAGCCCAATGGATCGAACGCTCCACCCGGGTACTTCTTCTTCTCAGTGTCTTTCTCCATACTCCTTTGGTGCTCCACAAAGGCAATAGCAATGAATTCAATGACCAGAATGGTTGGGAGGGTACCCCATGGGACTGGGTTGCCTAGGTAGGTGGCTTGGCCACCTGGAACTGCAGCCCACTCCTGGGCCTTGACCCAGTTGCCCAACCCCAATGCTTCTGGCGCCAAGATCCCAGGAACAGCAAGCATTGCCCATCTGCAGTGAATGAGTTCAGACTCCTTAAATCTCTCCAGGTTTTCGGGGACTTCACCGAGCCGAAGTGGGTCGAATCCAAAGTCACCAGGGGCTGAGCCATCGAGGTAAGGCGGGCGAGGCTGACCCGGCATCCACTCAGCCGACATGGCGAACCTAGATGATGCATTGGAATATGCATTTGGGAGTGCAACTGCGTTTGTGAATTTTGATCTGGAAGATGATAGGAGAGTTGGAAACACTGATGCAAATCCACAGCTCCTCAATGCATTTGAAGCCATCTTCTTCTTTTTCTTTCTCTCTTGCTGTTGTCAGGGAGGATTGTTTGGAAGATAGGCAATATGGGGAGGACAGGCTGAGAGTGGTAGTAGCAGTGGTATAGTAGT
>PA10000457 |  No Definition found
TTTTTTTTTTTTTTTTTTTTTAAAAACAACCCCATAATCATTCTTTATTGATATTAGCATCATAATACACAAGAAGTAAATGGAAGAGGACCAAATTCCCCACTTCATGCCTGACCCTATATGCACACACCAAACACAACAATAACAACAACAGCAGCAGCAATAACACAATCTCACATGATCCTCACATCCCTCTGAGGACCCCCTTCAGCCCATCAACCCAATAGGCTGCAACTTATTACACACACAAGCATAAGCAATTCTCAGATATATACCTAGACACAAGCCTGTTTGATTGATTAGATGGCCAGGACAAGACCGGGCATCGACTTCCCGCCGGAAAGCGTGCTCTCCCAAAGTCGAGGAAGATAGTGAAATGATGATGATGATGATGATGATGATGATGATGATGATGATGATG
>PA10000458 | AT4G26850 | Symbols: VTC2 | mannose-1-phosphate guanylyltransferase (GDP)s;GDP-galactose:mannose-1-phosphate guanylyltransferases;GDP-galactose:glucose-1-phosphate guanylyltransferases;GDP-galactose:myoinositol-1-phosphate guanylyltransferases;glucose-1-phosphate guanylyltransferase | chr4:13499262-13501145 REVERSE LENGTH=442
AAAAAAAAAAAAAAAAAAAAACCCACGGAGAGATAAGAAGAAAGGCTTTGGTTCTCTTCCACACATCTCTTTTTCTGATCTAGATCTTCCTCAAATCCATACATCTGTGGCCCTTTCAACCCTTTTCAGATCTTGGGTTTTCTTCTTGAGGCCTTAATCTTCCCCCCCTTTTCACAGATTCTGGTTTCTTTGAAGATTTGTGAAGAAAGAAGAAGAAAAGGAACTTAGAAAGAGTGGCTTGAGAAGGGGGTTTTCGAAAGGAGTTGAAGGGATTATAGGGTTTTGGGGTAAAACCCAGGTTTGCAGAGTTGTGGGCATCACGGCTATACAAAGAGTTGTCCGCCTCATCGTTCATGCCCGTTCGGTACGACGCAAGGGTTCTGTAGCGCAGAGCAGCCCTTCGCCGCACGGCGGGCGGGGAGCCTTGCCTTCCGAAGGCGGGAGCCCGTCTGATCTCTTGTTCCTTGCCGGAGGAGGCAAATCACCCCTCGTTGCCGTTCCCTTCCTCTTCTCATCTCTCCCTAACGAAGAGTAAGAAGAAGAGGACACCCCCCCACACCCACTATATTAGGTTCTAGTTTAAATTCTCTACTTAACTACACTTTTTAAGATTAGATTGAGAGAAAAAAGATCGACCCAATTCGAGATTTGGAGATTTCAGCAGCCATCATGTTGAGCATTAAGAGGGTTCCTACTGTGGTTTCTAACTACCAGAGTGAGGAGGAAAAGGAGAGCGGATGTGGCCGGAACTGCCTTGGAAAGTGTTGCCTTCTAGGTGCCAAGCTTCCTTTATACACTTTTGGGAAGATGAAGGGTGGGAAGGATCTTAACCATGAGGAGATAGAGGCACAAGGTTTCTTTCTTGACACCTTGCTTCTTGGAGAGTGGGAGGACCGAATGCATAGGGGGCTTTTCCGATATGATGTTACTGCCTGTGAAACCAAGGTTATTCCTGGAGAGTATGGTTTCATTGCACAGCTGAATGAAGGTCGTCACCTCAAGAAACGGCCCACTGAGTTTCGAGTTGACCGAGTTCTTCAACCCTTTGATGAGAACAAATTTAATTTCACTAAGGTTGGGCAGGAGGAGGTGCTCTTCCGTTTTGAAGAGAGTCAGGATGTTGGGGCTTGCTTCGTCCAAAGTGCCCGAATGGAACCTACCAACGCTCCGAGTGTGGTTGCTATTAATGTGAGCCCCATCGAGTATGGGCATGTGCTTTTGATTCCTCGCATTCTTGAATGCTTACCCCAAAGAATTGATCGCGAGAGCTTCTTGCTTGCTCTCTATATGGCTGCAGAAGCAGGAAACCCATATTTCAGGCTGGGTTACAACAGTTTGGGTGCTTTTGCCACTATCAATCACCTGCACTTCCAGGCTTATTACTTGGCGGTGCCCTTTCCTGTTGAGGTGTCTCCAACTCAGAAAATAAGCAGTGTGAAGGGGATCTCAAAGACTGAAGTGAAGATTTACCAGCTCATGAACTATCCTGTTAGAGGTCTCGTCTTCGAAGGTGGAGATGCACTGGAAGATTTAGCAGATGCCGTCTCCAATGCTTGCATTTGCCTCCAAAACAACAACATTCCATACAATGTTCTCATCTCTGATTCTGGAAAACGAGTATTTTTCTTCCCTCAGTGCTATGCTGAGAAACAGGCTCTTGGAGAGGTGAGCTCAGAGCTGTTAGACACCCAAGTGAATCCAGCTGTGTGGGAGATCAGCGGCCACATGGTATTGAAGAGGAAGAAGGATTACGAGGAGGCATCCGATGATAATGCTTGGAGGCTGCTTGCAGAGGTCTCTCTCTCCAAAGAACGGTTCCAAGAGGTGAAGGCCTACATATTTGAAGCTGTTGGGGTGTATGAGGAAGTGGAGGATGAGTCTACTCTTAAAGAGACTGAAGAAGAGGTGGATGCAGGGAACGAAGGTCCCTTCAGTCCTATCCTCCATGGGAACGAAGAATGTTATGTTCTTCAGTGAAGAGTAGTCGGGTAATATGTTACAACAAAAGGGGGTGGTGTGTTCGTAGTTTGTTGCCCCTTTGGTAAATAAAGCAAAAGAAATGAGGCCCATCTCTTTTGCTATTTGTTTGTTGTTGCTTCTGCTGCTGTTTCAGTTGCTTGCATTTGGAGTTTGGCACTCGTGATTTCGTTTCGAGTGGTCTGGATTGTAGTAAGACATCTAGTGCGGACCAAATTTATATGGGTTCTGTATATGTTTTGAAGAGAGTAATATTTGCTATTATGTGCTTGGTAATATAAGGCATGTCTTCCACTTGAGATTGGTAGAATGATGGCAGAAGGATGAAGGATCCTGCTTTAATCTTTTCAGCTTTTAGAAAGTCATTTTTCATCTATGATGGGTTTTGAGCATTAAAGGTTTGGTAGATGGCTCTGCTTAAATTTTCTTGCCTGTGCTTAATTTACTTGTAAATCTATTTTATTTGGTATGCACGGTGAAATCTATAGGATTTTATACCCTATTA
>PA10000441 | AT4G13940 | Symbols: HOG1, EMB1395, SAHH1, MEE58, ATSAHH1 | S-adenosyl-L-homocysteine hydrolase | chr4:8054931-8056676 FORWARD LENGTH=485
GAACATACCACCATTCAACATTTAGTTGTCCATATTTCAAGACAAGATACATTAAACTGCATATCTTCCACCAAATCCACTGAAAAAAAGTATTAATGCAGAAAAATACAAATCATAATCTCATCAACACCATCACAAATCCAACACACTGGGTTACAAACAATACCCCTTCAACAATGAGCCATCAACATTTCTGCTGCATGAGGAATAAATTTATATGTGAATGATTTAGTCAATTAGTCCACTTCACATGCCAAACACCTCAGTTGCATTACTCTGAACGCTTTCACATATTGAAGCAATGCTTATTAATCCACAACACATCAAAGGAAGCCCACAATAACACTTTCACTAACAAGGAACTGTAAGAGTGTTGAATGCAAGGAACTATAAGTCTACCAATAATGGGTAATAACCCAAGATAAGAAAAATAAAAAAAAAACTAAAAATATTAAAAAAAGATAAGAAAAATCTATCAATTCATCTTCCACAGCATCTTCCAAGTTGGACTCCACTAAATGTACTCAAAATGCTCCAAGGCACACTCCAAGTTGGAGTCCAAGTACTGCTCAAAATGCTCCAAGCACAATGCTACCTACATGAGCTAAACTCCTCCTCGAGCTCTTAGAGGTGATGACCACTTTCTCATTCGTTATCACCGTTTCTTTCGCCTTTCCTTCAGTACCTATAGTGAGCAGGCTTGTAAGGACCTTCCACCGGAACGCTGATGTACTCTGCCTGTGCTGGCGTGAGCTTGGTTAAATTAGCCCCAAGCTTGCCCAGGTGGAGTGCTGCAACCTTCTCATCCAAATGTTTTGGCAGCACATATACCTTCTTCTCATACTTGCCTGTTGCCCTCTCATTCCACAACTCCAGCTGAGCAATCACCTGATTGGTGAAGGAGCAGGACATGACAAAACTGGGGTGCCCGGTGGCACATCCAAGGTTCATAAGGCGTCCCTCTGCAAGGACAATGATTCCAGAGTTGCTCTCTGGGAAAACCCATCTGTCTGTCTGAGGCTTGATTGTAATGCGCTTCACGCCTGGGTAAGTCTCCAGCCCTATCACGTCAATCTCATTGTCGAAGTGACCAATGTTGCAGACAATGGCATTGTTCTTCATCTTCTTCATGTGGTCGACCAAGATGATATCTTTGTTCCCAGTAGTCGTAACAAAGATGTCTGCTTCTGAGACTACATCTTCAAGTGTACGGACAGGGATCCCTTCCATCAAAGCCTGAAGGGCACAGATAGGATCGATCTCGGTCACGATCACACGGGAACCAGCCTGCTTGAGTGCAGCAGCGCAGCCCTTGCCAACATCTCCATACCCGCAGACGACTGAAACCTTGCCAGCAATCATGACATCGGTGGCCCTCATCAGACCATCAGGAAGGGAGTGGCGGCATCCATACAGGTTATCAAACTTGCTCTTGGTGACGGAATCGTTGACATTGATGGCAGGGAAGAGAAGCGTCCCATTGGCCTGCATCTGATACAACCTCTTCACACCAGTGGTCGTCTCCTCAGATACACCAACAAGCCTCTGCTTCATCTTCTGAAACCTCTTTGGATCCGACTTCAACCCGTCCCGGATCAACCCGAGCACGATCTGAAACTCCACGTTGTCGGTCGACGCCGGATCCGGCAGCTTCCCCGTCTTCTCGTACTCCTCCTCCGCCTTCACACCCTCGTGGATGAGCAGCGTGGCGTCTCCACCATCATCGACGATGAGATCGGGGCCGCCGCCGACTCCCCAGTCGAGGCACCGCTCAGTGCACCACCAGTACTCTTGGAGGGTCTCTCCCTTCCAGGCGAAGACCGCGGCGGAGTCGCGGGCGATGGCGGAGGCGGCGTGGTCCTGGGTGGAGAAGATGTTGCAGGAGCACCAGCGGACCTCGGCGCCGAGTGCGGTGAGGGTTTCGATGAGGACGGCGGTCTGGATGGTCATGTGGAGGGATCCGGAGATCCGGGCGCCCTTGAAGGGCTGAGATGGGCCGAATTCGGTGCGGCAGGCCATGAGGCCGGGCATCTCCACCTCCGCGAGCTCGATCTCGAGGCGGCCGAAGTCGGCCTGGGACATGTCCTTCACCTTATACTCGCGACCGGAGGTCGTCTTCTCCACTAAGAGAGCCATTGATGCTGTTGCGGAGATGAGAAGAAGATAAGATCAGACTGAAATCTCTCTCTCCCTCTCTCTTCTTCTGCTTTTTCTTCTCTTTGTAACTAAAGAGAAGAGGACAGATGTGTGTCCCCCCCC
>PA10000498 | ATCG00070 | Symbols: PSBK | photosystem II reaction center protein K precursor | chrC:7017-7202 FORWARD LENGTH=61
ATGTAGAATCAAAATGAATTTATTGATCATTACATATAATTCAATTAAGATATTGTATGTAAGGTATGATTCCTTCTATTCTCATTTGAGAATTGAAGGATTTTTGATTGAGGGAGTTCAAAGAAAAAGAAAGATTTTGCGGCCTACTTTCCCTTCTTTCTTCATTTTCCCCTTATATCAATAACCCAATAATAATGAAATTTTCTCCAAGAACAAAATGTTTGTTATGCTTAATATCTTTAGTTTGATCTGTCTTAATTCTGCCCTTCATTCGAGTAGCTTTTTCTTCGCCAAATTGCCCGAAGCTTATGCTTTTTTCAATCCAATCGTAGATGTTATGCCAGTCATACCTGTGCTCTTTTTTCTCTTAGCCTTTGTTTGGCAAGCTGCTGTAAGTTTTCGATGAGATCTTTAATACTGTCTTAGAAACATTCATGATTTATTCGATAAAAAAAAATTCTATTCTTAAGAATTGATAAGATCAGATAATGAACCCTCGACTCAAACATGGAAATTCTTTTGGATAACCGAGATGAATCGGAATCACCTCATTTCTTCATTCCTTCTGGGGGTCGAAGACCCTATGTATGGTCCCTACAATACCTAATTGTAGGTATGAGAGATCATTTTGTTAACGAAAGAATCAGAATCTTATTACAAATTCATTCCTGCAAATTCCTTATGTTTTCTAGAAACCGCTTCTTTTCTTGGTGTCAAAACGGAATATGTGGTACAAAAATGGAGAATCTATTCCCCTATTTCCCCCAAAATGATCTTGGAGATTGTGTAATGCTTACTCTCAAACTCTTCGTTTACACAGTAGTGATATTCTTTGTTTCTCTCTTCATCTTCGGATTCCTATCTAATGATCCAGGACGTAATCCTGGACGTGATGAATAAAAAAAATCAGGGGTTTTTCCTTGCTCGATTTCTTAATTTTCTTAGGATTTTCTTTCTCCATTCCATACATTTAACTATGAGAAAGGGGGTTAGAGATTTTTTCGAATTCGAAAGGGAAATATCAAGTGATCAGAAGAAACGGAGAGAGGGGGATTCGAACCCCCGGTACAAATAATTCGTACAACGGATTAGCAATCCGCCGCTTTAGTCCACTCAGCCATCTCTCCCAATTTTAAAAGGATAATTCATATGTAAAAGTTTTTCCTTATCTTTCTTTATTCTATAAATATAGACGAATTTGATCAATCATCAATTCCCTTTAGATAATGATTCGAAACAGATATCTCCAATAGAAAGAGTCCCTCTTTGATTTCGTCCGAAAAGTTCTTTCTTTTATTCCCCCGGCCTGGCCAGTACCTAGCCAGGCCATTCCTTGTTCCAATGAATCATAGATCAAATGATTTATTTGATTTGAAAACGAAAATGCTTGTTATTGAAGCAGCAACAAGGCTATTTCCATTCCTATGATAGGAGTGTCATTTCTTATTATGTTTTTCCTTTTCTCGATTTACTTAAATGGAATAAAAAAAACATATTTTTTTCTATTATAATAGAACTCATATATTTCTTCAAAGAACATGTTTGAACCTGAACCCTTGAGTCCACAACCAAAACAATAGGATTTTTCACTCGATCCAATCGACCCGAATTCATAAGATTTGGCAGTTGAATGAATAGGAAAAGGAGTAGCTTCGAAAAAGAAAAATGGAGCTCTGGATTCTTGTACAACTCAACTCATTTTTATGTTCCGACTTCAATGGCTCTTTCGGGCCGGGACTATCAGTAACGGCTCCCCGATAAAAGCTTGTTATTGAAATGAACCTCCTTCTCCTATTTTATCAAGTCTCCCCGTCAGAGCACAACATGTCAGCACCCCAATTTTCATGATTCTGATCCTATCTTGATTACGTTTCACGCCCTTGTTCGACAAATGGCCCGCCCGTATACAATAATTATATTGTAGCGGGTATAGTTTAGTGGTAAAAGCGTGATTCGTTCTATTAACAAGTGAAATAGATAAGGGATCTTTCGTTTGATTCCTATTCTGATCAAAAACTTTATTTATTAAAAGGGCATTAATCCCTTACCTCTCAATGCCACATTTGAGGAAGAATATACATTCTCGTGATTTGTATCCAAAAGTCAAGTCAATTAGAAATTGACTAACAAAATTGGATTATGGAATTGCGAAGCATAATTTTTTTTTTAAGTTGGATCAACCATTCCAATTGAATGAGTATAAGTAAGGGATCCATGTATGAAGATACAAAAGTCTATTTCTAATCGTAACTAGATCTTTCATTTTTTTTTAGGGGGAGATTGAAGCCAAATAGCTATTAAACGATGACTTTGGTTTACTAGAGCCATCGACATATTGTTTCAGCTCGGTGGAACAAAAAAATTCTTTTCTTCAGGATTCTTGCAAGTACAAATAGGGAACGAAGTAACTAGAAAGATTTGTGAGAATCCTCCCCTTTCTAGAGGGATCATCTAAAAAGCAAGTCATTTGGGGTGCATTCAGACGAAAAGGCTGACATAGATGTTATGGGCCAAATGGATTTCTTTGAATTCAGATTTGCTATGACTCCCTTTTCCCATACATCGTAAATTTTTTCTTTTTTTTTTTTTTTTT
>PA10000499 | AT5G54270 | Symbols: LHCB3, LHCB3*1 | light-harvesting chlorophyll B-binding protein 3 | chr5:22038424-22039383 FORWARD LENGTH=265
AGAGAGAGAGAGAGAGAGAGAGATATCTTAACAAGACAAACAGCAAGAATCCACATTCAACAATGAAAGATTCCACCCAACAAACAAAAAACTAGCATCTAACGCCAGTAATATTACAAGGCAACCAATCTCTGTCCAAGTAACTATGATACTCTACAGACAGTTCCCATGTTCTTTTCCTGATCTAGAAAGAAGCATGAGAGTGAACCCAAAAGGAGGAAAGAAGAATTTAAGAGCCAGGCACAAACTTGGTAGCATAGATCCATGCATTGTTAGCCACAGGATTGTCAAGGTGGTCCAAGAGGTTCTCAAGTGGGCCTTTCCCTGTTACAATGGCCTGGACAAAGAATCCAAACATTGAGAACATGGCGAGCCGTCCATTTTTTATCTCCTTCACCTTCAGCTCGGCAAATGTGACAGGGTCATCGGCAAGGCCAAGAGGGTCGAAGTAGGTCCCACCGGGGTAGAGATCATTACCGTCACCGACGCCTGGAAGGCCGTTGATGCGATAGCCCTCAACAAGGCCCATGAGAATGACTTGGAAGCCCAACACTGCCAAGATGCTCTGGGCATGGATTAGGTTGGGGTTGCCCAAGTAGTCGAGCCCGCCTTCACTGAAGATCTGGGCTCCAGCCTTGAACCACACTGGCTCCTTGAAGTCCACCTTCACCCATTTCTCAAGGACTTCTGGGGTGATGCAGCCCAGTGCTCCTAGCATGGCCCATCGCCCATGGATCACCTCAAGTGCCCTGTTCCTGGCAAATGCTTCAGGGTCAGCAGATAATCCGGCGGTATCCCACCCATAATCACCTGGGAATTCTCCAGTGAGGTATGATGGCGTCTGAGCTGAGAAAGGTCCCAGGTACTTCACCCGGTCTGGACCATACCAAAGATCATTTCCCATGGTGAATTTACCATTCCCCATAGACACAACATCTCTGAGTGTGTTGGCATTGGCTCCCCTATTTTGTCCCAAGAATGGTTTGAGGATGGTGGCCGAGCCAGCAGATGCTGCTGATAGTGTGGATGCCATCTGGACCGTTGATCTTGGTGCTGATTGAATGTTCTCTTCCTCTCTGGGGGACTCTTGTTTGGAGGCTGTGGAACTGCAGAATTGATGTGTGGAAGTGAATGTATTTAGGGAGGGGGAGAGCCTCTGTGTGGTGAAGAATGAGTGATAGAAGTTGAGGTGAGCAAGTGCTGGGAGTTTCTT
>PA10000502 | AT1G60230 | Symbols:  | Radical SAM superfamily protein | chr1:22212223-22214346 REVERSE LENGTH=458
TCCGATCTTGGGTCTTCACAATGAAAAGATGGTGTGGTGAACCATATTTTTTTTCATCGGTTACAAAACTTTAATCAAAAGAAGGATACAGAGAGAGAACAACAAGAGCAAAAAAGATACGACATTGTACCCCTCACCCACAAAACAACTACAACAATATGTTAGTATAAATCATTCCTACACCCTACATTTACACAGCCATTTTAATACTCAGATTACTAAGGAGAATTACATCAAAATGTCAATTTCGAACAATCAGACCCTTCTCTGTGGGTAAGATTAAAAAAGCGTGGTGATACAAGCATTAAAAACATGCCCATCCAATTAAATAAGCCGTGAAACCCTGAGATTCCAGTAAACTAACACTGGCATGATCACGACCAAATGTCTATCATCAGTAGAAAGCCATAAATTTCTTTATCCCACAATAGTTTGAAATTGAGCGGGAGTACGTAGTATGGGTGGCTGGATCTCTCCAGGTTTGCCAAGCTGACCACAAGCAGCCATCTGATCATCCCCTCTACTGAGCCGCAAGAAGACAACACACCCTGCTTCAGCAAGAACATTCCGGAACTGAATCATCTTGTCTTCTGGTGTAGGCTTAAACTGTGATCCAGAGTGAGGATTAAAGGAGATGAGATTGATTTTGCAAGGGACATCTCTCACAAGCTCAATTAGCCTCTTCGCATCCTCAGTGCTGTCATTTACTCCCGAAAGCATTACATATTCAAACAGTACTTTGTAATTGTGTTTAAATCGGAGTTCCTCCCTTAAAGTCTCAAGAAGCAGACCAAGATTATACTTCCTGTTTATGGGCATGATCCAGTTTCTGACCTCATCTGTTGTAGCATTGAGACTGACTGCTAGTGCACAGTTGGATTCGCGAAGAAAATGTCTTAATTGAGGGGCAAAGTTAGGGTTTTTATTCTGTGGCTGCGCGAGAGTGAGATTTCTGCAAAAGAGTTTTGAGAGGCAACGGAAGAGTGCAGAAGATGGGGCATTCGAATGTGTGGAATTCTCACCCAAAGAACTACGGCCCTGGATCTCGTGCTTGCCGAGTATGCGGCAACTCACATGGGCTGATCAGGAAGTATGGGCTTATGTGCTGCAGGCAGTGCTTCCATAGCAATGCCAAGGCAATTGGCTTCATTAAGTACCGTTGACGAGTTAAGTGCTCGACCAAGTTCATTCAATGGAGGGTGATGAGCGGGTCAATTTTCCGTTTTAACTGCACTGCGACGTTTTGTTTATTAGGATGAAATACTCGTATTACTGTTCTGGATGTTTTATCTTTTTTTCAATGGTAGCATGACTTGAACCTGCTGCTTTGTGGTTGCAATGCTGAACACCTTCCAACTGTGCTAGCCCTAGGGCTTTTATCAACTATCTGGATTTTTTCTTTTTCCAAATTTCTCTTTATTGTCACATGTGTTGTCTACTGCTTTGAAATGCTGTGCTTTTATTATTTAAAAGAAAAGTGATGCTATGTTTTGTTTTTTTCCCATTTAAATGCCAAATTTATA
>PA10000503 | AT4G38890 | Symbols:  | FMN-linked oxidoreductases superfamily protein | chr4:18135909-18139100 REVERSE LENGTH=691
AATTGATGGATAAAGATAAAGTTGAGTAAACTTCAAACATTCCTCATCTGTTAATCTACAAATAATAAAATCACCCCATTCTTCTCAAAAAAAGAAGACATCAGAGCAAAATGGAGTGCATGATGAGTAAGTCAAAACTAATAACATGGATAACACTAATGGATCAGAAAAGTTCCAACATTTCCAAGAAAGAGATAATAATCATTCAACATGTGATTTAATTGATACTTAAAGAGGGAGTAGGCAAACAAAACAAATCCATAGCTGCAAAATCAGTCTAACAGCAAGACATAAACATCCATAAAACAAACCCTAACTAAAGAAACCAAAAACCAAAGTCCTCTTTTTTTCATGTTCTTTTCGCTCCTCTATTCCTCGCATTCCTCTGATCCCTCACCTGCCTTCTTGTTGTGCTTCCTGGCATACCTCTGGTTCCTCAGAAACTTGGGATCCATCCCTTTAGTGGATGTGTGCCTGTGCTTTCTGGGTTTCTTGATTCCGTTCTTGTGGGCCTTGTAGGACTGGTTGTGAGCAGTATGATTCTTCGATTTCGCCATTTCTAGAAAAGAAGTAGCAGACGAAACAGATTCTGCAAAACTCTCTCTTCGTTCTAGGGTTTGAGGCCCATGCCCTTATGGGTTGGCCTGTAGATTTTCAGGTACACATAAGGACAATGGTCCTGCTGAAACTTTGAATGTTCAGAAGAAAAGCTCTGAAGTGAATGGGCTGAACAAAGACGTGCAGAGGCTCTTGTGGAAGAATAAAATGAGTTTTCCAAGGGCTGATAGCCAGCTAAAACACCTTGGGCTTGTGGTGAAGGACAAATCAAAGTCTGGAAAGGCAGATGTTGATCAGGAGGAAGGTGCCCTAACAGCTGTCAATGGTTCAAACCATCGGCAGAATGATGATGGTAATGAAATGGTCAATGACTCTGTTAATAATGAAGATTCATTTCCAACTAAGTGCATGGGAAAAGACTGTACCAACGATATATCCATGAAAGATGAAACTCAGCCTCTGAAGAAGGCAAAGAATACAGCCGGCTTGGCTCTCCCAGTAAAGAATGATGAAGTACAAACTGAACCTGAGGAAATTGCAATGGATAATTCATCCAAAACAGAAGTTGATTCATGTCTAAAGTTAAATGTACGGGAGAAGAAACTTATTGATTTCAGGGGGAAGCTTTATCTTGCCCCTTTGACTACCGTGGGCAATCTGCCTTTCCGAAGGGTTTGCAAAGTCTTGGGAGCTGATATCACATGTGGAGAGATGGCAATGTGTACAAATCTCTTGCAGGGCCAAGCTTCAGAGTGGGCATTGCTGAGGCGGCATTCATCTGAGGATCTTTTTGGGGTGCAGTTATGTGGGGCTTATCCGGACACAGTGGCTCGCACTATTGACCTTATTGACCGTGAATGCACTGTTGATTTTATTGACATAAATATGGGTTGCCCAATTGATATTGTTGTTAACAAAGGTGCCGGGTCTTCTCTTCTCACGAAACCCATGAGGATGAAGAATATTATTCAGTCAGCCTGCGGCACAGTAGACAAACCCCTAACAGTTAAGGTACGGACAGGTTATTTTGAAGGGCGAAATCGCATCGATTCATTAATTGCTGATATTAGCTACTGGGGAGCCAGTGCAGTAACTATACATGGCCGTTCACGTCAGCAGCGCTACAGCAAGCTTGCCAATTGGGATTATATCTACCAGTGTGCAACAAAAGCCCCTGATGTTTTGCAAGTGTTGGGGAATGGCGATATTTTCTCATATCATGACTGGAATAATCACACATCTAATTGCCCTGAGCTCTCGACATGCATGATCGCTCGAGGAGCACTAATCAAGCCATGGATATTTACTGAAATAAAAGAACAGAGACACTGGGACATCACTTCTAATGAACGACTAAGTATTCTGAAGGATTTTGTATATTGCGGCCTTGAACACTGGGGCTCTGATTCCAAAGGTGTGGAGACAACAAGGCATTTTCTGTTGGAATGGCTTAGTTACACACACAGGTATATACCTGTTGGTTTGCTGGATGTTATCCCACAACGGCTAAACTGGCGGTCACCCAGCTACTTTGGCCGTGATGATCTTGAGACTCTAATGGCCTCTGATTCTGCAGCTGACTGGATTCGGATCTCTGAATTGTTGCTTGGCAAGGTACCAGCTGGTTTCAGTTTTGCACCAAAACATAAATCAAATGCATATGATAGTGCGGAAAATGGCTGACAATGGTCATCATGGTTACTCTTATTGGTTGGTGATTCATCACTGCCTACTGCTTATGACTGCCTTGGGAACAGGTCATTTACGTCACCGGTGACAGACTAAGAACTCGGGACGGTTGGTGCTTGAAATCTGTTCTGTTGTGCTGCAGACCATGCTTTTAAAACTGCCCCCGTTCCAATGCCCTTTCGGGCAGGATGTTCAGCAAATGTCCATGTTATATTTATTCTAAATTTTCAGTATGTCTTGGTGCAAACATATCACCAAGCAATTTACTTTTAAAATGTGGTAAGAATTTTTTTTAATGCTTAAATGCCAAAATGTGTACAAGACCAAAGAATCTTATAAGAATTATGGTGCTGTTACGACTGTATTGACAGACATAAGGAAGAACACTAGGCATTTGTCAACAGAAATTTTTGATGTACTGATTTCAAGGTGAATGCATAAATTGGAGATTCCTATTTGATTTAGGAA
>PA10000504 | AT5G01530 | Symbols: LHCB4.1 | light harvesting complex photosystem II | chr5:209084-210243 FORWARD LENGTH=290
AAAAAACAAAAAAAAAAAAAAGTTACTCACAAATAGTGTTATATGCTTAAACTGAATAATTGCATAGACCGAGGTATTCACAGAACTTTAAAAAGTACATTCAACACCAAACATTAATTAATTAGGTAGGCCTACCATTGTCAAACGTTATATGATTTACAAAATGCAAATATAGAAAGCAGCTTAGATGCAAAATCATTGATAAACAAAGGAGTACAACATGGATCCTCATGGTGATGGAGAAGAGGCTTATTAAGAAGAAGAGAAAGTGTCAATGATGGTGGTGTGAAGTGGGTCACTCAGATGGGTGGCCCAGTTGTTAAGTGGGCCCTTGCCGGTAGCCGCTGCCTGGACGGCGAAGCCCAAGAAGGCCACCATTGCAAGGCGGGCATGCTTAATCTCAGCCAATTGCAGTCTAGATTTCTTCTCAGGATCCTCTGCTAAGCCAAGAGGGTCAAAGAACTTGCCTCCTGGATACAATCTCTTCTCTGGGTCCAGCTCTGCATTCCTCTGGAACTCAATGTAGCCAATCACAAGAACTTCAATCCATATCAATGCAGTAATGGAGAAGGGGAGAGGCTGCCCAAGGTAGGAGGAACCATCAACCAGCTCTACCTTTCCTGCGTCCTGCCATGTGACCCCAGTGAGCCACTCAACCGTGAGCGCGCCAAGGGTCGCGAGCATGGCCCACCTCCCATGGATCAGCTCGCACTCCCTAAACCTCTGCAGCCCAAACACCTCTGTGTACGGCTGGAAAGGGGTCGACTTCACGTCCGACTCCTCGAACCGGGTCCCAATCAACTCACCCGCCAGGTTCTTCGCCAGGTTCTGGTCCAGCGAGTCGAGTTCGAACTGCAGGTACTCGGCGGGCTTCCCCAACCCCAACGGGTCGAACCCGTAGTCCCCGATCATGCTCCCGTCCAGCCATTCGGGCGCCTTCGCACCCGGGAACCACAGAGGCCGGTCCGAAACGGGTTTGGCCGGGCCCTTTTTCGGACCCGGCTTCTTGCCGAACCCGAACCGGGCCTGGAATTTCCCGCCATTGGCGTGGGGTTTCTGGAGGGGCGTGCCCAGGAAGGTTGAGGCTGAGGCTGCGGCTGCTGTGCTGGCCATGGGCAGATGCTAACGTGCGCTGGGTGGGATCGTTTCCACGTTGGTTTGGTGTCTGGTGACTGGTGAGTGTGGGTGGTGGAGGGAAGTGTCTTGTATATAAGCTTTTTATGGGGTTTATCTGGTTGGGTTGATTTTGGGCCGTTGGATGTGAAGGGCGAATCCATCTGACGGATGTGGAGATTCCGGTCTTATCTACTACCTTATCGCTATAGGTCGTTCTGGTTCATGTTCGTGCTGTGTTTGGTTGGATTTTTGTGTGTGGCAGAGATGTTTCGGTTGGGATTTTTGGTGGTGGGAATTGGATGGTGGGACCCTATGTGGGAATATCTTGATTAGGGTTGCTGATTTTTTTTCCCCTCCTCTTAGGAACCGGACTCCCCTGTTTGGACGAATCATGGGGCGACACATGGGGGGCGGAGGGG
>PA10000505 | AT5G07990 | Symbols: TT7, CYP75B1, D501 | Cytochrome P450 superfamily protein | chr5:2560437-2562859 FORWARD LENGTH=513
TGCTTTTCTTTATGTCATTACATTTCAAATTTTTATCTTATCCATCGCCACAAAGCCAGCCACTTTAACAGTACAAAAGAGGACATGACTCAACCTATTATATAGATATTACAGCAAACGTCGCCGGACAACATGAAAGGTCTAGGATACAAGATTACTAAATTGGTCTATTCAATAAATCAGCTCAATAAGATCCAATCGACCTGGAGTTTTGTCTAAATTTAGCAAACACACTCGATATCCTAACACAACATATACTATAACTCGGAAGATAATCATATATCGTAGACATGTTTAGGAAGACGAGGCTCAACCACAGCCTCAAGGGGCACCTTCCGTGGGGTCGAGAGCCCAAAGATTTCATCCATGTCCAGATCCTTCTCAGTCACTAGGTCCGGAAGCCTCCATTTGAACCCATGCAAGAGGTTAGCCAGAGTCAATTGAATCACCTTTAATCCTAGACTGTAACCAGGGCACATCCTCCTACCAGCCCCAAACGGCAACAGTTCAAAATCATGTCCCATCACATCAATATTTTTCCCTAAAAACCTCTCTGGGCGAAATTCATTGGGGCAGTCCCAAATTTCTGGGTCCCTTCCAATGGTCCAAACGTTTACCAGAGCTCGAGTTCCTGCAGGTATATCGTAGCCGTTGATGGTGCAATCCTCTCTGGACATACGGGGCACCAACATTGGGGCCACAGGGTGCATTCTCATGGTCTCCTTCATGATTGCTTCCACATATGGGAGATTTTGGACATCCTTCTCTTCAACCCAGCAATCGTTTCCAATTACACTATCTAACTCTTCTGTGGCCCTTTCGATGATTTGTGGCTGTTTCAAGAGCTCAGATAATGCCCATTCCACTGTCACAGCTGAGCTTTCTGTGCCCCCTGCTATTAAGTCCTGAGTAAATGCCTTGACTCCGGTCCTACTCAACTTAACATCGAGATTCGGATCATCAGCAAGCTGCAACAACACATCCACCATATCCTGAGCAACATAATTCTTCACACCATTCCTCCTCTCATTGTGCTCATCAAGCACATGCTCCAGAAACCTATCAAACTTCTTACTGAGGGTCTTCATCCTCCTCACATACCCCTGCAAGTCCAAGAACCCAATCCAAGGAATCGAGTCTCCAATATTCAAAACCCCATTCAGCAAAAACAACTCGTCCATCATCTTTTTAAACTCATCTGGACTCACTATCGGCGTCTCTGACTCTGACTCCTCCGTGTACTTCTTCCCCAACACCATCCGGCTTATGACGTTGAGGCTGACGGTGGAAAGATGGTCTTTGAGGAGGATGGTCTCGCCGGAGGCGTCGAAGAGGCCGCGCAGCAGTGCCCGCGTCTCCTCCGCCCGGATGTACTCGAAGGAGTCGAGCCTTCGGGCACTGAAGAGCTCCATCAGGCACATCTTCCTGGCCTGCCTCCAATAGGCGCCGTAGGGGGACCAGGTGATGTTGGAGTAGTTGTAGGTGGTGTACTTTCCGGCGGCTGTTTTGGGTCGGGAGGCGAATTTGAGGTCTTGGGTTTTGAGGATTTCTTTGGCCATTTCGACGGAGGAGGCGACGATGACCGGAAAGGAGCCGAATTTGAGCTGCATGAGGGGGCCGTATTTGAGGGAGAGCTGGTGGATGGAGCGGTGGGGGAGGGAGCCGATGAGGTTGAGGTTGCCGATGACCGGCCATGGTTTGGGGCCTGGGGGGAGGTTTAGGTGTTTCCGGCGACGGAAGCCGGCGGACAAGGCACGGAAGAAGAGGGCGAGAGAAGTGAGAAAGAGAGCTAGAAAGAGAGTTGATGCTGCAGAGGACTCCATGATGGCTGTGTTTTGTTTGGGTTGGGGGAAGTAATATT
>PA10000508 | AT5G42020 | Symbols: BIP, BIP2 | Heat shock protein 70 (Hsp 70) family protein | chr5:16807697-16810480 REVERSE LENGTH=668
GGGTTTCTGTCTATCTCTCTTGAATTGAACAAAGAGCCCTCTAAAAAGTGTAAGCGTATTTGCATCCTACTCAAGAGAGAGAGACAGAAACCCTAACATCATGGATCGATCGTGGAGAGCTATGATCTTTCTAGGGCTCCTTCTAGTAGGGGGTATATTTTCATTTGCCAATGCGAAAGAGGAACCCTCCAAGTTGGGTACAGTCATTGGGATAGACCTTGGTACCACCTACTCTTGTGTTGGTGTGTACAAGAATGGTCATGTGGAAATCATAGCCAACGACCAAGGGAATCGTATCACACCATCTTGGGTGGCATTTACTGATAGTGAAAGACTGATCGGTGAGGCTGCAAAGAACCAGGCAGCTGTCAATGCCGAAAGGACCATTTTTGATGTCAAGAGGCTAATTGGTAGAAAATTCGAGGACAAAGAGGTGCAGAAGGATATGAAGCTTGTTCCTTACAAGATCGTTAATAGAGATGGGAAACCATATATACAAGTCAAGATTAAGGATGGGGAGACCAAGGTTTTCAGCCCTGAGGAGATCAGCGCTATGATTTTAACCAAGATGAAAGAGACAGCGGAAGCATTCCTTGGAAAGAAAATCAAGGATGCGGTTGTTACTGTTCCTGCATATTTCAATGATGCCCAAAGGCAGGCAACCAAGGATGCAGGTGTAATTGCTGGGCTAAATGTAGCTAGAATAATCAATGAACCAACTGCTGCAGCCATCGCCTATGGTTTGGATAAGAAGGGTGGGGAGAAGAACATCCTTGTATTTGACCTTGGTGGTGGGACTTTCGATGTTAGTATATTGACAATTGATAATGGTGTTTTTGAGGTTCTGGCCACAAATGGTGACACTCATCTTGGAGGTGAGGACTTCGACCAAAGAATCATGGAGTACTTTATCAAACTGATCAAGAAGAAGCATGGAAAGGACATCAGCAAGGATAACAGGGCTCTCGGGAAGCTGAGAAGGGAAGCCGAGCGTGCCAAGAGAGCATTGAGCAATCAGCACCAGGTTCGTGTGGAGATTGAATCACTGTACGATGGACTGGACTTCTCAGAACCACTAACCCGTGCTCGGTTTGAAGAACTGAACAACGATTTGTTCCGAAAGACTATGGGCCCTGTGAAGAAGGCAATGGACGACGCTGGGCTGCAGAAGCACCAGATTGATGAGATTGTTCTTGTGGGTGGAAGTACTAGGATTCCAAAGGTTCAACAGCTTCTTAAGGATTACTTTGATGGGAAGGAACCCAACAAAGGTGTGAATCCAGATGAGGCAGTTGCTTATGGTGCAGCTGTACAGGGAAGCATCCTGAGCGGAGAAGGTGGTGAAGAAACTAAAGATATACTTCTCTTGGATGTTGCACCTCTTACTCTTGGTATCGAAACTGTTGGTGGAGTCATGACGAAGTTGATTCCAAGAAACACAGTCATCCCAACAAAGAAATCTCAAGTATTCACAACTTACCAGGATCAGCAGACCACCGTCTCCATTCAGGTTTTTGAGGGTGAGAGGAGTATGACGAAGGACTGCAGGGAGCTTGGGAAGTTTGATCTCTCTGGCATTGCTCCCGCTCCAAGGGGAACTCCTCAAATTGAAGTGACATTTGAGATTGATGCCAATGGTATCCTGAATGTGAAGGCAGAGGATAAGGGCTCAGGAAAGTCAGAGAAGATCACCATCACCAATGACAGGGGGCGTTTGAGCCAGGAGGAGATTGACCGTATGGTCCGCGAG
>PA10000509 | AT5G42020 | Symbols: BIP, BIP2 | Heat shock protein 70 (Hsp 70) family protein | chr5:16807697-16810480 REVERSE LENGTH=668
ACACACACAGACAGAGAGAGAGAGGAACTAAGGTACCATGGATCGGTCGCGAAGAGATGGAGCATCTTCGATCCTACTGGGGATCGTATTACTAGGTTGTCTATTTGCATTCGGAACTGCAAAGGAGGAAGCCTCCAAGTTGGGAACAGTCATTGGAATAGATCTTGGAACAACATATTCATGTGTGGGTGTTTACAAGAATGGTCATGTGGAGATTATAGCCAATGACCAAGGAAACCGCATTACGCCATCTTGGGTGGCATTTACTGAGAGTGAGAGGTTAATTGGTGAAGCTGCTAAGAACCAGGCAGCTGTCAATCATGAAAGAACCATATTTGATGTGAAAAGGCTGATTGGAAGAAAGTTTGATGACAAAGAGGTTCAGAAGGACATGAAGCTTGTTCCTTTTAAAATTGTGAACAAGGATGGAAAGCCATATATACAGGTTAAGATAAAGGATGGGGAAACAAAGGTTTTCAGCCCTGAGGAGATTAGTGCTATGGTGCTAACTAAAATGAAAGAGACTGCTGAAGCATTCCTTGGGAAGAAAATCAAGGATGCTGTTGTCACTGTCCCTGCATATTTCAATGATGCTCAGAGGCAGGCTACCAAGGATGCTGGTGTAATAGCCGGACTGAATGTGGCGAGAATCATCAATGAACCAACTGCGGCAGCCATTGCCTATGGTTTGGACAAGAAGGGTGGGGAGAAAAATATCCTCGTCTTTGACCTTGGTGGTGGTACTTTTGATGTCAGTATCTTGACAATTGACAATGGTGTTTTTGAGGTTCTTGCCACAAATGGAGACACCCACCTTGGAGGTGAGGACTTCGATCAGAGAATCATGGAATACTTCATTAAATTGATCAAGAAGAAGCATGGAAAGGACATCAGCAAGGATAACAGGGCTCTCGGGAAGCTGAGAAGGGAAGCCGAGCGTGCCAAGAGAGCATTGAGCAATCAGCACCAGGTTCGTGTGGAGATTGAATCACTGTACGATGGACTGGACTTCTCAGAACCACTAACCCGTGCTCGGTTTGAAGAACTGAACAACGATTTGTTCCGAAAGACTATGGGCCCTGTGAAGAAGGCAATGGACGACGCTGGGCTGCAGAAGCACCAGATTGATGAGATTGTTCTTGTGGGTGGAAGTACTAGGATTCCAAAGGTTCAACAGCTTCTTAAGGATTACTTTGATGGGAAGGAACCCAACAAAGGTGTGAATCCAGATGAGGCAGTTGCTTATGGTGCAGCTGTACAGGGAAGCATCCTGAGCGGAGAAGGTGGTGAAGAAACTAAAGATATACTTCTCTTGGATGTTGCACCTCTTACTCTTGGTATCGAAACTGTTGGTGGAGTCATGACGAAGTTGATTCCAAGAAACACAGTCATCCCAACAAAGAAATCTCAAGTATTCACAACTTACCAGGATCAGCAGACCACCGTCTCCATTCAGGTTTTTGAGGGTGAGAGGAGTATGACGAAGGACTGCAGGGAGCTTGGGAAGTTTGATCTCTCTGGCATTGCTCCCGCTCCAAGGGGAACTCCTCAAATTGAAGTGACATTTGAGATTGATGCCAATGGTATCCTGAATGTGAAGGCAGAGGATAAGGGCTCAGGAAAGTCAGAGAAGATCACCATCACCAATGACAGGGGGCGTTTGAGCCAGGAGGAGATTGACCGTATGGTCCGCGAG
>PA10000510 | AT5G28540 | Symbols: BIP1 | heat shock protein 70 (Hsp 70) family protein | chr5:10540665-10543274 REVERSE LENGTH=669
CATCAGCAAAGACAATAGGGCACTTGGAAAACTTAGAAGGGAGTGTGAGCGTGCCAAGAGAGCATTGAGCAATCAGCACCAGGTCCGTGTGGAGATTGAATCTCTACATGAAGGCTTGGATTTCTCTGAGCCATTGACTCGAGCACGGTTTGAAGAACTGAACAATGATTTGTTCAGAAAAACCATGGGGCCAGTGAAGAAGGCAATGGAAGATGCTGGTTTGCAGAAAAGTCAGATTGATGAGATCGTTCTTGTGGGTGGAAGCACTAGGATTCCCAAGGTTCAGCAACTTCTTAAGGACTACTTTGATGGGAAGGAGCCAAACAAGGGAGTTAACCCAGATGAGGCTGTGGCTTTTGGTGCAGCTGTACAAGGTAGCATCTTA
>PA10000511 | AT5G28540 | Symbols: BIP1 | heat shock protein 70 (Hsp 70) family protein | chr5:10540665-10543274 REVERSE LENGTH=669
CCGTGTGGAGATTGAATCTCTACATGAAGGCTTGGATTTCTCTGAGCCATTGACTCGAGCACGGTTTGAAGAACTGAACAATGATTTGTTCAGAAAAACCATGGGGCCAGTGAAGAAGGCAATGGAAGATGCTGGTTTGCAGAAAAGTCAGATTGATGAGATCGTTCTTGTGGGTGGAAGCACTAGGATTCCCAAGGTTCAGCAACTTCTTAAGGACTACTTTGATGGGAAGGAGCCAAACAAGGGAGTTAACCCAGATGAGGCTGTGGCTTTTGGTGCAGCTGTACAAGGTAGCATCTTAAGCGGAGAAGGTGGTGAAGAAACTAAAGATATACTTCT
>PA10000471 | ATCG01280 | Symbols: YCF2.2 | Chloroplast Ycf2;ATPase, AAA type, core | chrC:145291-152175 REVERSE LENGTH=2294
ATAAATGTATCGACATGTTATTTAGTATTTTTTTTTTATTTTTTTTTTTTTACTTAAATTCTTTTCTCTTCTCTATAAGAGGTAAAATAGAATAACCCGGTTGAAGCGTAATGATCATACGTCTGTAATGCATTGTATGTCCCATAATGGGTCCCATTCTTCTACCCTTTCCCGGGAGTTGATGACTATTTATAGCTATTACTTTGACGCCAAAGAAGAGTTCGACCCAATGCTTTATTTCTGTCCTAGTTGATCCTGATTCGACATTAAAAGTATATTGATTGTTCCCCAATAACCGAATACTTTTTTCTGTAAAGACTACATATTTGATTCCATCCATAAATCTACTTTCTTCCCCACGAGTTCCAGTATCGATAAGAATTCTAGTTCTTACTCTTCATATGTTATGGTTGGTATGAATATACCATACCAATTCGTTATGTATGGATGATGAGATTCCATTGATACGGAGCCAGTGGAACTAGCCTTATTGAATGTCCCCGTTGGCCTGCATCCAGCAGGAATTGAACCTACGAATTCGCCAATTATGAGTTGGGCGCTTTAACCATTCAGCCATGGATGCTTCACTGGGGTCATTGTACATCGCGAGTGACCCAAATTCAATTCACTTAGATTCTTTTGGATTCTTTAGGAGGAATCAATGAAATGAGAGGACATCAATTCAAATCTTGGATCTTCGAATTGAGAGAAATCAAGAATTCTCGCGATTTCTTGGATTCATGGATCCAACCCGATTCGGTGAAATCTTTCACTTCCTTTTTTTTCCACCAAGAGCGCTTTATGAAACTTTTTGATTCCCGAATTTGGAGTGTCCTAATTTCACGTGATTCACAGGGTTCAATTCGTCGACATTGCACGATCAAAGGTGTAGTACTGCTTGTACTTGTAGTAGCGGTCCTTATATACAATCGAAATAGGGTCGAAAGAAAAAATATCTATTTGATGGGGCTTCTTCCTAAACCTCTGCGTTCCATTGGACCCCCCAATTATACATTGAAAGAATCCTTTTGGTCTTCCAATCTCAATAGGTTGATTGTTTCGCTCCTGTATCTTCCAAAAGGGAAAAAGATCTATGAGAGTTGTTTCATGGATCCGAAAGAAAGTACTTGGGTTCTTCCAATAACTAAAAAGTGTATCATGTCTGAATCTAACTGGGGTTCGCGGCGATGGAGGAATGTGATCGTAAAAAAGAGGAATTCCAGCTGTAAGATATCGAATGAAATTGCAGCTGGAATTGAGATCTCATTCAAAGAGAAAGATATAAAATATCTGGAGTTTTTTTTTGTATCCTATACGAATGATCCGATCCGCAAGGACCATGATTGGAAATTCTTTGACCGCCTTTCTCCGAGTAAGAAGCGAAACATAATCAACTTGAATTCGGGACAGCTATTCGAAATTTTAGTGAAACATTTGATTTGTTATCTCATGTCTGCTTTTCGTGAAAAAAGACCAATTGATGGGGGGGGTTTCTTCAAACAACAAGGAGCTGAGGCGACTATTCAATCAAACGAGATTGAACATGTTTCCCATCTCCTCTCGAGAAACAAGGGGGGTATTTTTTTGCAAAATTGCGCTCAATTTCATATGTGGCAATTCCGCCAAGATCTCTTCGTTATTGGGGGGAAGAATCGGCACAAATCGGATTTTTTGAGGAACGTCTCGAGAGAGAATTTTATTTGGTTAGACAATGCGTGGTTGGTAAACAGGAATCGGGTTTTTAGCAAGGTACGGAATGTATCGTCAAATATTCAATATGATTCCATAAGATCCATTTTTTTTCAAGTAACGGATTCTAGCCAATCGAAAGGATTTTCTGATCAATCCATAGATCCTTTCAATTCCATTAGTAATGAGGGTTCGGAATATCACACATTGATCAATCAAACAGAGATTCAGCAACTAAAAGAAAGATCAATTCTTTTAGATACTTC
>PA10000472 | AT3G09390 | Symbols: MT2A, ATMT-K, ATMT-1 | metallothionein 2A | chr3:2889737-2890188 REVERSE LENGTH=81
GGAGGATGCAAGATGTATCCTGATTTCTCCTTCTCTGGAGAAAGCTCCTCTGAAACCCTCATAGCTGGGGTTGCACCTCAGAAAGGGTCCAGGCACTTTGAAGGGTTCGAGGCAACAGCAGGCTCTGAGAATGGAGGCTGCAAATGTGGATCGAGCTGCACCTGTGATCCATGCACCTGCAAATGAGAGGGTCCCAAAAGCCATAAATATATATGTAATCTAATAATGGGCTCTGAGAATAAATGGTCATAGCTGACCTGGTGCAGTAGTTTTATGAGTGTGCTTTCATTATCTATCTCATCTGTGGTTCTCCTGCTGTATCTGGGTGTTTGATTGGGTTATATATAATCTACTCAAAGCTCTTTTCTTAATGGTCTACTGGCAAATGATTTGAGTGGATGTGACTGAAATTTGTGTGATGTGAATGGTGCTACTTCACAGTTCATTAGTAACTCTTTCTTTTTAGGGTTAGATGTGCCTATTAAGAAGTAGTTTGAATACAAAATGAAATTGATTGGGTTCAATAAAAAATAAAATATCGGTTCATGGTTT
>PA10000475 | AT1G56580 | Symbols: SVB | Protein of unknown function, DUF538 | chr1:21198402-21198902 REVERSE LENGTH=166
CCATTACCTCGTTCTCCATAAGGTCTCCAACAAAAGCCTCATCACACCATTCAGTCCTTCGGTAGATCCATCACTTAATAGATGGACGGTTAGGATTTTCAAAAGAAGCTGTTGGTTGTACCACTTGACAAGAGAGTCCCCCTGAAAAAGACCAACCCAAAATGCTAGCAAATAGAAAAAAGACTAAGAAGCTCCTTACAAATCCTTCTATTAAGAAAAAGGCCATTTCAGCAATCAATAGCCTCAGAGTACTTATAAAAACGATCCCTTACTCTGCAATTCCATTCCATCTTTCTCTTCTCTTGAATTCAAAGCCTTCTCATCCAAAAGAAAGTGCAGATGGCCTCCGAAAACATTGAGAAGTACCGCGCCAACGCAGAAATCTATAAAGGACATGATGTCTGCAAGCAGAAAATCATAGAATTTCAGGCAGAGCTGGGATTCCCAACCGGCATCCTGCGTCTCAAAGACATCATCGAGTTTGGGTATAACCGCCAGGCCGGGTTCGCGTGGATCCTGCAGAAGGAGAAAACTGAGCACCGTTTCAAAAAGCTCGGCACTACAGTCTCCTACGACACTGAGATCACCACATTGGCGGAGCATCACAAGATTGCGAAGATAACTGGTATAAAGAGCAAGGAGTTTTTGATCTGGGTCGCTATTTCGGATATGTACATCAGTGACCCAGCTTCTGGGAAGATCAACTTCAAGACCTATACAGGTCTGGGAAGGACCTTACCTGTGTCTGGATTCCTTCTTGAGGATGGTCAGGAGGAGGAGAAGAAGAAGAAAGAAGGGAATAAGTGAGCAGGGCATAGATGTGACATTGTTTTTGAATGTGCTGTGGTTGTGTTTTTAGAAGTTGATAGCATCTGGTTTAGTAGTATCACAGGCTGCGGGGACTACTCTTCGGCTATAATTTATGAAATAAAAAGCTTTGCATGTTTTAATGCTTGTTCTT
>PA10000477 | AT5G61790 | Symbols: CNX1, ATCNX1 | calnexin 1 | chr5:24827394-24829642 REVERSE LENGTH=530
TTTCTTCTCCTCCCCATCCACCAAAATTCGCACCTCATTATCAGGTTTCAGTATAGCAGAGTATACATGAGTTAGTTTGTCCGATGGAACAGATGGTGGGTACTTGAGATGATGTTCAACATACTCTCCAGTCTTGGGGTTCTTGTGCTTGAGAATGAAATGCACCTTATTTGTGGACCCACACTTATCGGGTCCAAACATGATGGAGTACGGAGACTCATTGTCAAATTCCTTGGGTTTCCAACCAGCCTCCTGGGGTCGAAGGTACTTCAGGTATGCCCCTCCACATTCAAGACCACTTTGGAGACGAACCTCATATTGTAAGACAACTGTTCCATCCTTGAGATTCACAGGCTCATCAAGTTCTTTCACTATTGCATATTTCTTTGCCTTCTCACTCACAAGAAGTCCATAATCTTCATGCCCCTCACTCTGTGAGTACTTCCATACACCTTTGTATTCGTCCTTGTCCGACACGATCCATCGGCCCTCGAACGATTCTTCGAAAGACTCGTAAAACAGCGAGTCAGACTCGGAAACGCAGATCTTGAACA
>PA10000478 | AT5G61790 | Symbols: CNX1, ATCNX1 | calnexin 1 | chr5:24827394-24829642 REVERSE LENGTH=530
TCCCAATCTTCTGGCTTTGTGGCTTCAGGATCATCAATTTCCTCAGGTTCATCATCCAGCCATCCTTCAGGTTTCTCAGCTTCTTCGTCTTCAATCTCCATTGGTGCATCCTCATCCCAATCTTCAGGTTTTACTGCATCAGGGTCTGGAATTTGAGCCCTCTCATCCCAATCCTCAGGCCTTTTATCATCTGGATCTGGAATCGTCTTGGCAGGGATCAGAGGTGGCTCGAAATCATCAGCAGAGAGGAAATTTGCCTTTTTCTTCTCCTCCCCATCCACCAAAATTCGCACCTCATTATCAGGTTTCAGTATAGCAGAGTATACATGAGTTAGTTTGTCCGATGGAACAGATGGTGGGTACTTGAGATGATGT
>PA10000480 | AT5G61790 | Symbols: CNX1, ATCNX1 | calnexin 1 | chr5:24827394-24829642 REVERSE LENGTH=530
GATTATGGACTTCTTGTGAGTGAGAAGGCAAAGAAATATGCAATAGTGAAAGAACTTGATGAGCCTGTGAATCTCAAGGATGGAACAGTTGTCTTACAATATGAGGTTCGTCTCCAAAGTGGTCTTGAATGTGGAGGGGCATACCTGAAGTACCTTCGACCCCAGGAGGCTGGTTGGAAACCCAAGGAATTTGACAATGAGTCTCCGTACTCCATCATGTTTGGACCCGATAAGTGTGGGTCCACAAATAAGGTGCATTTCATTCTCAAGCACAAGAACCCCAAGACTGGAGAGTATGTTGAGCATCATCTCAAGTACCCGCCATCTGTTGCATCAGACAAGCTTTCTCATGTGTATACTGCCATACTGAAAACGGATAATGAGTTGCGGATTCTGATAGATGGAGAAGAGAAGAAGAAGGCAAATTTCCTCTCTGCTGATGATTTCGAGCCACCTCTGATCCCTGCCAAGACGATTCCAGATCCAGATGATAAAAGGCCTGAGGATTGGGATGAGAGGGCTCAAATTCCAGACCCTGATGCAGTAAAACCTGAAGATTGGGATGAGGATGCACCAATGGAGATTGAAGACGAAGAAGCTGAGAAACCTGAAGGATGGCTGGATGATGAACCTGAGGAAATTGATGATCCTGAAGCCACAAAGCCAGAAGATTGGGATGATGAAGAGGATGGTGAGTGGGAGGCGCCGAAGATTGATAACCCAAAGTGTGAGCTAGCCCCTGGTTGTGGTGAATGGAAGAGGCCAATGAAGAGAAACCCTGCTTACAAGGGAAAATGGCATCCTTCCTTGATTGATAACCCAAACTACAAGGGAATCTGGAAGCCGCAGCAGATACCTAACCCTGACTATTTTGAACTAGATAGACCTGATTTTGAGCCTGTTGCCGCAATTGGCATTGAGATTTGGACCATGCAGGATGGAATTTTGTTTGACAACATCTTGATTGCCAGTGATGAGAAGGTTGCAGAATCATACAGGGAGAAAACTTGGAAGCCGAAGTTTGAAGTTGAGAAAGCAAAGGAGAAAGCAGAAGATTCAGCTAGTGCTTCAGACAGTCTCGCAGGCTTCAAGAAGAAGGTATTTGATGTCCTTTACCGGATTGCGGACATTCCTTTCTTGGAGGCTTATAAAATCAAGATCATTGATGTCATTGAGAAGGGGGAGAAACAACCTAATCTGACTATTGGCATCCTCGTCTCCATCGTGGTGGTCTTTATGACGATCATTTTTCGGGTTCTTTTTGGTGGGAAGAAACCAAAACCAACTGTTCCGGTTGCAAAGGTAGCTAATGAGACAAGGAATGATGGGGCTGCGGAGGCGACTGATAATCAAGGAAGCAGTGGTGAGAAAGAGGATGGAAGTGAGAAAGAAGATGCTGCAGCCCCTCGAGCACGGAGGTCTAGGCGGGAAACTTAGTTGAGTAGGAACCAGAACTAAAATTTTGAGCTGAGAAATTATGTGGCCGAACATGCTCCTTCCCAGTGTTAGCTTTCAAATGCTAGTTGTTGGGTGTAAATGAGATACCATGTTACGAATCTGATTCTGTTAACTTGAGGGAAACAAGCTTAATTTTATTCTGCAATTTCTTTATATGTTTTTCTACTTTTGATATCTTTATTTTGTTCCGCAATTTCTTGACATGTGTTTTAACCTTCAGAGCTCTGGTGGTTAGCTTCAGCCTTCATTGTCTCCAATCCACTCAAAGAACTAGAAGGGCCTTGATTTAATAAAACCATTGGGTCCTGTTTGGAGCCTAAAGAGTCTTGTTTTTGGTAATTATTATAATCCTGTTTAATAGTATTCAACAAAGCAATTGTGGTTTACAGGTAAATCAGGTTGTCTAAACAAATGTTTGAACCACCACCTACTTGTGTTTTAATCAGTTTTTGTGCATTTGGTTTATG
>PA10000481 | AT5G61790 | Symbols: CNX1, ATCNX1 | calnexin 1 | chr5:24827394-24829642 REVERSE LENGTH=530
GATTATGGACTTCTTGTGAGTGAGAAGGCAAAGAAATATGCAATAGTGAAAGAACTTGATGAGCCTGTGAATCTCAAGGATGGAACAGTTGTCTTACAATATGAGGTTCGTCTCCAAAGTGGTCTTGAATGTGGAGGGGCATACCTGAAGTACCTTCGACCCCAGGAGGCTGGTTGGAAACCCAAGGAATTTGACAATGAGTCTCCGTACTCCATCATGTTTGGACCCGATAAGTGTGGGTCCACAAATAAGGTGCATTTCATTCTCAAGCACAAGAACCCCAAGACTGGAGAGTATGTTGAGCATCATCTCAAGTACCCGCCATCTGTTGCATCAGACAAGCTTTCTCATGTGTATACTGCCATACTGAAAACGGATAATGAGTTGCGGATTCTGATAGATGGAGAAGAGAAGAAGAAGGCAAATTTCCTCTCTGCTGATGATTTCGAGCCACCTCTGATCCCTGCCAAGACGATTCCAGATCCAGATGATAAAAGGCCTGAGGATTGGGATGAGAGGGCTCAAATTCCAGACCCTGATGCAGTAAAACCTGAAGATTGGGATGAGGATGCACCAATGGAGATTGAAGACGAAGAAGCTGAGAAACCTGAAGGATGGCTGGATGATGAACCTGAGGAAATTGATGATCCTGAAGCCACAAAGCCAGAAGATTGGGATGATGAAGAGGATGGTGAGTGGGAGGCGCCGAAGATTGATAACCCAAAGTGTGAGCTAGCCCCTGGTTGTGGTGAATGGAAGAGGCCAATGAAGAGAAACCCTGCTTACAAGGGAAAATGGCATCCTTCCTTGATTGATAACCCAAACTACAAGGGAATCTGGAAGCCGCAGCAGATACCTAACCCTGACTATTTTGAACTAGATAGACCTGATTTTGAGCCTGTTGCCGCAATTGGCATTGAGATTTGGACCATGCAGGATGGAATTTTGTTTGACAACATCTTGATTGCCAGTGATGAGAAGGTTGCAGAATCATACAGGGACAAACATTGGAAACCAAAGTTTGATGTTGAAAAAGAAAAGGAGAAAGCAGCGGAAGCTGCAGCAGGTGTTTCAGGTGGGCTTGCTGGCTTCCAGAAAAAGGTATTTGATGTCCTCTACAGGATAGCGGATATACCTTTCTTAGAGGCATATAAAATCAAGATCATTGATGCCATTGAGAAGGGAGAGGAAAAGCCTAATCTGACAATTGGCGTCCTCGTCTCTTTTTTGGTGGTCTTCATGACTATCATTTTTAGGGTTCTTTTTGGCGGAAAGAAATCTCCGGTGGTTAAAAAGGTTGCTGATGAGAAGAAGGAAGATGGGGCTGCAGAGGCTGCTGATAAACAAGGAAGCAGTGGTGAGAAGGGATCTGGAAGTGAGAAAGAAGATGCGGCAGCCCCTCGACCACGGAAGTCTAGGCGGGAAACTTAAGTAGGAACCTGGAATTTTGAAATGAGTGCTCAGTAGTTGAATATGCTCATAGCTCCTGAAATCTTAGGTTTTGTGTGTAAATGAGATAATTATGGTACTCCAAATCTGATTCTGTTTAACTTGAGGGAAACCAAGCTCTTTTCTTTGGCAATTCCTTGTATGTTTTCCACTTTTACTGCAATGCTGATCTTCAAACTTCAAGAAAAGTAGTTTATATAAGTTTTGTTTTCTTTCAATGAGCAAGGGATGCTTTCTATTGCCACGAAAGGTTGAACTTATGCTGGTAAGGGACTATTCAAACCTTCTAGAGCCTTGTAAACCAAGCACGGGCAACCTGGTTTAATTTATGTATGGATAACTAGATTAATTGTAATGAACAATTGTTTTGTTTGTTATAACTAATTATCCATAC
>PA10000482 | AT5G61790 | Symbols: CNX1, ATCNX1 | calnexin 1 | chr5:24827394-24829642 REVERSE LENGTH=530
ATCGAGATCGGATCCTTGGAGAAAAATCTCCGTCCCCTTCCCTGCTTTCGCTTTGCAGAAATCTTCGCATCCCGAGCGTTGATTCCCGATCGCGGAGGCTAGGTTTAGGGTTTTGGAGGTTCTTCTCCAAGGATCCGATCTCGATCTGTGCTTTTTCTAAGGTTATGAGATCGGTCTGATGGCAGAAAGACGGATCGCGCTTCGTTTTCTCCTTGTTTCGATCTTCTGCCTCGTTTTCAACCTATGCTCTTCCGATTCGCTGTTTTATGAGTCTTTCGACGAAGCTTTTGAAGGCCGATGGATCGCGTCCGGGAAAGAGGATTACAACGGTTTATGGAAGCATTCAAAGAGCGAGGGTCATGCCGATTATGGACTTCTTGTGAGTGAGAAGGCAAGGAAGTATGCGATTGTGAAAGAACTCGAGGAGCCTGTCAAGCTCAAGGATGGAACAGTCGTCTTACAATTTGAGACACGTCTCCAGAATGGACTTGAATGTGGAGGGGCATATCTAAAGTACCTTCGACCCCAGGGTGCTGGATGGAAAG
>PA10000485 | AT1G24260 [Trans Factor] | Symbols: SEP3, AGL9 | K-box region and MADS-box transcription factor family protein  | chr1:8593790-8595862 REVERSE LENGTH=250
GTGGCTTCTCTGCTGATCCTGGTCACCCAGATAGTCCCTAAAAGCAGCAGTTCCATCTCCTACTATAAATTCCCCTTCCCAGCTTCCATGACCATAAGCTCTCTTCTCTTCTTCTCTCTCGATCCTGATCTCGATCTCGGTTTGATCTTGATCTAGAGCTTGGAAATGGGAAGAGGAAGGGTTGAGTTGAAGCGGATCGAGAACAAGATCAACAGGCAAGTGACCTTTGCCAAAAGAAGAAATGGTCTCTTGAAGAAAGCTTACGAGCTTTCGGTTCTCTGCGATGCTGAAGTCGCTCTGATCGTCTTCTCCACTAGAGGGAAGCTCTATGAGTTCTGCAGCACCGCTAGCATGCTGAAAACACTAGAGAGGTATCAGAAGTGCAACTATGGTGCCCCTGAGACGACTGTATCGTCAAGAGAATTACAGAGCAGTCACCAGGAATATATGAAACTTAAGGCGCGGGTCGAAGCTTTACAACGATCACAAAGAAATCTTTTGGGCGAGGACTTGGGCCCTTTAACTGGGAAGGAACTAGACACACTTGAAAAGCAGTTGGATGTATCTTTGAAGCATATCAGATCAACACGGACTCAGTACATGCTCGATCAACTTGGAGATCTTCAACGAAGGGAGCATATGCTTAGTGAAGCTAACAAGAGCCTAAGAAGAAGGTTGGAAGAAGGAATGCAGGAAAACCCAAACCATGCATGGGATCCAAACGGATATGTCCGACAACAAGCCCCACCACAGAGTGACGGATTCTTCCATCCCATAGAGTGCGAACCCACTCTCCAAATTGGGTACCAGTCTAGTCAAATCACAATCGCTGCACCCGGACCCAATGTGAATAACTACATGCCGGGATGGCTTGCATGAACAAGGCCTGGTATGTATATGTATGTATGCTTGGAATGACTTCATCTTCTGATTGTCATTCACACGATATGTTCTTTTATTTCAGGGCATTGTAATCCCTAACTACTTCTAAATCTGTTGAATTCTCACTCTTGTTGGAACAGTTGTAGATGATAGATATATATGTTATTGCACCTTGGAATGCGAGTGAGGACATTCTTTTTTGCATTTTGCTGGGTTGGACGTGTGCCCTAATCGATAGATGGGGTATTTGCTCAGCAAAATGAACCTTTTCTTCTATGGGAAAAAATGACATGAACTTTTTTTTCTGGGGTGGGTGTTACATTCGGAGATGCAAAAGTTCAGCATCACATAATTTAAAATTTAGGGAAGAACTCAAGAAGGTATAAAAGTTTTGGCGCATTATCTAAAAAGGTATAAAGAGATTTGAATATTTCAAAATAATATAGAAGTTTTCCATTTTTGTTTCAGTCAAGTCCTCTTTGGTGACTTGTCCCAATCATATGCAACTTTTCATAACTTTTTTATTAAAGTGACAAAGATACCCTTATTATAGCATAAGAGGGTTTTTGCCTTTCAATTTCCCTCCTTTTTCCTCCAAAAGCCAAATGCCAGGGGCCTTCTACCTTCATTCTTTGTAGATTGTGGGCAACTCCACTGAATACCCTTTTTTTTTTTTTTTTTTTTTT
>PA10000486 | AT3G52560 | Symbols: UEV1D-4, MMZ4, UEV1D | ubiquitin E2 variant 1D-4 | chr3:19494678-19495954 REVERSE LENGTH=146
TCTTTTTTTTTTTTTTTTTTTTTCAACAGAGACAAGTCCTCACAAATAACATAAAAAGAGTTCTTAATAAAGGATCACCTTCCTAGATAATGGTTTTTTGCAATATCACACAAAGCAAACCCAAATTGTCAAGCCGGGATGACTATAACACAGTTCTGGCATATGAAGTAAAGAAAAACAGCAGTATTAATTGTATGAATAATGAAGCTTTAAGGTGATCCTTTGGCCTTGATTTCCATACGATTGATACAGTTGCCATAACAGCAACACATGCAAATCTATATATGTTTAAGCCAGTTTCCATTTTGGAACTAGAAGTAGGTGCCCTCTGGTGGTTGGACCAGCTTCCGATTGTGGGGTGCTGCCATTTCCTTCTTCAGTTGTGTCAGTATGTCTTCCATGGTGTACTCCCGCTGCCAGTTCGCCAACATGCTAAACTTCTTTGGTTCAACCACTCCTGTCTCGTGATTCACACAGGTCATATTGATCCGGGAATGGAAACGAACACTTGGAGGCTTCTCTGGATAATCTTTGTCACAAAAGAGCTTCAACTGATAAATGCGGCCTTCATGCACAGAATTGTGAGGACCAATTATGGTACCCGTCCATGAACGCATGTAAATGTCATCTCCATCATCCATTCCATAGCTAACTGTACCATCTCCAATGCCTTTCTCTCCACGTTCAAGCTCTTCCAACAATCTGAAGTTCCGAGGGACGACGACACCCGATCCTCCTGACCCAATCGTCATTAATGTTAAAAAGAATCTCGTTAGATCCAATTTTGGGAAATTTGGGATGAGAAGAACAAAAGAAATAGAGAAGAATATACATATAGAGAGACAGAACTGAGTGATTGAGAGAATAAATGGGAAAGGAGGGAGCCTCTAACAGGATACAGAGAGAGGATACGGAATAGGGT
>PA10000487 | AT3G52560 | Symbols: UEV1D-4, MMZ4, UEV1D | ubiquitin E2 variant 1D-4 | chr3:19494678-19495954 REVERSE LENGTH=146
TCTTTTTTTTTTTTTTTTTTTTTCAACAGAGACAAGTCCTCACAAATAACATAAAAAGAGTTCTTAATAAAGGATCACCTTCCTAGATAATGGTTTTTTGCAATATCACACAAAGCAAACCCAAATTGTCAAGCCGGGATGACTATAACACAGTTCTGGCATATGAAGTAAAGAAAAACAGCAGTATTAATTGTATGAATAATGAAGCTTTAAGGTGATCCTTTGGCCTTGATTTCCATACGATTGATACAGTTGCCATAACAGCAACACATGCAAATCTATATATGTTTAAGCCAGTTTCCATTTTGGAACTAGAAGTAGGTGCCCTCTGGTGGTTGGACCAGCTTCCGATTGTGGGGTGCTGCCATTTCCTTCTTCAGTTGTGTCAGTATGTCTTCCATGGTGTACTCCCGCTGCCAGTTCGCCAACATGCTAAACTTCTTTGGTTCAACCACTCCTGTCTCGTGATTCACACAGGTCATATTGATCCGGGAATGGAAACGAACACTTGGAGGCTTCTCTGGATAATCTTTGTCACAAAAGAGCTTCAACTGATAAATGCGGCCTTCATGCACAGAATTGTGAGGACCAATTATGGTACCCGTCCATGAACGCATGTAAATGTCATCTCCATCATCCATTCCATAGCTAACTGTACCATCTCCTATGCCTTTCTCTCCCCGCTCAAGCTCTTCCAGCAATCTAAAGTTCCGAGGGACGACGACACTCGATCCTCCCGACCCAATCGTCATCGATGATCAAATTGCTTTCCCTTGGATCAGATTTCAGAGACTTTTGTTTGAGGAGAAAGGAAGATGGAGACGAGCGATGGAAGTAGAGAGAGAGCTAGAGCTTTTTGTAAGAGCGAGGGTTTCG
>PA10000488 |  No Definition found
GCCGCGGGCGCTCGGACCGCGACCCCAGGTCAGGCGTGGGCACCCGCTGAATTTAAGCATATCAATAAGCGGAGGAGAAGAAACTTACGAGGATTCCCCTAGTAACGGCGAGCGAACCGGGAGCAGCCCAGCTTGAGAATCGGACGGCCCCGCCGCCTGAATTGTAGTCTGTAGAAGCGTCCTCAGCGACGGACCGGGCCCAAGTCCACTGGAAAGTGGCGCCGGAGAGGGTGAGAGCCCCGTCGTGCCCGGACCCTGCCGCACCACGAGGCGCTGTCGGCGAGTCGGGTTGTTTGGGAATGCAGCCCCAATCGGGCGGTAAATTCCGTCCAAGGCTAAATACCGGCGAGAGACCGATAGCGAACAAGTACCGCGAGGGAAAGATGAAAAGGACTTTGAAAAGAGAGTCAAAGAGTGCTTGAAATTGTCGGGAGGGAAGCGGATGGGGGCCGGCGATGCGCCTCGGTCGGAAGCGGAACGGCGTCCAGCCGGTCCGCCACTCGACTCGGGGCGTGGACCG
>PA10000489 | AT4G21620 | Symbols:  | glycine-rich protein | chr4:11491519-11491914 FORWARD LENGTH=131
TATTTAATAACCGCTTCAGGTCCTCAACTCATTCTCATTCCTCACTCGTTTCCACTCAAACCAAAAACCAGACATGAATACCACCACTGGCTTTCTCATAGCGGTTTTGCTTCTCACAGCACTTTCCGCCTCCCACTCTGCCCGCCCCGACTCCGACTCCGACTCCGCCTCGCCCTTCTCCGCCGAGCTGAAGAAGAAGTCCAAGGGCGCCACTGGCGGTGGAAACTACGGACCCGGCGGCGGTTTCAACATACCGGGGGTCGGTACCATACCCGGATTCGGCAACGGGATCATCGGCGGCGGGTACGGCGCCGGGTACGGGGGCCCCTCCGGCGGGTACTCGAGAGGAGGGGTCATCCGGCCGACGGTGACCTGCACTGATCACGGGCCGTGCTACCAGAAGAAGCTGACGTGTCCGGAGAAGTGCTTCTCCTCGTACAGCCGGTCCGGCAAGAACTACGGCGGAGGGGGTGGTGGAGGAGGCTGCACCATGGATTGTAAGAAGAAGTGCGTCGCCTACTGTTAGAAGATGGGCGGTTTACCGGTTCTCGGAAAACCGGGTAGCGTTTAGGTATTTCTAGTATCTATCTGTTGTTGGTATTTAATATATATTATGTAGTAAGAAGATGGTATTAGTATTATGTATTGTATTTTGGATGACTTTTTGAATATGGGATGGTCTGATGTTGCTTAGAGTTTTACATACATAAATAAAGACTAGTTCTCTATGTAAAGTTCAATTAATGGCCAATTAATGCTTTTGTGGCCTAGCCGTGATCATTCTAGACCCTTCACCTGTACCTTCTCAACTTCACAATTAGCAGATATCTTCATTTGAGACCCATTTTGACATCTATTCAATTGGCCGTTGGTTTTTGGGTCTATTGGGATTAATGGTTGGGGATCATTTATCTAGAAATCATAAAGTCCATCTGCCATGGTCACTGACAATCCAGCTGTGCCACAC
>PA10000496 | AT3G54340 [Trans Factor] | Symbols: AP3, ATAP3 | K-box region and MADS-box transcription factor family protein  | chr3:20119428-20121087 REVERSE LENGTH=232
ATGGTACCTCCCCCAATATCCTCCTCTTTCAGCCTTCTCCATCTTCTTCATCTCCATCTTCATCTGAAGGAAGGAAGAAGATTCAGGAGAGGATAGAGAAGGAAAATGGGTCGTGGAAAGATTGAGATAAAGAGGATAGAAAACCCAACCAACAGGCAGGTGACTTACTCAAAGAGAAGAGGTGGTATTCTCAAGAAAGCTCGAGAACTCACCGTTCTCTGTGATGCTGAGGTTTCTCTCATCATGTTCTCCGGCACTGGAAAGTTCTCTGAGTACTGTAGCCCTACTACTTCGACGAAGAAGATCTTTGACCGGTATCAACAAGTCTCCGGAATCAACTTGTGGAATTCCCACTACGAGAAAATGCAAAATCACCTGAACAAGCTGAAAGACGACAATAACAAATTGAGGAGGGAGATCAGGCAAAGGATGGGTGAAGATCTGAATGATTTGGAAATCGATGAACTGCGTGGTCTTGAGCAAAATTTGGACAATTCTTTGAAGATTGTCCGTGAACGAAAGTATCATGTAATCAACACTCAAACAGAAACCTACAAGAAGAAATTAAGGAGCCTCCATGAATCTCATGCAAATTTAGTGCGAGCACTGGAAGGAAAAGATGATAATGGGGATTGTGCACTCGGCGATAATGGTGGACCAGACTATGAAACTGCACTTGGCTGGGCAAATGGTGGGTCTCAAATGTTTGCTTTCTGCATCCAACCATGCCAGCCGAACCTGCAAGAAACTAGCTATGGTTCCCACGATCTACGTCTTGCATAAGAGTGAGATGGTCTTGCATAAGAGTGAGGTGGTATGGTAGTAGCACAACTATCACTTAGCTCCAACCTTTATAATTTTACTGTTTGCTAGTATGGTAACTAGCAGAACATTTACCAGACTTCCTTTACTATTTTAGTTTGATAAGTATGCTTAATGCTAAGTCCTTGAACTTTGCTTATTTCCTAGGACATATTGAGCTAATTGCTCCATGAAATTTCCTTGGGCTATGTGGATTTTTGTATCCAAAGTGTCCAATTGGATGTGAGTATGGGTTTGAGATCATGCTCTACTTCGACTATGTGTTATCATAAATGGGAAAAAAAAAACTATTATTATTGATTATAACATCAAGGTTTAATCATGATGTTTTTGGGCGTCTTCCGCAAAAGATTATGATCCATCTTGGATTCCTGATTAGCATGCATATATTCGGAAATTTGAATATGAACCGATTGCACTTAATTTTTACTGTAATAAGTAATGGCACAAAGCTTCATGGGGTTAAAAACTCTCCCTTGAGAACACATGGAAGTGCAAAATATGATGATTATGGCTAAATGGGATTATTTTTTTCCATTTACAGATTATCATTTCATTTGTTGTATGCATAATGCTTTCTCCCTAGT
>PA10000531 | AT5G17920 | Symbols: ATCIMS | Cobalamin-independent synthase family protein | chr5:5935771-5939195 FORWARD LENGTH=765
ACCTCCTTACAATTAGATCTAGCTTCCTTTCTCTATTTAAACCCTCTCCCCGACTCCATTTGCACTCGCCTCTCCATTTTCCATTCCTCTCTCTCTAACCGGAACCCATCAAGCTTTCCTGTTCTTCCTCCGAAGAGAAAATGGCATCACATATTGTTGGATATCCTCGCATGGGGCCAAAGAGAGAGCTCAAGTTTGCATTAGAGTCTTTCTGGGATGGGAAGAGCGGAATTGAGGACTTGCAGAAGGTTGCTGCAAATCTAAGGTCATCCATCTGGAAACAGATGACTGACGCTTGTATCAAGTACATCCCCAGCAACACCTTCTCCTACTATGACCAGGTACTTGATACAACGGCGATGCTTGGTGCTGTTCCTCCAAGATATGGTTGGAGTGGAGGTGAAATTGGGTTTGACATCTACTTCTCTATGGCAAGAGGGAATGCGACTCTGCCTGCTATGGAGATGACCAAGTGGTTTGACACCAACTACCATTTCATTGTACCGGAATTGGGACCTGACATGAAGTTCTCCTATGCCTCTCACAAGGCAGTGACCGAGTACAAGGAAGCAAAAGCGCTAGGAGTCGATACTGTTCCAGTCCTTGTAGGCCCTGTCTCATACTTGTTGATGTCAAAACCTGCAAAGGGAGTCGAGAAATCTTTCTCCACTCTTTCACTGCTGAGTGGCATCCTAACTGTCTACAAGGAAGTTGTGGCTGAGCTGAAGGCAGCTGGTGCTTCTTGGATTCAGTTTGATGAGCCCACCCTTGTGTTGGACCTCAATGCTCATAAATTGGAAGCATTCACTCATGCCTATTCAGAGCTTGAATCATCTCTATCTGGTTTGAATGTGCTTATTGAAACCTACTTTGCTGATGTTCCTGCTGAGGCATACAAGACTGTCACTGGTTTGAAGGGTGTCACTGCTATTGGGTTAGATCTGGTCCGTGGAACACAGACAGTTGATTTGATCAAAAGTGCTGGGTTTCCTAGTGACAAATTTCTTTTTGCTGGAGTGGTTGATGGAAGGAATATCTGGGCTAATGATCTGGCTGCTTCTCTCGGCACCCTGCAAGCTCTTGAGGCCATTGTGGGCAAAGACAAGCTTGTCGTCTCTACTTCCTGTTCGCTTCTCCACACTGCAGTTGATCTGGTGAATGAGACAAAGCTGGACAGTGAAATCAAATCATGGCTGGCATTTGCTGCTCAGAAAATATTGGAAGTGAATGCCTTAGCAAAGGCATTGTCTGGCCAGAAGGATGAGGCATTCTTCTCAGCCAATGCTGCTGCTCAAGCTTCTAGGAAATCTTCTCCAAGGGTGAACAACGAAGCAGTCCAGAAAGCTGCTGCTGCTCTCAAGGGCTCTGATCATCGGCGAGCTACTACTGTCAGCGCCAGGTTGGATGCACAGCAGAAGAAGCTGAACCTTCCAATTCTTCCGACGACTACCATTGGGTCATTCCCTCAGACCATGAATCTTAGGAGAGTGCGCCGTGAGTACAAGGCTAATAAAATATCTGAAGAAGAGTATGTGAAGGCTATCAAAGAGGAAATCAGCAGCGTTGTCAAGCTGCAGGAAGAGCTTGATATTGATGTTTTGGTTCATGGAGAACCAGAGAGAAACGACATGGTGGAGTACTTTGGGGAGCAGTTGCAGGGTTTTGCCTTTACTGTCAATGGATGGGTGCAATCTTATGGTTCTCGCTGCGTCAAGCCTCCCATCATCTATGGTGATGTGAGTCGCCCTAAGGCCATGACTGTGTTCTGGTCCGCTATGGCTCAGAGCATGACTTCTCGGCCAATGAAGGGAATGTTGACGGGTCCTGTCACTATTCTCAACTGGTCCTTCGTCAGAAATGACCAGCCAAGATTCGAGACCTGCTATCAAATTGCTTTGGCCATCAAGGATGAAGTTGAGGATCTTGAAGCTGCCGGCATTCAGGTTATCCAAATTGATGAAGCTGCTTTGAGAGAGGGTTTGCCTCTGAGGAAATCAGAGCAATCATTTTACTTGGAGTGGGCTGTCCATTCATTCCGGATCACCAACTGTGGCGTTCAGGACACTACCCAGATCCACACCCACATGTGCTACTCGAACTTCAACGACATCATCCACTCCATCATTGACATGGATGCCGATGTGATCACCATCGAGAACTCTCGCTCTGATGAGAAGCTCCTCTCGGTCTTCCGTGAGGGAGTGAAGTATGGTGCAGGTATTGGACCAGGAGTGTACGACATCCACTCCCCTCGTATCCCATCAACAGAGGAGATTGCGGACAGGATCAACAAGATGCTTGCAGTGCTCGAGACAAACATCCTCTGGGTCAACCCTGACTGTGGGCTTAAGACTCGCAAGTATGCTGAGGTGAAGCCTGCTCTCACTGCCATGGTTGAAGCAGCCAAACTCCTAAGGACCCAACTCGCCAGTGCCGAGTAAGAGTGCCTTTTGGCAATAATCTCTAGTTCCTCATGATTCTTATATGGAAGGAATGATCTATTTGTTTCTAATAAAGTGTTGCTTGTGTCATGGTTAATGTTGGTGACTTTAGATTTT
>PA10000532 |  No Definition found
AGCAAGTGCCAGTTCTATATTGACATGCTGAATGAGTGCCGCAAGAACTCTGGTTCTATGTTCAGTGCCTGAGTATTCTCCCATTTGTCCATCCCTGGACCTGAACTGAAGTCTTGTTTTTGCTTTTATAATTCTTATCATCAATTATGAAATTTGACTGCTGGCGATGTAGTTGGGGGATTGTTATTTGATAATAAATCTCTATCCGCAAACTATGATAATTGACTTTCATTTTTAAGCTCTTAATGAAAGAGTATGGATCCCTTTTTCTTTAAA
>PA10000533 |  No Definition found
GGTTTTTTTTTTTTTTTTTTTTTGGTTTATAGGGGTTTAGATATGGAGATGAATATGAATGATGTTGATGATGATATTGTTGAAGTTTGTGTTAAGTACTGTTGGGCTATGGGGCTGTTGTGGTTGGTTTTGTTTGATAGTTTTTGAGGGGGAGTGGTTTGAGAGATTGGGTTGGTTGTGTTACTTTTGTTGTTATTGTGGATTTTAATGAATCTGATTGTTGTTTTGGTTTTGTTTGATAGTTTTTGAGGGGGAGTGGTTTGAGAGATTGGGTTGGTTGTGTTACTTTTGTTGTTATTGTGGATTTTAATGAATCTGATTGTTGTT
>PA10000546 | AT2G36530  |  | Cytosol/Plastid/Mit | Glycolysis | 1-CarboHy-JBO | Enolase 
GGGTCCTGGTATTCGGCCCACCGAATCGCCAAAACACTCGAATATGCGGTCACAGATGCCACTTGTGCGACGGCAAAAAAGCATGCAATCACGAGGATGAAAAAAAATCCGCTCATCTGTGCCGTCTAAATATCACACCCTAAACCAAATCCAACGGCCACACACAAAGAAACCTCTGGCTCTCTCCTGTATAAACCCTCATCTCAGTCCCGTCCAAGTTCGTAGAAACCACACTCGAATTCAAAGAAAGCAAGCTTGATTGAGAGAAATGGCAACGATCCAGATCGTTAAAGCGAGGCAGATCTTCGATAGCAGAGGAAATCCAACCGTTGAGGTGGATATTGTTCTCAGTGATGGACACAAAGCTACAGCTGCTGTACCGAGCGGTGCTTCGACAGGTGTTTATGAGGCCTTGGAGCTAAGGGATGGTGGATCAGACTATCTTGGAAAAGGTGTCCTCAAGGCTGTTGGGAATGTCAATACAATAATTGGACCCGCACTGATTGGAAAGGATCCAGCAGCGCAGGTTGAGATTGATAACTTCATGGTGCAACAACTTGACGGAACAGTGAATGAGTGGGGTTGGTGCAAACAAAAGCTTGGTGCAAATGCTATATTGGCAGTATCTCTTGCTGTTTGTAAAGCAGGTGCACATGTGAAGAAAATCCCTCTTTACCAGCACATAGCCAACCTTTCCGGGAACAAAACCCTAGTGTTGCCTGTGCCTGCATTCAATGTCATCAATGGAGGATCACATGCCGGCAATAAACTAGCAATGCAGGAGTTTATGATCCTTCCAGTTGGGGCTTCCACTTTCAAAGAAGCCATGAAGATGGGTGTAGAAGTATATCACCATTTAAAGGCTGTGATCAAGAAGAAATATGGTCAAGATGCCACTAATGTTGGTGATGAAGGTGGATTTGCTCCCAATATCCAGGAGAACAAGGAGGGTCTTGAATTATTAAAGACAGCTATTGAAAAAGCTGGATATACTGGAAAGGTTGTGATTGGGATGGATGTTGCCGCATCAGAGTTCTATGATAGCAAGGATAAGACTTATGATCTAAATTTCAAAGAGGAGAACAATGATGGATCACAGAAGATATCAGGGGATAGTTTGAAGGATCTGTACAAGTCTTTCGTTAGTGAGTACCCAATTGTTTCTATAGAAGACCCATTTGATCAAGATGATTGGGAGCATTATGCCAAGATGACTGCTGAGATTGGGGAGCAAGTCCAGATAGTTGGTGACGATCTTCTTGTAACCAACCCTAAGCGTGTTGAGAAAGCAATCAAGGAAAAGGCTTGCAATGCCCTTCTTTTGAAGGTGAATCAAATTGGCTCGGTCACTGAGAGCATTGAAGCTGTGAAAATGTCTAAACGTGCAGGTTGGGGTGTGATGGCTAGCCACCGAAGTGGTGAAACAGAGGACACTTTCATTGCAGACCTTTCAGTAGGGTTGGCTACGGGCCAGATCAAGACAGGAGCCCCATGCAGGTCTGAACGCCTTGCAAAATACAACCAGCTGCTGAGGATTGAGGAAGAGCTTGGGTCTGCTGCAATCTATGCGGGGGCAAAGTTCCGAGCTCCAGTAGAGCCCTACTAATTATGAATCTATGGCAATTTTTGTTGGTTATGTGAGGCTGCTCAGTTTGAGATTTTGAACTCTTTTGTGTTAATACTGAAATGAATAGACCAAAATAATTTTGGCAGTATCACGGGAATGGGACCGTTTAGTCTTTTGGAGGACAGAGATAAAACGACGGCTGTTTTGCCTTGTGCTGAAACTCGTTAATTTACTATATATGTATGAAATGAGATCATAAATGAGTGATGTTTCCTTTCCTCTTCATCCTTTTTTCAGTTGTTATTTTATTTTGGAGATGCTTTCCTAGAATAAACTAAGATATCCAAAAAAAAACTGTCTGTTTAGTTTGGGACAGTGATTTTGTAGTCCTTAAACTATATCTTCAAAGTAGATTTGGAAC
>PA10000547 | AT5G06290 | Symbols: 2-Cys Prx B, 2CPB | 2-cysteine peroxiredoxin B | chr5:1919380-1921211 FORWARD LENGTH=273
GTGGTGCCTGTTGCCTTCTTAATTTAAAAGGTGAAATATCTCCACTTATCCTTTACACTCCTCTATCACCTAACTTCATCCATCTCTCTCTCTTTCTTTCTCACACAACACACAACACAAAACACACACAGGAGGAGATACATACCGTTCATCTGCCATGGCCTGCTCGGCTTCTACTCCCCTACTCTTTGGTTCACCAAACCCTAAACCCTCATTCTTCTGCAAATCTTCTCCGATTGCTGTGTCTCCTCTGTCTCCATCTTCTCCCATCAAAACCCTAACAACCATCCCAAACTCCGTCAGCGGCCTCAGGCCATCCTTCCCTGCCCGCGCCTATCGCCCTCTCTCCGCCCGTCCCCGTTCTTCTAGAAGAAGCTTCTCCGTCAATGCCTCTCAGCTTCCATTGGTTGGAAACCCCGCTCCTGATTTTGAGGCTGAAGCAGTGTTCGATCAAGAGTTCATCAAGGTCAAGCTTTCTGAGTATATTGGGAAGAAGTATGTGATTTTGTTTTTCTATCCTCTGGATTTCACATTTGTTTGCCCCACTGAGATAACTGCTTTCAGTGACCGGTATGAAGAATTTCAGAAATTGAACACCGAAGTATTGGGTGTTTCAACTGACAGTGTGTTCTCCCATCTTGCATGGGTTCAAACAGATAGGAAGTCTGGTGGACTTGGTGATCTGAAGTATCCATTGATTTCAGATGTGACAAAATCAATTGCAGAATCCTATGGTGTACTGATTCCGCAGCAGGGAATTGCACTACGAGGTCTATTCATCATTGACAAGGAAGGGGTGATTCAGCACTCCACCATAAACAATCTTGCCATTGGCCGCAGTGTTGATGAGACAAAGAGAACGCTTCAGGCACTGCAATATGTGCAAGAGAACCCTGATGAGGTCTGCCCAGCCGGATGGAAACCAGGAGAGAAGTCAATGAAGCCAGATCCCAAGAAAAGCAAGGAGTATTTCGCAGCAATATGAAGGAAAAGCGAGCAGCGCTACTCTATTGCTGGCTGAGGTGCTCTTGTAGAGTTTTGTTCCTTGCTTTCATCAAATTTACAGTGACTTTGGACAATTCTGAAGTGCGCGGTTTATTTTAATATCTGTTCCTAAGTGATAATTAACGGGACATTGCCCCTCTTTTTAATTCCAGCGATCATTTGCATTTGCGTCTATTCATTGTGTTTTTGTCTCTTGTTGATGGTTAGTCCAACTCGCAATCTGATGGTTAGAAAACCATCTTTAAGCCAGGCCTCCATTTCGATCTTGGTTTACTTTGGAATGGCACAGTTCACGCATTTGGTTGTTTTGTTCTTTGTTATCGTATTAGGCAACCTGTGATGGG
>PA10000552 | AT1G03130 | Symbols: PSAD-2 | photosystem I subunit D-2 | chr1:753528-754142 REVERSE LENGTH=204
GGTCTGTCTCTGCATAAAATATGCAACTTAGGATTCATCCAAGTATACCTATCCAAGCTTTTCCGTTGCAATAAATTACATATGTAAGTCAACAGAGCATTCAAAGGCAAGTAATTTACCATTTTGAGGTGATGAAAACACGTCTAAGAACCGTCTTGACCCACTATTACACAAAGTGCGGATCAAATGAAATTACACAATAGAAGATATGTTTCATGTGGTTGCTTCATAATTAAAATACAAATACAATACCAAACATAGAGATGATCACAAACACAGTGACTAATCATGTTAACTTACAAGTCATAAACCTGCTTGCCAGTGAACTTCACCTCAATCGGGCTAACGTTCTTTCCAATCGACCGGAAGTTCACACCGACACCTTGGCGGCCCGGGTTCACCTTTTCCGGGTAGACCCCATCCTTGGGGTGGAGGTATTGCACCTCCCCATTAGGGAAGACCCTGTAGAACTGGTACTTGATCTTGTACTTGGACCTTAGCCGGGTCCCAAGTGCAAGGCACTGTTCCTTCCTAGCCAATTTGAGCAAGTTTGGGCCTTGTCGCATGATGGCAGCACCGCCAGTGGGCATCTCAAATATTTGCTCTTTGGGTGAGTCCCATGTGATCACATAGAACTCTTCCACTTGCGCCTTTCGCAGCAATCCTCCGGTGCTGCCTCCGAAGATTGGCGATGGGGTGTTTGGGTCCAATTCAGGTGGGGTGAAGCCTACAGGGGCCTCCACGGTCTTCTCCTCCGTGGCGGCCACCTTAACAGTTCGCGATGCGGAGAAGCTGAGGGACCTTGTATTGAAAGGAAATGATGGTGATGGTTTCCATGGCACAAGGGCATGGGAGGTGGATTTGGCTGTGGAGAGAGATGGGGTGAAGAGGGTGGCATGAGTTGCCATTGCCATGGACAGGTTAGATGGATAGGGGTGGTGGTAGTGTTTGGATCACAGAGAGAGAGAGAAATAGAGAGAGATGGCTAAGTGTACAGATGAGAAGGATTTTAGATTCCTTGTGGACACAGTAGTAGATAAGGTG
>PA10000554 | AT1G20440 | Symbols: COR47, RD17, AtCOR47 | cold-regulated 47 | chr1:7084722-7085664 REVERSE LENGTH=265
AAAATAAACCCAGATCAGATTCTGGCCAAAAAAAAAAAACCCAGATCAGATTATAATTAACATCTCTGTTATTGCATAAATTTATGATGAAAATACACTTGCCAACAGTACATTCCCCATTTTGCCCTCATTATTTCTTTTTCAGAGAGATATACAAAGAGCCAGAGAATTCTTCAAACCTTGTCACTTCTTCTTCTTCTTCCTCCTCCTCCTCCTCGCTAGACGAGCTAGAGCTACTGGTGGATCGGTGAAGCTTCTCCATCAGACCTGGCTTCTCCTCTTTCACCTCTTCCTTCTTCTCACAAGGCTCCTCAGATACCTGAACCTTCTCAAACTCGGTCACAATAACCTCTTCTTGGGACTTCTCTTCTTCCTTCTTGCCGTGGAAATTAAACCCTCGGCCCTTTATCTCATCACTTCCTTCTTGTTCACAGGTTGTGTGGTGGTGTTCTTCGGCCATGGTTGTATGCTTAAGAAAAGCTAAGCAAGAAGAAAGACTATAGAAAGAGATTTGTATGAAGATGGGATGATAAGAGTCGGCGGTTGGAATAACGGGGTCTCTGATGTTTTTTATATGATTTGTTGAGAATGGCAATGGGAATTTATAGGTGCTTCGGCATTGGAATACGCGATGCTCACGCGGCTAAGAAAAATAAATTAAAGCCTAAGGTTAGGAAAATCGAGTACTGGCCTGGAAGGCCGAGTTCAATGGTCTTGAGGGGCACCCAGTG
>PA10000555 | AT2G28000 | Symbols: CPN60A, CH-CPN60A, SLP | chaperonin-60alpha | chr2:11926603-11929184 FORWARD LENGTH=586
TCGGAATCTTCTGGAAACCCTAACATCATATTACAAAAAGCTGCCTCCTCTCTCCTCGTTATCCTCCTCGTCACAACAAAAGCTCGCTCGCAAGTCCAAGTCTCAAACCAAAGCTTAGAGTTAGAACTACTCAGCTCTCCAGAAATGGCATCTGCAAATACGATTTCAACAGCTTCGATGCTCTTCCGCTCTTCTCAGCAGCAGGAGAGCTTGAGGAGGAAAGTTAATCAAGGGCGTAACTTAAGTTACAGGCAATCACGCAATCGATTTGTTGTGAGGGCAAGAGCTAAGGATATTGCGTTTGACCAGACTTCTAGAACTGCACTTCAGGCTGGGATCGATAAACTTGCTGATGCTGTTGGCGTGACACTAGGCCCAAGAGGGAGAAATGTTGTCTTGGATGAATTTGGGAATCCCAAAGTGGTTAATGATGGAGTGACAATTGCTCGGGCCATTGAACTTGCGGATGCAATGGAGAATGCAGGTGCAGCTTTGATAAGGGAGGTGGCTAGTAAAACTAATGACTCAGCTGGTGATGGAACGACCACTGCGTCCGTACTTGCACGAGAGATTATAAAATTGGGTCTTTTAAGTGTTAGTTCAGGTGCAAATCCAGTTTCCATCAAGAAAGGGATTGATAAGACTGTACAAGCTCTTATTGAAGAGTTAGAGAAGAAGTCTAGGCCCATTAAAGGACGAGATGATGTCAAAGCTGTGGCCTCCATCTCTTCCGGTAATGATGAGTTTATTGGTACAATGATTGCTGATGCAATTGACAAGGTTGGACCTGATGGTGTTCTGTCTATTGAATCCTCATCTTCATTTGAGACAACTGTCGACGTTGAAGAAGGAATGGAGATTGACAGAGGTTACATCTCCCCCCAGTTTGTCACAAATCAGGAGAAGATGACTGTAGAATTTGAGAATGCGAGGGTTTTAGTTACTGATCAGAAGATTTCCACCATAAAAGACATCATTCCTTTGTTGGAGAAGACCACCCAACTAAGAGCACCTTTGCTTATTATTGCTGAAGATGTCGCTGGTGAGGCTTTGGCTACTCTCGTTGTGAACAAGTTGCGGGGAATACTAAATGTTGCTGCAATTAAAGCACCTGGTTTTGGAGAGAGGCGAAAGGCAATGCTTCAAGATATTGCCATCATGACAGGAGCTGAGTTTCAAGCCAGTGATCTGGGTTTGTTGATAGAGAATGCGTCCATCGAGCAGCTTGGTGTAGCTAGAAAGGTGACAATCACCAAAGATTCTACCACTATTATAGCTGATGCTGCAACAAAGGATGAGATCCAGGCTAGAATTGCTCAGATAAAGAAGGAATTGGCTGAGACAGACTCTGTTTATGACTCGGAGAAACTAGCTGAAAGAATTGCTAAGTTGTCTGGTGGAGTTGCTGTTATAAAGGTGGGTGCTGCAACAGAGACCGAGCTTGAGGACAGGAAACTACGGATTGAGGATGCGAAGAATGCCACATTTGCAGCCATCGAGGAGGGGATTGTCCCGGGAGGTGGTGCTGCTTTTGTTCACCTCTCCGCATTTGTTCCTGCAATTAAGGATAAGCTTGATGATGCAGATGAAAGGCTAGGTGCTGACATCATACAGAAGGCACTGGTGGCACCTGCTGCACTGATTGCACACAACGCAGGTGTTGAAGGAGAGGTGGTGGTGGAGAAAATCAAGGCGAGCGAGTGGCAGGTTGGATATAATGCCATGTTGGACAAGTATGAAAATCTGGTGGAAGCTGGGGTGATTGATCCGGCCAAGGTGGCAAGGTGCGCATTGCAGAATGCAGCATCTGTGGCTGGGATGGTCCTGACTACCCAGGCCATTGTGGTGGAGAAGCCCAAGCCAAAGACTTCCGTGGGAGCACCTCCCCAAGGTCTTACTATTTGAGTAGGATTCTTTCCTCTGCTTTTTCATTCGATAAATAGAATTGAAGAGCTAGGAAGAGTTATGCCACTGCTAATGGGGAAGGGATGCATAGTAAAAACAGCATAGTAAAAACAGCACCAGCACCAGCAGCCATGGAGGTACCTTCTTTGTTTGTGCGGGATTTTACTTTTTTTCTTCTTTCTTTTTCCTCTTTGCTTTCAAGTGAAAAGTAATATGTTAGAGGTGAATGAGTTTAGGATCCGAAGTTGCAGCATAGAAAATATCATGTGAGCAGGGTATTGTAAGTGACCTTTAAGGAAGGAGTTTCTTGTGGTTATCATAAAGATTCTGACTTTCACTCTCAAAAAAAAAAAAAAAAAAAA
>PA10000556 | AT5G63530 | Symbols: ATFP3, FP3 | farnesylated protein 3 | chr5:25433279-25435614 FORWARD LENGTH=355
TTTTTTTTTTTTTTTTTTTTTTTACATGACCGAACATGCATTTGGATTCTCATCGCTGAAAATCTGGGGTGCATACACCGGCTCCATCATGTATTTGTTGGGTTGATTGTAGTAGTAGTAATACTCGTTCTTCTTCATTTCTACCTTGGATTCCTCTTCTCCTCCTTCCTTCTTCTCCTCTCCTTCCTTCTTCTCCTCTTTCTTATCCTCTTTCTTCTCCTCTCCCTCTTTTTTCTCTTCTTTCTTCTCGTCCTTCTTCTCTTCTCCCTCTTTCTTCTCAGGCTCTTGTTTCACGATCACCGCATGCTTTCCAGTTCTCTTGTACACGTACTCCACCAGCTTGTTTGGGTCAAAAACTCCCTTCACGGCGACCTGAGAACTTTTAAGATCCGGATCCGCAGACTGCACGCCTTTCATTCGCTGGATTCTCTTCTTTATTTCCATCGAGCAAGCTTCGCAATGCATATGAACTTTCAGAGTCGCAATGATTACCTGAGGCTCTTCTTTCTTCTCTTCCTGTTTCGGTTTTTCCTTCTCTTCCTCTGCTTTTTTCGGATCTTCTGGAGGCGGTTTGGGAAGCTCAGTGAGAAGCTCGACCTTCCTATGACTCTTCCTTTGGATCCGCTCCTGAACCTTCAACGGATCCGCAGTTTTCCCCTTCACAATGACCTTGTGCGCCTTGCAATCCGTAATCACATCTACCACTCCTGCGAATCCACGCAGAGATCGCTTCACCTTCTTCGCACAAGCTTCACAATGCATGTAGACTCTGTATTCGAACTCTTCAGGAGGCGGAGGAGGAGGAGCTTCCTTTTCCTCCTTCTTCTCCTCCTTGGCTTCCTCGCCTGCTTTCTCTTCCTTCTTCTCCTCCTCTTTCTTCGCTTCCTCTGGCTTCTTCGCTTCTTCCTCCTTCTTCTCTTCCGGTTTCTTCTCTTCCTCTCCCATTTCCTTCTTCTTGGAGTTGCAGAGACAGAGAGATAGCTCGAGAGAACGAACGCAGTCTGTGCAGAGATAGAAATGTAGAGGGATCTGAAGGCTAAAATTTCTATCTGCAATTTAAGCTTTTTTCCTCGGCCGTTGGATCTGCGCGACGTGCCATCTGCTGTACAGGCACGTGCGAAAGGGTGGGTGGTGTGAGTCGGGGCGATACAGATGGATGTGTAGCGTCTCAGTGCTACACGATTTTGGGGTCATCTCAGCCGCTGGTTCTCAAATCAGTTACAAAACGAAATAATGCGCAGAATCTTCTACAAGATTCGGCGGTTCTCTGCAATCGAATAGAATGGCGACGGAAGGGAATGGAGGATTGGGTTCGAGCGAGAAGGGCAGCTGATGGGTCCTGCACTTGAACGGTTCGTGAAGCATTTGCGCATTTGATGAAATCAGGCCCTGCGATGGTTGGTGGGAGGCATGAGGACTTCATTTCAAAAATGATCTTCTAAGAACTCACGAAAAGTCAGGGAACAAATACAAGAGCTGGATAGAAGAAACTTGCAG
>PA10000512 | AT5G28540 | Symbols: BIP1 | heat shock protein 70 (Hsp 70) family protein | chr5:10540665-10543274 REVERSE LENGTH=669
CCTCCTTCAGCTTCTCATCATAGTCATCTTTCTCTGCACTTTGGTTCTCATCTAGCCACTCGAGTGCCTCCTTGACCGCCGTCTCAATTTTCTCCTTCTCATCGGATTCCAGTTTGTCAACGAGCTTGTCTTTGTCATTGATCTGATTCTTCATGTTGTAAATGTAAGTCTCCAAGCTGTTGCGGGCATCGATCTTCTCTTTCACCTTCTTGTCTTCCTCTGCAAACTCCTCAGCCTCGCGGACCATACGGTCAATCTCCTCCTGGCTCAAACGCCCCCTGTCATTGGTGATGGTGATCTTCTCTGACTTTCCTGAGCCCTTATCCTCTGCCTTCACATTCAGGATACCATTGGCATCAATCTCAAATGTCACTTCAATTTGAGGAGTTCCCCTTGGAGCGGGAGCAATGCCAGAGAGATCAAACTTCCCAAGCTCCCTGCAGTCCTTCGTCATACTCCTCTCACCCTCAAAAACCTGAATGGAGACGGTGGTCTGCTGATCCTGGTAAGTTGTGAATACTTGAGATTTCTTTGTTGGGATGACTGTGTTTCTTGGAATCAACTTCGTCATGACTCCACCAACAGTTTCGATACCAAGAGTAAGAGGTGCAACATCCAAGAGAAGTATATCTTTAGTTTCTTCACCACCTTCTCCGCTCAGGATGCTTCCCTGTACAGCTGCACCATAAGCAACTGCCTCATCTGGATTCACACCTTTGTTGGGTTCCTTCCCATCAAAGTAATCCTTAAGAAGCTGTTGAACCTTTGGAATCCTAGTACTTCCACCCACAAGAACAATCTCATCAATCTGGTGCTTCTGCAGCCCAGCGTCGTCCATTGCCTTCTTCACAGGGCCCATAGTCTTTCGGAACAAATCGTTGTTCAGTTCTTCAAACCGAGCACGGGTTAGTGGTTCTGAGAAGTCCAGTCCATCGTACAGTGATTCAATCTCCACACGAACCTGGTGCTGATTGCTCAATGCTCTCTTGGCACGCTCGGCTTCCCTTCTCAGCTTCCCGAGAGCCCTGTTATCCTTGCTGATGTCCTTTCCATGCTTCTTCTTGATCA
>PA10000513 | AT5G28540 | Symbols: BIP1 | heat shock protein 70 (Hsp 70) family protein | chr5:10540665-10543274 REVERSE LENGTH=669
AAAAAAAAAAAAAAAAAAAAAAGACATCATGATTTTCTTGTTAAATGCCATTTAATAGTAACTAAGTGGCTTTAAACGTGCAAAATGAAAGTAAAATAGGCTCTCCAAAATCCAAAAAATAAATAAGATACATCCCTCCCCTACATCTCAAGAAATCTAGACAAAAAGGGCAGCTGCTGGGTCAGTCAATTCACACCCCGATTTCTTCCCCATTTGTGCATGTATATCTTTCCATGTCCTTTTTTGGCTTGTATCCCTGCGCGCTTCAGAAGAGGTTTAAAAAAAAAAATTCCTAAAGCTCATCATGCGAATCATCATCAGCACCATCATCAGCACCACCAGGTGCACCACCAGACCTCTGATAAACAGCTGTAATGATTGGATTGCAGACGGCCTCAACCTCCTTCAGCTTCTCATCATAGTCATCTTTCTCTGCACTTTGGTTCTCATCTAGCCACTCGAGTGCCTCCTTGACCGCCGTCTCAATTTTCTCCTTCTCATCGGATTCCAGTTTGTCAACGAGCTTGTCTTTGTCATTGATCTGATTCTTCATGTTGTAAATGTAAGTCTCCAAGCTGTTGCGGGCATCGATCTTCTCTTTCACCTTCTTGTCTTCCTCTGCAAACTCCTCAGCTTCACGAACCATGCGATCAATTTCCTCCTGGCTCAAACGCCCCTTGTCATTGGTGATGGTGATC
>PA10000514 | AT1G01230 | Symbols:  | ORMDL family protein | chr1:97620-99046 FORWARD LENGTH=157
GCTAACATGTTACATGATGCACTATAGTATGGATGTCGACTGATTAACCTCTCCACCTCAATCTATATTCAAGTTTTTCTTCTTTAAAAAATCATATCCTGAGAAGAACACAAGCACAGTTTCTACAGAAACCTATATAACACACTTTATATAAAATATATAACAGAGAGGGGGCTTGAAAGGCAGGTCCCTCTAAATTCTAATTCATCAAAAACATTACATACCCTTTCGGTTATAGCGTCTGTACAGCGATCACAATCAAGTACCAGTTCAACAACTTTTACCAAGAAAACCAAGCTTTTCCCTACTGTCAACTCACTGGTCTCCATTGATTCCAAAGATTCGAACCTTGTGCATGTTTGGAAACTTCGCAATCACCAGCACAATCACCGCAAGAGTGTTGAGAAACAACATCGGATGTTGGTAGTCTGTTGTGTGAGAGGCTATCAAGTACAACACCACTGGTACAACAGTCAAGAACTTTCTATTGCGAGTGAGTTGCTTGCCATTGTCTATCTGTTCCCACCAAGTCAGACCATTGTAGATCCCCTGGTCTTCAGCAAATGGAGTCCCTTTCTTCCAATGGAAGAAGATATAAGTGACTACAAAATGGGCAAGATTGACGATGGTCCAAGCCATGCCAGGAGTGCAACGGAAGACAGAGAGAACGATGAGCCATGAGATGAAGAGGATCAAGATGTATGTAGTCCACACCCCCGGATACAGGAACCATTCCGTGTTCTTATTCAGATCTGGTGGTGGAACCGTTTGCACGTACAGCTTCGCCA
>PA10000515 |  No Definition found
TTAAAAGAAAAAAAAAAAAAAACATTGCATTCGTCTCCACCATTTCCACAATTCCAAATGCATCCTATGATGGATTTTTGGCAAACCTAGTAAAGGAGAGAGTACCTTTGTTGTTGCCAGGCTAGATAGAGCAAATTCCCTTCTTCTTTCTCTTAGTCTTCCTCTGATTTCTTTGTTGACGACAGGCCGGACGGAGAGAGCCATGTGGTTGGGAGGCCGGCGGAGAAAGCTTTCCCCTCTTCTATCTTCCTCCTTTGTCTCTGTTTTTGTCACTCTCTTTCTGTGTATAAAGGGCGGGACGCGAAAAGCCGTGGGGGGAACCTTTTGTTTTCATTTTGTTCATCTCGAGTTTTTTTTTTTTTTTCAGCCTTTAAAGACCATAAGGTTCAAATGAGCTGAGGGGAGGCCATCAATATATACATATATATATATATGGATGATGATCAGGAGAAACTAGAAGGGAAAAGGAGGACATGGTTTAAGGGAATACAAGATCCCTGAAGAACAAACCTACAACTTAGACTTAACCTAGCGTCTATAACACCAAAAAAATTGTGAGAAAATCCACCGACCAATCTCCAAAACAATGTGAATGTAAGATCAGTGCCCATTCTAAAGGCCTCAGAGTGAAAGGACCAATGTGATGAAAGATAAGCCCCCACATAAAAACCCAAGGCAGGGAACATAAGGAGGGCAATCTGCAGGAATGGACATGACATACTCAATAATTAGATGAAGAAGAAGTAGAAAAAGAAAAAACACAGACCAAAAAAACTGTCCTCTCTCACAGACACATTTCTGTTTCCAAACCAGACAACAGGATAAACATCCAGCTATCCAACAGATCATTGCACAATGGCCGCCAACTGATCAGCCCATATAAATGTTACATTTCCTTTGATGGCCCCAGCAAAAATATGATAGCATAAGGTAAGAATTGAGTTACATGACATACTAAAAATATGATTTCAAAACTTCGTTTGACATTTTTTGACGCTTTTCAGATGCAGCAAATGACAAATTTTGGGTCAACGTTCTGCACATGCCACATCTCTCCATGCTATTGGTTTGACTGTAGTGTAGCTTTTAGTGACCAACCCAAGTAAATACAGTAGTAGCACAAGCAGAGAGTAGAATACTAGATTTTGGGCAGTGGGAAATGTCATGCTTGTTCTGACATTTTTCAGGCGAATCAAATGACACGATTTAAGTCAACCTTCTATGCCACATCTCCATAATATTGGTTCGGCTGTAGTAAAGCTTTCAGTGATCAACCCATGTAAATACAGCAGTAAGAGAGAAGATATCTAGATTTTGGGGAGGCGGGAAATGACATACCCACATCAGAATCTTCATGATTGAAGATTGAAGTAAGGGAAGTTACATATAGCAACTGAAATTCTACAAGATTTATAGAAAACATATTCAAACAAACAAAGCAACCTTGAAAATTCTCCTCCGCTGTAAATCACATAAAGTTGCAGCAATGGGTAGCTGCAAGCTACCTTTCAAAGATAGACTTTTACCAGGATTCTTCTCTATTCATCATCATCCTCTTCCTCCCCGCTTTCATCATCCTCGTCGTCGTCATTTACTTCAGATTTTGACTTGTCAGATCCATCCTCTTCATCCTCCTCTTCCTCGGGTTCATTCTTCTTCTCGGACTGCTTCTTATTGTA
>PA10000517 | AT1G56220 | Symbols:  | Dormancy/auxin associated family protein | chr1:21043414-21044469 FORWARD LENGTH=137
GTTTTGCAAAAATATAGGAGCATTTATGTAAAAAGAAATCTAAAAAATTTACAAAGGACACTATTCTTCTCTCCATAGTTTTTAATATTTTAAGATGAGGAGTTTAAGTAAGTTTGGCGATCTCTGCACTCCAAAGGGGACAAAAAGAAGAGAAAGAAAAACAAGATTCCGGACGTTTTCAGAGGAGACGACTCAGTTGCAAAGCACCCATCTTCCCATGCATTAAGATACCACACCAACTTTACATTACAAAGACTTCAAACGACACTCAAACACACAACAACGTAGAGAACCACTTCACATTCAAAACACCTATATATAAAAGGACGATCAACTCACTTACATGTACAAAACTTCAAAAGCACCAACATGCATACAAACACACGAAAAAGCAAAGAGAAACGCTACTTAATTACTACTTACTCTCCACCTGCCTCTCACTCATGCCTTCTCCTTGGTTGGGTGTCCTCAAGGAGCCGCATCCAACTCTGCTCACATCTCACAACTCACGAGGGGGAGAAGGGATTCTGGTTCCAGTCCCCTCCACTCTTTCATAGGCATCGGACGCCGACTTCCTCCGAAAGCGAGTTGGGTCTCTTCCTCCGAAAAACGGGGATACCGGCGGCGTGGATCCGGCCGGCGAGGTAGCCGGCGAGACCGGAGGAGATCCGTTCCCCGCCGACGGACTTCCGGCCGGTCTCAAGATCATGATGCTCCGAGTAACCTTCACCGGGTCAACGGACAAATCGCCGCTGTACGATCTCCCGAGCTCCCGATCCGATCGTGCGCAGAGGGAGGAGTCCGGCGGGCCTTTGCCGGAGCTCGGCTTGTAATTGAAGGAGGAGTACTTCCGGAGCTTGCTCAGGCCGTTCTCCGGCTGAGGTCCAGCCACCGTGTCGTCCCAGAGCTTATCTAAAAGGCCCATGAAATTTAGGGTCTTTTCTGCAAAAACGTCGAAGATTCGAGAAGGAGCCCCTGATACATCTTAGCAATGATG
>PA10000518 | ATCG00430 | Symbols: PSBG | photosystem II reaction center protein G | chrC:49257-49934 REVERSE LENGTH=225
AAAAAAAAAAAAAAAAAAAAAAGAGAGAGAGAGAGAAAAAATGGGCCAGACCTCCTCTTTGGCTCTATTATATTAATAGAATATTGAAATTCTTTATGTTTAATATTTCATTTAATCTTATTTGAATAATATTGTTTGAATATTATTTCAATTTCAATTCATATTATTTAAAATATTCTTTAAAAAAAAATTCCTTAATTCCTTTTTTTGTTTGATAGAAAACCCGAGGCAAGGTAGGAGAGAGTTTGATTTGTATAATAGCATTATATGTCTACACCATATCTAAATAGAATCGAAGTAAGTGTAAGTGGGATTCCGTTGGATGAATCTTGAGACGATACATGACCCACAACAAGTAAACAAACGAAACTATGTGGTTTGATCAAAATTGTTGTTTCGACTAATGCAGTTATGGATGAATTGAGAATTCCAATTTGAATCAACTAATTCGGTATATTCCACATTAATAGGAGTGCTTCTATGTTTCTGCTTCACGAATATGATATTTTCTGGGCATTTCTAATAATATCAAGTGTTATTCCTATTTTGGCATTTCTAATTTCCGGAGTTTTGGCCCCGATTAGTGAAGGACCAGAAAAGCTCTCTAGTTATGAATCGGGCATAGAACCCATGGGGGATGCTTGGTTACAATTCCGAATCCGCTATTACATGTTTGCTCTAGTTTTTGTTGTTTTTGATGTTGAAACAGTCTTTCTTTATCCATGGGCAATGAGTTTCGATGTATTGGGTGTATCTGTGTTTATAGAAGCTTTAATTTTCGTGCTTATCCTAATTGTTGGTTTAGTTTATGCATGGCGAAAAGGAGCATTGGAATGGTCTTAGCTCCTGAATATTCAGACAATCAAAATAAAAAAGAAGGAAAAGATTACATTGAAACAGTTATGAATTCTATTGAGTTTCCGTTACTTGACCGAACCGCCCAAAATTCAGTTATTTCAACTACATTGAATGATCTTTCGAATTGGTCAAGACTCTCTAGTTTATGGCCGCTTCTTTATGGTACCAGTTGTTGCTTCATTGAGTTTGCTTCATTAATAGGCTCGCGATTCGATTTTGATCGTTATGGACTGGTACCAAGATCAAGTCCTAGGCAAGCGGACCTAATTTTAACAGCCGGCACAGTAACAATGAAAATGGCTCCTTCGTTAGTGAGATTATATGAACAAATGCCCGAACCAAAATATGTCATTGCTATGGGAGCCTGTACTATTACAGGAGGGATGTTCAGTACCGATTCTTATAGTACTGTTCGGGGAGTCGATAAGCTAATTCCTGTGGATGTCTATTTGCCGGGCTGCCCCCCTAAACCAGAGGCAGTTATAGATGCTATAACGAAACTTCGTAAGAAAGTATCTCGAGAAATCTATGAAGATAGAATTGGGTCTCAACAGGAAAATCGATATTTTACTACCAATCACAAGTTTCATGTTGGACACAGTACTCATACTGGAAATTACGATCAAGGATTACTCTACCAATCTCCATCTAGTTCAGAGATACCTTCTGAAACATTTTTCAAATACAAAAGTTCAGTATCTTCCCCCAAATTAATGAATTAGGCAGGGTGTTTTTGTGCGGAATAACAAACGGCGAGTCAATTTTCATAAAATTCATCGTAAATGTAAAATATTCATACAAATGTGGGAGAGATCAAGAAGATGCAGGGTCGTTCATCTGCTTGGCTAGTCAAGCATGAGCTAGTTCATAGATCTTTGGGCTTCGATTACCAAGGAAGAGAGACTTTACAAATAAAGCCCGAGGATTGGTACTCCATTGCTGTTATTTTATATGTATATGGTTACAATTATCTACGTTTCCAGTGTGCCTATGATGTAGCACCTGGCGGATTTTTAGCTAGTGTGTATCATCTTACGAGAATACAGTATGGGGTGGATCAACCCGAAGAGGTGTGCATAAAAGTATTTGTTCCAAGGAGGAATCCTAGAATCCCGTCTGTTTTCTGGATTTGGAAAAGTGCTGATTTTCAAGAACGGGAATCTTATGATATGTTGGGGATCTCTTATGAAAATCATCCACGCCTGAAACGTATCTTGATGCCCGAAAGTTGGGTGGGATGGCCCCTACGTAAGGATTATATTGCCCCCAATTTCTATGAAATACAAGATGCTCATTGAATGATAAGAAACTAATCTTCACTTCTACGACTCCAGATATTCAAGGAATCTTTTTACGTTCTAGATGAAACAGAGTAACTGGGCTCTAATTCGTATTATGGATGAGCTAATAAATAGGCTTCGTTGATATTCCCAAATTTTAAATATATCTATTTCGGATGAGTAAAGCCAATAGTATGAATCAAAAGAGTTCTGTACCATGAACTTTGTACCGCGCATATCACTTGGATGGGCTCCTGGAAGTCGCGTAAGAGGGAGTGAGGAAGTAAGAGGGAGTGAGGAAATAGAATACGCAAGAAAATATGAAATTCAGAAATGAAAAGGGATCGTATTTTCTTTGTACTGTATCTGAAATGAATCCTGTCTATTCCTATCCTTCAACTCCCCTAGGCTAGACTTTTTGGTTTCAGCCACCTAACTTTGGATATGTATGAAGTATTAACATTCTTTTTGAGCGAGAGGAGGTACAGTATAAAAAAAAGGAACAAAATCTACTTCTTTTCTTTACCCATTCATTTGGATGAGTATCCATTCGATACATTAACCGCGTGTCAGGAACCAGATTTGAACTGGTGACACGAGGATTTTCAGTCCTCTGCTCTACCAGCTGAGCTATCCCGACCATTCCGGATGCATCGCCCTATTAGAGGACTGGGGTCTATGTCAATTAAAGAAACCCAAAAAGTCTTACAAAATCTTACCTAGGCCTTGGAGTTTCTTGGATCTTCAAAAAGAAGACTTTGTCAGTGTAAGAGTAATGATATGGACTGTGAATTATTTAATAATGGAAATTCCTTGCCTATATATGTTCATTTGTAAGTATATCGTATCTATAGACTTGTGATAAGAGAGAAAGGTTTCTGTCCGGATCCGTTTGTGAAAGAGTAGAGTGAATAAGAAACATAACTAATTTGGAACCGATGACGAAATAAAGAGGTTAGGTAGTAAAATGGGCTCTTTTCTTTTTATTGGGGATAGAGGGACTTGAACCCTCACGATTTCTAAAGTCGACGGATTTTCCCCTTACTATAAATTTCATTGTTGTCGGTATTGACATGTAGAATGGACTCTATCTTTATTCTCGTCCGATTAATCAGTTCTTCAAAAGATCTATCCGAGGAGTGAATGATTTGATCACTGAATATTCGATTCTTCCTTCAATTTGGAATCGATTCACAAGAATTCTTCCATTTTTCATATAAAAAAAATACGGAATCGGATCGTGATTAATTGTTTGATATTTCAGTACGTATATAGGATAGGGTCATCCTTTCTGGAATTTCGATAGAAGGATTCCTATACCAATGTTAATCAACTCCATTCGTTAGAACAGCTTCCTTTGAGTCTCTGCACCTATCCTATCCTTTTTTTGGTTCTCGCTTTCTGAACCCTTGTTTTCTGAAAACAGGATTTGGCTCAGGATTGCCCATTTTTAATTCCAGGGTTTCTCTGAATTTGGAAGTTATCACTTAGTAGGTTTCCATACCAAGGCTCAATCCAACCAAGTCCGTAGCGTCTACCAATTTCGCCATATCCCCTTATGAGACCGAGATCTCATTGTGATCCCATCCCCCTCTTTCATTTATTTATGTCGGAACCGTTGAATTCATTAGATACTGATTCCTAATATCGAAAAAAAGTCTACTCCTATTTTATTATTTTATTTATTTTATTTGGATTTCTTGTCCATATTCTCTATCGGAAGACCCGTACTTGGTCCCATCAGAAATGATTCTATCATTGATGTATCTGCAATTCAATATGGATAGAGATATCCCACATATACATACCCTCCCCCCCTCTCATTTTTCCCGCGCGATTTTTAATACTGGAACGGTCGATATTCATTTTTTTTTTTTTTTTTTTTT
>PA10000519 | AT2G40610 | Symbols: ATEXPA8, EXP8, ATEXP8, ATHEXP ALPHA 1.11, EXPA8 | expansin A8 | chr2:16949121-16950472 REVERSE LENGTH=253
TCAGCACTGCACTGTTCAACAATGGCTTGAGCTGCGGATCCTGCTATGAGATGAGGTGCGACGATGACCCCAAATGGTGCGTCCAAGGCTCCATCGTCGTTACGGCAACCAACTTCTGCCCTCCTAACTTAGCCCAACCTAACAACAATGGTGGCTGGTGCAACCCTCCCCTCCAGCACTTTGACCTCGCTGAGCCCGCCTTCTTACAAATCGCCCAGTACCGAGCCGGGATTGTCCCTGTAGCCTTCAGAAGGGTACCCTGTGCAAAGAAAGGGGCCATAAGGTTTACAGTCAACGGCCACTCTTACTTCAATTTGGTCCTGATCACGAACGTGGGGGGGGCAGGAGACGTGCACTCGGTGTCCATCAAGGGGTCGAGGACAGGGTGGCAACCCATGTCCAGGAACTGGGGCCAGAACTGGCAGAGCAACTCCTACCTCAATGGCCAGAGCCTCTCTTTCCAGGTCACCACAAGCGATGGCAGGACCATCACCAGCTACAACGCGGCACCATCTAATTGGCAGTTCGGACAAACCTTTGAAGGTGGGCAGTTTTAGGGAGGTGTGGGCATATGGATTGGAGTGAATAGAGAGTAGAGTAGACACTTGTATACGTATTTTAGTGGTTGCAAGTGTAGAAGACAAGATGGAGAGTAGGCAGGGGAAGCTGTGGATCTGTGGCCCATGAGTGCTGAGGTGGCTCGATCACACCCGCTGGGTCATGGTAACTAGCTCCAGAGGCTGTTTTCTGATGGTTGTGAATGTGAGAAAGTTTGTTAAGTTTAATCCACACACCTTTGAATAAGGGGGTGTGGGGATATTGTCATTTAATGGTATTGCTTATTGTTTGGCAGTCAGTAGACTGGTCCCAGGCATGTGGGACTATCCTATATTTATGGTGTCTTTCACATATATATTGATATATCAACATAATTTGGTTTGTGATTTGGCCTTTATTTCTTATAAGTTGTTATTTTGTGATGTCTGTGATTTGCCCTTTAATTCAATAAATTAAAGTTCTCTGTCTCTCCTGCTGGAAAGCCCAAAAAGTTGTAAGTTCTATCGGTTTTCAT
>PA10000522 | AT5G13870 | Symbols: EXGT-A4, XTH5 | xyloglucan endotransglucosylase/hydrolase 5 | chr5:4475089-4476217 REVERSE LENGTH=293
AACATATAAAATCACAGGCCCCCTTTTCTCCATGCTGATGGTACTAACATACTTCCTATCCATCTCTCTCGTAACCTCTATGAGAGCTTATCACCTTTGAGTTTGCTTTCTTCTGCAGAAATGGCTTCCTTTCTCATTTTTCTCTGTTTATCTTCCTTGCTCTTCCCCTCTGTTATCTTAGCAGCTCCACCCAGAACGCCAATAGATGTAGCATTTCAGAAAAACTATGTGCCCACATGGGCTTATGATCACATCAAATACTTAAATGGGGGTACTGAAGTTCACCTTGTCTTAGATAAATACACGGGCACTGGTTTTCAATCCAAGGGCTCGTACTTGTTTGGCCACTTCAGCATGAGAATAAAGATGGTTCCAGGAGATTCAGCTGGAACTGTGACTGCATTCTATCTTTCTTCTCAGAACTCGGAGCATGATGAGATAGACTTTGAGTTCTTGGGGAACAGAACCAACCAGCCCTACATTTTACAGACAAATGTCTTCACCGGAGGAAAGGGAAACAGAGAGCAGAGGATTTATCTCTGGTTTGACCCAACTAAAGACTACCATTTCTACTCAGTTTTGTGGAACATGTATCAGATAGTTTTCTTTGTGGACGATGTCCCCATCAGAATCTTCAAGAACAGCAAGGACTTGGGTGTTAGATTCCCATTCAACCAGCCCATGAAGATCTATTCAAGCCTTTGGAATGCAGATGACTGGGCCACTCGAGGCGGGCTCGAGAAGACCGATTGGAGCAAGGCCCCATTTGTGGCCCAATACAAAGGCTTCCACATTGATGGCTGTGAGGCGTCAGTCAATGAAAAGTTCTGCGCTACACAAGGCAAACGCTGGTGGGACCAGAAGGAGTTCCAAGACCTTGATGGGCTGCAGTACAGGAGGCTAAGCTGGGTCCGCTCGAAATACACTATTTACAATTACTGTACTGATAAATCAAGGTATGCTTCAATGCCACCTGAATGCAAGAGGGACAGAGATGTGTAAAAGCCAGCTATGGAGATAAAAGTGCTAGTTTTCTGTACTTTCCTAATATCACCAGTTGGGTTATAATAGCTTCTACTCGAAATTTCAGATGTGTAAGAAATGAGAGTAGTGTTGGGTTATTTGGTTTGCAGCTGTAATCTTCTATGGGGTTATTCTAGATCTGAGATTTTGTTCTTCTTTGCTTACAGCGTTTGGATCTAAAAAGAATGATTGTTTGATGTATGAATAATGGTAAGATTTCTGTTGTGATGATGATGTTGTTGTTATCTTGAAAGAGTATTTATTATTCCTTATAATTTGCTCCCAAAAAAAAAAAAAAAAAAAAAA
>PA10000523 | AT1G67740 | Symbols: PSBY, YCF32 | photosystem II BY | chr1:25394429-25394998 REVERSE LENGTH=189
GGCATGATCCTATTGGACCCCATTTCCTACGTTGCCTCAAAAGACCAAACCAATCTTCTGGAATTCTCCCATTAGCTTCAAAACATCCTTGAAGGATAACAAAGCTCCTAGGCCAAAGCCCACACACCCCAGCAGCATCCATGGCAACCATAGTTACAATGGCCATGCTCAATGCCAAGTGCTTGAGCATTAACTCACCCAACCATGTCAACCCGTCGAGGCCAACCATTAAACCTATCTCTCTCCTTTCACTCCAAAACCTCCCCAAAGGCCTCACCACCTCCAAACCCAATGACAACTCAAACCCATCGTCGCTTTTCGCACCCGCCATCGCGGGTGCCATCTTTACCTCCCTAAGCAGCTGTGATTCGGCCTTTGCGGTGCAGCAGATTGCAGAGATAGCTGAAGGCGATAACCGTGGTCTTGCACTCCTTCTACCCATAATTCCAGCCATACTTTGGGTCCTCTACAACATCCTCCAACCAGCACTTAACCAGCTTAACCGAATGAGGATAGAGAAAGGTGTCATCGTTGGGATTGGGCTTGGAGGAATGGCCGCATCAAGCTTCATTGCCACGCCCAGTGCGTCCGCTAGTGAAGTTGCTGCGATTGCGGATGCCTCATCAAGCGACAACCGAGGATCGCTGCTGCTTTTTGTGATTGCGCCGGCTATTGCTTGGGTCCTCTACAACATTCTCCAACCGGCTTTGAATCAGATCAACAGGATGAGATCAGAGTGAAATGGCTTAATGGGCTGTGATCTAAATGTTGTTCTGCCAACTCTAGTGTTATTTTTGTTTTTCCGTGGCTTGTTGTCCTTTTAGTGTGTGTGTGTATGATATTGATAGCCATAATAAGGAATCTCAACTGTTATAGATGAATATTTCATTTTTATCTATGATTGGACCTAAAAGATCGGA
>PA10000524 | AT4G39230 | Symbols:  | NmrA-like negative transcriptional regulator family protein | chr4:18266024-18267604 REVERSE LENGTH=308
AATGAGACCCCACTCAAGGTCATGTTTGTAAATTCATCCCCCCTCCTAGGTAATATAAACATCCAAAAGCCCCCAAGTCTCTCACTCCAGCCAAAACTTCCCGGTTTTTCACCCCAAAACCACCAATCCCTTCTCCTTCTCCTTCTCGGTTTTTAGCCGAAAGACTTCCAAATCTCTTCGTCTTCCTCCGAGATCGAAACCAGGTTTCCCTTTCTTGCCGGAATGGCGGAAAAAAGCAAGGTCCTTATCATCGGCGGCACCGGCTACATCGGGAAATTCATCGTAGAAGCGAGCGCCAAGTCCGGCCGTCCTACCTTCGCTTTGGTCAGGGGAGGAACAGTTTCCGATCCCGCCAAGGCGAGCCTCATCGAGGGTTTCAAGAATTCCGGCGTCACTCTTCTCCACGGAGATCTGTATGATCATGAGAGTCTGGTGAAGGCAATTAAGCAGGTGGATGTGGTCATATCTACGGTGGGCCACGGACAGCTGGCAGATCAGACGAAGATAATCGCCGCCATCAAAGAGGCCGGAAATGTTAAGAGATTCTTCCCATCAGAGTTTGGGAACGATGTGGACCGTGTCCATGCAGTGGAGCCAGCGAAGTCCGCATTTGCAACCAAGGCTGCAATACGCCGGGCTGTGGAGGCTGAAGGCATTCCATACACTTTCGTCTCCTCCAACTTCTTTGCCGGATACTTTGTTCCTACACTGGGACAGGTAGGAGCCACATCTCCTCCCCGAGACAAAGTTGTCATCTTGGGCGATGGAAACCCGAAAGCTATTTTTGTCAAGGAAGGAGACATTGGCACATACACCATCAAAGCTGTGGATGACCCAAGAACCCTGAACAAGATCCTCTATTTGAGACCACCTGCAAATACCCTCTCTCTCAATGAACTTGTCTCCCTGTGGGAGAAGAAGATAGGAAAAACCCTCGAAAAGATCTATGTCCCAGAGGAGCAACTTCTCAAGAACATTCAAGAATCTCCAATTCCAGTGAACGTCATCTTGGCAATTGCCCACTCTGTGTTTGTTAAGGGAGACCACACCAACTTCGAGATCGAACCATCATTTGGGGTGGAGGCATGCCAGCTCTATCCTGACGTTAAGTACACCACTGTTGACGAGATCCTTGACCAGTTTGTCTGAGAACTCAAAAAAACTCCATCTTCATGTTCCCTCATTTTGCTGCTTTCATCCAGTTAATAAGCTAGTCACCTTGGTGATCAGTGGAGTGAGATATGCGTCTTGTTGCCCTTACATCTCTACTTCTAAGAGCTTGTGGGAAGTGCAGTTTGTAATCGTTTATTTTGGACATCTACTATGAAATATGTTATGTGCCTTTAGCCTAAGTATTTCAGAATTCAGATTGCAGAGATTCTGGATCAAAACCAAGCTAGATATGTTTGCACACATGGATCTTTCATAAATCAGTCTCAGGACAAGCAAGAACACATCTTTTGCGACAGGACCATCACAGCATCTTGCAACAGTGGTAAGAGGCG
>PA10000525 | AT2G47730 | Symbols: ATGSTF8, ATGSTF5, GST6, GSTF8 | glutathione S-transferase phi 8 | chr2:19558213-19559266 FORWARD LENGTH=263
CCACTATATATTATTCTGACTGAGGGTCTCCTCTGTAATTATCCCATCATCCACGTCCATTTCTACTTTCCAATAGAGGACTCTAGAACCCTATCTGCTTGCTTTTCTATGAAACCCAATCCCTCTTTTCTCTCCTCCTTGTATCTCTCTGTCTCTCCGCAGTGGGTGTAGAATCTTAGTAGCGAGAAATCAGACGGTCATGGCGTGTCTAAAACTGCACGGGAGCGTGATGTCGACGGCCACGATGAGGGCTATTGTTTGCCTCAAAGAGAAAGAGCTCGAGTTCGAGTTCGTACCAGTCAACATGGCAACTGGGGATCACAAGAAGGAGCCTTTCATCTCTCTCAATCCATTTGGTCAGGTCCCAGCTCTTGAGGATGGTGATCTCAAGTTATTTGACTCGAGGGCGATTACAAACTACATAAGCCACGAGTACGCGGGCAAAGGGACGGACCTGATCTGCAAGGACTCGAAGAAGATGGCGATAGTAGCAGTGTGGATGGAGGTGGAGGCCCACCATTTCGACCCAGAGGCCTCCAAGCTGGTGTGGGAGCTGGCGGTCAAGCCCATGTTGGGGATGACCACGGATCCAGGCGTGGTGGGTGCGTCGACCGAGAAGCTGGGCAGGGTCTTGGACGTGTACGAGGCCCGGCTTGCCCAGAGCAAGTACTTGGGTTGTGATTGCTTTTCACTTGCAGACCTGCACCACCTGCCATGTCTGAACTATCTCATGTCGACCCAGGTCAAGGAGCTCTTCGACTCGCGCCCGCACGTCTCGGCTTGGTGCCAAGACATCCTGGCTCGACCCGCATGGGCCAAGGTCGTGGCGATGCAGAAGAAGTGAGACAACTCGATCAGTTTCTGTGCCTTTCTCTGAAGTGTTTGAATAAATGCAGTTGCTCAATAGTTTTCTTGCTTTTTGGGAAGTGTGTGTGGTCTGTGGAGTGTAGTGTGGTGGGCACTTTGTTCTGCTACAACTTTCGAGATGTTGGAGGTTCTTGTTTTGTAAGTTGTGTGATGATCGATGATGTTCAGTACATAGCTGAGCACCGATCTCTTTCTATGAGGTTAACCAATGGGCCCCATTTTGCCTTGTATGTCATGTTATTAAGATAATATTAATGTGATAGTTGGAGATGTGTTTAGTTGTGGAGATGTGTTTAATAATGTTGATTAAGTAGAGTGTGCGCTTTTACTTGGTGGTGGAGTAAAGAGATAGTCAACAAAAGGTGGCGAGTTGGGGTTTTCTTTTGGGATGT
>PA10000526 | AT2G47730 | Symbols: ATGSTF8, ATGSTF5, GST6, GSTF8 | glutathione S-transferase phi 8 | chr2:19558213-19559266 FORWARD LENGTH=263
[truncated: 12,975,462 more chars]
